# Supplementary material for: The transcriptional regulator CtrA controls gene expression in Alphaproteobacteria phages: Evidence for a lytic deferment pathway
Source: Front Microbiol. 2022 Aug 19;13:918015. doi: 10.3389/fmicb.2022.918015 (PMC9437464; doi:10.3389/fmicb.2022.918015)
Supplement: Supplementary file 18 [file Table_3.CSV]

Supplementary Table 3. Phages infecting Alphaproteobacteria. Phages infecting Alphaproteobacteria hosts, and relevant taxonomic information, obtained from INPHARED (Jan 2021) (DOI: 10.1021/acs.jctc.1c00571).
Accession	Description	Classification	Genome Length (bp)	Jumbophage	molGC (%)	Molecule	Modification Date	Number CDS	Positive Strand (%)	Negative Strand (%)	Coding Capacity (%)	tRNAs	Host	Lowest Taxa	Genus	Sub-family	Family
MW023914	Rhizobium phage vB_RleA_TRX32-1	Rhizobium phage vB_RleA_TRX32-1 unclassified bacterial viruses unclassified viruses Viruses	42787	False	59.226000000000006	DNA	13-JAN-2021	53	98.1132075471698	1.88679245283019	89.6510622385304	1	Rhizobium	Unclassified	Unclassified	Unclassified	Unclassified
MT899444	Liberibacter phage P-PAK1	Liberibacter phage P-PAK1 Podoviridae Caudovirales Caudoviricetes Uroviricota Heunggongvirae Duplodnaviria Viruses	37601	False	40.900999999999996	DNA	05-JAN-2021	40	40.0	60.0	92.2395680965932	0	Liberibacter	Podoviridae	Unclassified	Unclassified	Podoviridae
MT899443	Liberibacter phage P-PAK2	Liberibacter phage P-PAK2 Podoviridae Caudovirales Caudoviricetes Uroviricota Heunggongvirae Duplodnaviria Viruses	31505	False	38.885999999999996	DNA	05-JAN-2021	36	44.4444444444444	55.5555555555556	89.70956990953822	0	Liberibacter	Podoviridae	Unclassified	Unclassified	Podoviridae
MW273926	Pelagibacter phage HTVC204P	Pelagibacter phage HTVC204P Podoviridae Caudovirales Caudoviricetes Uroviricota Heunggongvirae Duplodnaviria Viruses	34069	False	31.028000000000002	DNA	21-DEC-2020	58	31.0344827586207	68.9655172413793	95.43573336464229	0	Pelagibacter	Podoviridae	Unclassified	Unclassified	Podoviridae
MW273925	Pelagibacter phage HTVC203P	Pelagibacter phage HTVC203P Podoviridae Caudovirales Caudoviricetes Uroviricota Heunggongvirae Duplodnaviria Viruses	34938	False	32.097	DNA	21-DEC-2020	67	26.865671641791	73.134328358209	96.3077451485489	0	Pelagibacter	Podoviridae	Unclassified	Unclassified	Podoviridae
MW273924	Pelagibacter phage HTVC100P	Pelagibacter phage HTVC100P Podoviridae Caudovirales Caudoviricetes Uroviricota Heunggongvirae Duplodnaviria Viruses	34606	False	31.846999999999998	DNA	21-DEC-2020	64	25.0	75.0	95.81864416575159	0	Pelagibacter	Podoviridae	Unclassified	Unclassified	Podoviridae
MW273923	Pelagibacter phage HTVC035P	Pelagibacter phage HTVC035P Podoviridae Caudovirales Caudoviricetes Uroviricota Heunggongvirae Duplodnaviria Viruses	36066	False	31.908	DNA	21-DEC-2020	69	28.9855072463768	71.0144927536232	96.09050074862749	0	Pelagibacter	Podoviridae	Unclassified	Unclassified	Podoviridae
MW273922	Pelagibacter phage HTVC034P	Pelagibacter phage HTVC034P Podoviridae Caudovirales Caudoviricetes Uroviricota Heunggongvirae Duplodnaviria Viruses	35450	False	32.623000000000005	DNA	21-DEC-2020	65	23.076923076923105	76.9230769230769	96.2115655853314	0	Pelagibacter	Podoviridae	Unclassified	Unclassified	Podoviridae
MW273921	Pelagibacter phage HTVC028P	Pelagibacter phage HTVC028P Podoviridae Caudovirales Caudoviricetes Uroviricota Heunggongvirae Duplodnaviria Viruses	36388	False	33.126	DNA	21-DEC-2020	52	26.923076923076895	73.0769230769231	96.8725953611081	0	Pelagibacter	Podoviridae	Unclassified	Unclassified	Podoviridae
MW273920	Pelagibacter phage HTVC024P	Pelagibacter phage HTVC024P Podoviridae Caudovirales Caudoviricetes Uroviricota Heunggongvirae Duplodnaviria Viruses	35448	False	31.528000000000002	DNA	21-DEC-2020	61	32.7868852459016	67.2131147540984	96.35240352065	0	Pelagibacter	Podoviridae	Unclassified	Unclassified	Podoviridae
NC_049469	Sinorhizobium phage ort11	Sinorhizobium phage ort11 Podoviridae Caudovirales Caudoviricetes Uroviricota Heunggongvirae Duplodnaviria Viruses	75239	False	44.246	DNA	22-DEC-2020	100	77.0	23.0	93.2561570462127	5	Sinorhizobium	Podoviridae	Unclassified	Unclassified	Podoviridae
NC_049436	Ruegeria phage vB_RpoP-V13	Ruegeria phage vB_RpoP-V13 unclassified Baltimorevirus Baltimorevirus Podoviridae Caudovirales Caudoviricetes Uroviricota Heunggongvirae Duplodnaviria Viruses	74830	False	50.771	DNA	21-DEC-2020	76	76.3157894736842	23.6842105263158	94.15475076840842	4	Ruegeria	Baltimorevirus	Baltimorevirus	Unclassified	Podoviridae
NC_049435	Ruegeria phage vB_RpoP-V12	Ruegeria phage vB_RpoP-V12 unclassified Baltimorevirus Baltimorevirus Podoviridae Caudovirales Caudoviricetes Uroviricota Heunggongvirae Duplodnaviria Viruses	74675	False	47.93600000000001	DNA	21-DEC-2020	84	78.5714285714286	21.4285714285714	93.2587880816873	3	Ruegeria	Baltimorevirus	Baltimorevirus	Unclassified	Podoviridae
NC_049372	Roseobacter phage RD-1410W1-01	Roseobacter phage RD-1410W1-01 unclassified Baltimorevirus Baltimorevirus Podoviridae Caudovirales Caudoviricetes Uroviricota Heunggongvirae Duplodnaviria Viruses	72674	False	49.527	DNA	21-DEC-2020	77	77.9220779220779	22.0779220779221	95.3490932107769	0	Roseobacter	Baltimorevirus	Baltimorevirus	Unclassified	Podoviridae
NC_049371	Dinoroseobacter phage DS-1410Ws-06	Dinoroseobacter phage DS-1410Ws-06 unclassified Baltimorevirus Baltimorevirus Podoviridae Caudovirales Caudoviricetes Uroviricota Heunggongvirae Duplodnaviria Viruses	76466	False	50.005	DNA	21-DEC-2020	78	76.9230769230769	23.076923076923105	95.7837470248215	0	Dinoroseobacter	Baltimorevirus	Baltimorevirus	Unclassified	Podoviridae
NC_048672	Lentibacter virus vB_LenP_ICBM1	Lentibacter virus vB_LenP_ICBM1 Podoviridae Caudovirales Caudoviricetes Uroviricota Heunggongvirae Duplodnaviria Viruses	40163	False	47.023	DNA	21-DEC-2020	54	53.7037037037037	46.2962962962963	94.00443193984509	0	Lentibacter	Podoviridae	Unclassified	Unclassified	Podoviridae
NC_048671	Lentibacter virus vB_LenP_ICBM2	Lentibacter virus vB_LenP_ICBM2 Podoviridae Caudovirales Caudoviricetes Uroviricota Heunggongvirae Duplodnaviria Viruses	40907	False	47.816	DNA	21-DEC-2020	53	52.8301886792453	47.1698113207547	93.82746229251721	0	Lentibacter	Podoviridae	Unclassified	Unclassified	Podoviridae
NC_047757	Caulobacter phage Seuss	Caulobacter phage Seuss Caulobacter virus Seuss Seussvirus Siphoviridae Caudovirales Caudoviricetes Uroviricota Heunggongvirae Duplodnaviria Viruses	85138	False	61.403	DNA	21-DEC-2020	119	33.613445378151305	66.3865546218487	95.4885010218704	0	Caulobacter	Seussvirus	Seussvirus	Unclassified	Siphoviridae
NC_048048	Caulobacter phage CcrSC	Caulobacter phage CcrSC Caulobacter virus CcrSC Bertelyvirus Dolichocephalovirinae Siphoviridae Caudovirales Caudoviricetes Uroviricota Heunggongvirae Duplodnaviria Viruses	317488	True	64.183	DNA	21-DEC-2020	547	81.7184643510055	18.2815356489945	89.226364461019	30	Caulobacter	Bertelyvirus	Bertelyvirus	Dolichocephalovirinae	Siphoviridae
NC_048047	Caulobacter phage CcrBL9	Caulobacter phage CcrBL9 Caulobacter virus CcrBL9 Bertelyvirus Dolichocephalovirinae Siphoviridae Caudovirales Caudoviricetes Uroviricota Heunggongvirae Duplodnaviria Viruses	322272	True	63.678999999999995	DNA	21-DEC-2020	563	81.70515097690941	18.294849023090602	90.4363394896237	28	Caulobacter	Bertelyvirus	Bertelyvirus	Dolichocephalovirinae	Siphoviridae
NC_048046	Caulobacter phage CcrPW	Caulobacter phage CcrPW Caulobacter virus CcrPW Colossusvirus Dolichocephalovirinae Siphoviridae Caudovirales Caudoviricetes Uroviricota Heunggongvirae Duplodnaviria Viruses	308141	True	62.242	DNA	21-DEC-2020	491	69.6537678207739	30.346232179226103	89.2607604960067	29	Caulobacter	Colossusvirus	Colossusvirus	Dolichocephalovirinae	Siphoviridae
NC_048045	Caulobacter phage CcrBL10	Caulobacter phage CcrBL10 Caulobacter virus CcrBL10 Poindextervirus Dolichocephalovirinae Siphoviridae Caudovirales Caudoviricetes Uroviricota Heunggongvirae Duplodnaviria Viruses	220934	True	65.687	DNA	21-DEC-2020	344	66.8604651162791	33.1395348837209	91.78668742701441	25	Caulobacter	Poindextervirus	Poindextervirus	Dolichocephalovirinae	Siphoviridae
NC_048029	Sphingomonas phage Scott	Sphingomonas phage Scott Sphingomonas virus Scott Scottvirus Autographiviridae Caudovirales Caudoviricetes Uroviricota Heunggongvirae Duplodnaviria Viruses	43077	False	57.43	DNA	21-DEC-2020	50	0.0	100.0	93.41876175221121	0	Sphingomonas	Scottvirus	Scottvirus	Unclassified	Autographiviridae
NC_047870	Rhizobium phage RHEph09	Rhizobium phage RHEph09 Rhizobium virus RHEph09 Cuernavacavirus Autographiviridae Caudovirales Caudoviricetes Uroviricota Heunggongvirae Duplodnaviria Viruses	45962	False	49.303999999999995	DNA	21-DEC-2020	56	100.0	0.0	91.7453548583613	0	Rhizobium	Cuernavacavirus	Cuernavacavirus	Unclassified	Autographiviridae
NC_047869	Rhizobium phage RHEph08	Rhizobium phage RHEph08 Rhizobium virus RHEph08 Cuernavacavirus Autographiviridae Caudovirales Caudoviricetes Uroviricota Heunggongvirae Duplodnaviria Viruses	43619	False	49.435	DNA	21-DEC-2020	53	100.0	0.0	95.0984662647012	0	Rhizobium	Cuernavacavirus	Cuernavacavirus	Unclassified	Autographiviridae
NC_047868	Rhizobium phage RHEph02	Rhizobium phage RHEph02 Rhizobium virus RHEph02 Cuernavacavirus Autographiviridae Caudovirales Caudoviricetes Uroviricota Heunggongvirae Duplodnaviria Viruses	46486	False	49.35	DNA	21-DEC-2020	56	100.0	0.0	91.68566880351071	0	Rhizobium	Cuernavacavirus	Cuernavacavirus	Unclassified	Autographiviridae
NC_047860	Caulobacter phage Lullwater	Caulobacter phage Lullwater Caulobacter virus Lullwater Lullwatervirus Autographiviridae Caudovirales Caudoviricetes Uroviricota Heunggongvirae Duplodnaviria Viruses	44638	False	54.653	DNA	21-DEC-2020	53	100.0	0.0	92.5847932255029	0	Caulobacter	Lullwatervirus	Lullwatervirus	Unclassified	Autographiviridae
NC_047846	Agrobacterium phage Atu_ph03	Agrobacterium phage Atu_ph03 Agrobacterium virus Atuph03 Atuphduovirus Autographiviridae Caudovirales Caudoviricetes Uroviricota Heunggongvirae Duplodnaviria Viruses	45175	False	54.733999999999995	DNA	21-DEC-2020	49	100.0	0.0	90.18926397343658	0	Agrobacterium	Atuphduovirus	Atuphduovirus	Unclassified	Autographiviridae
NC_047845	Agrobacterium phage Atu_ph02	Agrobacterium phage Atu_ph02 Agrobacterium virus Atuph02 Atuphduovirus Autographiviridae Caudovirales Caudoviricetes Uroviricota Heunggongvirae Duplodnaviria Viruses	45423	False	54.82899999999999	DNA	21-DEC-2020	52	100.0	0.0	92.1075226206988	0	Agrobacterium	Atuphduovirus	Atuphduovirus	Unclassified	Autographiviridae
NC_047756	Caulobacter phage Sansa	Caulobacter phage Sansa Caulobacter virus Sansa Sansavirus Siphoviridae Caudovirales Caudoviricetes Uroviricota Heunggongvirae Duplodnaviria Viruses	80297	False	65.751	DNA	21-DEC-2020	118	50.847457627118594	49.152542372881406	93.77685343163509	0	Caulobacter	Sansavirus	Sansavirus	Unclassified	Siphoviridae
NC_047738	Rhizobium phage RHEph01	Rhizobium phage RHEph01 Rhizobium virus RHEph01 Paadamvirus Autographiviridae Caudovirales Caudoviricetes Uroviricota Heunggongvirae Duplodnaviria Viruses	43444	False	59.177	DNA	21-DEC-2020	48	97.9166666666667	2.0833333333333304	90.1505386244361	2	Rhizobium	Paadamvirus	Paadamvirus	Unclassified	Autographiviridae
NC_042083	Gluconobacter phage GC1	Gluconobacter phage GC1 Gluconobacter virus GC1 Gammatectivirus Tectiviridae Kalamavirales Tectiliviricetes Preplasmiviricota Bamfordvirae Varidnaviria Viruses	16523	False	50.475	DNA	21-DEC-2020	33	90.9090909090909	9.09090909090909	87.7504085214549	0	Gluconobacter	Gammatectivirus	Gammatectivirus	Unclassified	Tectiviridae
NC_042049	Rhodobacter phage RcCronus	Rhodobacter phage RcCronus Cronusvirus Siphoviridae Caudovirales Caudoviricetes Uroviricota Heunggongvirae Duplodnaviria Viruses	35985	False	65.42699999999999	DNA	21-DEC-2020	45	77.7777777777778	22.2222222222222	93.72238432680278	0	Rhodobacter	Cronusvirus	Cronusvirus	Unclassified	Siphoviridae
NC_041963	Rhodobacter phage RcSpartan	Rhodobacter phage RcSpartan Titanvirus Siphoviridae Caudovirales Caudoviricetes Uroviricota Heunggongvirae Duplodnaviria Viruses	44194	False	54.885	DNA	21-DEC-2020	57	85.9649122807018	14.035087719298199	93.69823958003349	0	Rhodobacter	Titanvirus	Titanvirus	Unclassified	Siphoviridae
NC_041958	Roseobacter phage RDJL Phi 2	Roseobacter phage RDJL Phi 2 Xiamenvirus Siphoviridae Caudovirales Caudoviricetes Uroviricota Heunggongvirae Duplodnaviria Viruses	63513	False	57.295	DNA	21-DEC-2020	88	53.4090909090909	46.5909090909091	92.2582778328846	0	Roseobacter	Xiamenvirus	Xiamenvirus	Unclassified	Siphoviridae
NC_041929	Sinorhizobium phage phiM7	Sinorhizobium phage phiM7 Emdodecavirus Myoviridae Caudovirales Caudoviricetes Uroviricota Heunggongvirae Duplodnaviria Viruses	188427	False	49.037	DNA	21-DEC-2020	348	68.9655172413793	31.0344827586207	92.52707945252008	8	Sinorhizobium	Emdodecavirus	Emdodecavirus	Unclassified	Myoviridae
NC_041927	Sphingobium phage Lacusarx	Sphingobium phage Lacusarx Sphingobium virus Lacusarx Lacusarxvirus Siphoviridae Caudovirales Caudoviricetes Uroviricota Heunggongvirae Duplodnaviria Viruses	130138	False	60.175	DNA	21-DEC-2020	196	41.326530612244895	58.6734693877551	88.25477569964191	24	Sphingobium	Lacusarxvirus	Lacusarxvirus	Unclassified	Siphoviridae
NC_041921	Dinoroseobacter phage vB_DshS-R5C	Dinoroseobacter phage vB_DshS-R5C Dinoroseobacter virus D5C Nanhaivirus Siphoviridae Caudovirales Caudoviricetes Uroviricota Heunggongvirae Duplodnaviria Viruses	77874	False	61.54600000000001	DNA	21-DEC-2020	123	86.99186991869921	13.0081300813008	94.88019107789509	0	Dinoroseobacter	Nanhaivirus	Nanhaivirus	Unclassified	Siphoviridae
NC_041912	Aquamicrobium phage P14	Aquamicrobium phage P14 Aquamicrobium virus P14 Aqualcavirus Autographiviridae Caudovirales Caudoviricetes Uroviricota Heunggongvirae Duplodnaviria Viruses	40551	False	57.833	DNA	21-DEC-2020	49	97.95918367346941	2.04081632653061	94.747355182363	0	Aquamicrobium	Aqualcavirus	Aqualcavirus	Unclassified	Autographiviridae
NC_041908	Rhizobium phage RHEph04	Rhizobium phage RHEph04 Kleczkowskavirus Myoviridae Caudovirales Caudoviricetes Uroviricota Heunggongvirae Duplodnaviria Viruses	53018	False	56.422	DNA	21-DEC-2020	81	58.024691358024704	41.975308641975296	92.88920743898301	0	Rhizobium	Kleczkowskavirus	Kleczkowskavirus	Unclassified	Myoviridae
NC_041868	Paracoccus phage Shpa	Paracoccus phage Shpa Paracoccus virus Shpa Vhulanivirus Siphoviridae Caudovirales Caudoviricetes Uroviricota Heunggongvirae Duplodnaviria Viruses	38261	False	64.67399999999999	DNA	21-DEC-2020	62	72.58064516129029	27.419354838709697	93.6671806800659	0	Paracoccus	Vhulanivirus	Vhulanivirus	Unclassified	Siphoviridae
NC_034248	Rhizobium phage RHEph10	Rhizobium phage RHEph10 unclassified Nickievirus Nickievirus Siphoviridae Caudovirales Caudoviricetes Uroviricota Heunggongvirae Duplodnaviria Viruses	115042	False	60.323	DNA	21-DEC-2020	169	92.30769230769229	7.692307692307691	92.00378992020309	1	Rhizobium	Nickievirus	Nickievirus	Unclassified	Siphoviridae
NC_031264	Brucella phage BiPBO1	Brucella phage BiPBO1 Siphoviridae Caudovirales Caudoviricetes Uroviricota Heunggongvirae Duplodnaviria Viruses	46877	False	53.32	DNA	21-DEC-2020	78	58.974358974359	41.025641025641	89.013802077778	0	Brucella	Siphoviridae	Unclassified	Unclassified	Siphoviridae
NC_031059	Rhodovulum phage vB_RhkS_P1	Rhodovulum phage vB_RhkS_P1 Siphoviridae Caudovirales Caudoviricetes Uroviricota Heunggongvirae Duplodnaviria Viruses	38773	False	67.454	DNA	21-DEC-2020	58	93.1034482758621	6.89655172413793	94.52711938720242	0	Rhodovulum	Siphoviridae	Unclassified	Unclassified	Siphoviridae
NC_029097	Rhodobacter phage RcTitan	Rhodobacter phage RcTitan Titanvirus Siphoviridae Caudovirales Caudoviricetes Uroviricota Heunggongvirae Duplodnaviria Viruses	44496	False	55.14	DNA	21-DEC-2020	57	85.9649122807018	14.035087719298199	94.0601402373247	0	Rhodobacter	Titanvirus	Titanvirus	Unclassified	Siphoviridae
NC_029092	Caulobacter phage Percy	Caulobacter phage Percy Caulobacter virus Percy Percyvirus Autographiviridae Caudovirales Caudoviricetes Uroviricota Heunggongvirae Duplodnaviria Viruses	44974	False	60.902	DNA	21-DEC-2020	50	100.0	0.0	92.30666607373149	0	Caulobacter	Percyvirus	Percyvirus	Unclassified	Autographiviridae
NC_029046	Sinorhizobium phage phiLM21	Sinorhizobium phage phiLM21 Siphoviridae Caudovirales Caudoviricetes Uroviricota Heunggongvirae Duplodnaviria Viruses	50827	False	60.661	DNA	21-DEC-2020	79	64.5569620253165	35.4430379746835	92.33478269423729	1	Sinorhizobium	Siphoviridae	Unclassified	Unclassified	Siphoviridae
NC_028954	Rhodobacter phage RcRhea	Rhodobacter phage RcRhea Cronusvirus Siphoviridae Caudovirales Caudoviricetes Uroviricota Heunggongvirae Duplodnaviria Viruses	36065	False	65.446	DNA	21-DEC-2020	45	77.7777777777778	22.2222222222222	93.51448773048661	0	Rhodobacter	Cronusvirus	Cronusvirus	Unclassified	Siphoviridae
NC_028945	Sinorhizobium phage phiN3	Sinorhizobium phage phiN3 Emdodecavirus Myoviridae Caudovirales Caudoviricetes Uroviricota Heunggongvirae Duplodnaviria Viruses	206713	True	49.075	DNA	21-DEC-2020	389	58.61182519280211	41.3881748071979	92.4015422348861	6	Sinorhizobium	Emdodecavirus	Emdodecavirus	Unclassified	Myoviridae
NC_028676	Sinorhizobium phage phiM9	Sinorhizobium phage phiM9 unclassified Ackermannviridae Ackermannviridae Caudovirales Caudoviricetes Uroviricota Heunggongvirae Duplodnaviria Viruses	149218	False	49.763000000000005	DNA	21-DEC-2020	253	31.6205533596838	68.3794466403162	92.1524212896567	0	Sinorhizobium	Ackermannviridae	Unclassified	Unclassified	Ackermannviridae
NC_027334	Aurantimonas phage AmM-1	Aurantimonas phage AmM-1 Myoviridae Caudovirales Caudoviricetes Uroviricota Heunggongvirae Duplodnaviria Viruses	47800	False	66.684	DNA	21-DEC-2020	68	64.7058823529412	35.2941176470588	92.755230125523	0	Aurantimonas	Myoviridae	Unclassified	Unclassified	Myoviridae
NC_027299	Sulfitobacter phage NYA-2014a	Sulfitobacter phage NYA-2014a Podoviridae Caudovirales Caudoviricetes Uroviricota Heunggongvirae Duplodnaviria Viruses	42092	False	58.541000000000004	DNA	21-DEC-2020	71	39.4366197183099	60.5633802816901	91.8559346194051	0	Sulfitobacter	Podoviridae	Unclassified	Unclassified	Podoviridae
NC_027296	Rhizobium phage RHEph06	Rhizobium phage RHEph06 unclassified Kleczkowskavirus Kleczkowskavirus Myoviridae Caudovirales Caudoviricetes Uroviricota Heunggongvirae Duplodnaviria Viruses	53721	False	56.428999999999995	DNA	21-DEC-2020	82	57.3170731707317	42.6829268292683	92.28234768526269	0	Rhizobium	Kleczkowskavirus	Kleczkowskavirus	Unclassified	Myoviridae
NC_027204	Sinorhizobium phage phiM12	Sinorhizobium phage phiM12 Emdodecavirus Myoviridae Caudovirales Caudoviricetes Uroviricota Heunggongvirae Duplodnaviria Viruses	194701	False	49.013000000000005	DNA	21-DEC-2020	365	62.739726027397296	37.260273972602704	91.79665230276171	8	Sinorhizobium	Emdodecavirus	Emdodecavirus	Unclassified	Myoviridae
NC_026608	Paracoccus phage vB_PmaS-R3	Paracoccus phage vB_PmaS-R3 Siphoviridae Caudovirales Caudoviricetes Uroviricota Heunggongvirae Duplodnaviria Viruses	42093	False	56.368	DNA	21-DEC-2020	55	80.0	20.0	91.5187798446297	0	Paracoccus	Siphoviridae	Unclassified	Unclassified	Siphoviridae
NC_025422	Caulobacter phage Cr30	Caulobacter phage Cr30 Myoviridae Caudovirales Caudoviricetes Uroviricota Heunggongvirae Duplodnaviria Viruses	155997	False	37.842	DNA	21-DEC-2020	274	13.868613138686099	86.13138686131391	93.0351224703039	5	Caulobacter	Myoviridae	Unclassified	Unclassified	Myoviridae
NC_025431	Mesorhizobium phage vB_MloP_Lo5R7ANS	Mesorhizobium phage vB_MloP_Lo5R7ANS Mesorhizobium virus Lo5R7ANS Pairvirus Autographiviridae Caudovirales Caudoviricetes Uroviricota Heunggongvirae Duplodnaviria Viruses	45718	False	61.053000000000004	DNA	21-DEC-2020	64	93.75	6.25	91.05166455225509	1	Mesorhizobium	Pairvirus	Pairvirus	Unclassified	Autographiviridae
NC_025429	Rhizobium phage vB_RleM_P10VF	Rhizobium phage vB_RleM_P10VF unclassified Ackermannviridae Ackermannviridae Caudovirales Caudoviricetes Uroviricota Heunggongvirae Duplodnaviria Viruses	156446	False	49.876999999999995	DNA	21-DEC-2020	260	71.9230769230769	28.076923076923105	94.77711159121999	0	Rhizobium	Ackermannviridae	Unclassified	Unclassified	Ackermannviridae
NC_025428	Ruegeria phage DSS3-P1	Ruegeria phage DSS3-P1 Siphoviridae Caudovirales Caudoviricetes Uroviricota Heunggongvirae Duplodnaviria Viruses	59601	False	64.133	DNA	21-DEC-2020	86	18.6046511627907	81.3953488372093	92.5051593094076	0	Ruegeria	Siphoviridae	Unclassified	Unclassified	Siphoviridae
NC_025427	Rhizobium phage vB_RleM_PPF1	Rhizobium phage vB_RleM_PPF1 Myoviridae Caudovirales Caudoviricetes Uroviricota Heunggongvirae Duplodnaviria Viruses	54506	False	61.9	DNA	21-DEC-2020	89	64.0449438202247	35.9550561797753	94.1125747624115	0	Rhizobium	Myoviridae	Unclassified	Unclassified	Myoviridae
NC_020858	Sulfitobacter phage pCB2047-A	Sulfitobacter phage pCB2047-A Podoviridae Caudovirales Caudoviricetes Uroviricota Heunggongvirae Duplodnaviria Viruses	40929	False	58.802	DNA	20-DEC-2020	74	39.18918918918921	60.81081081081079	93.30792347724109	0	Sulfitobacter	Podoviridae	Unclassified	Unclassified	Podoviridae
NC_020856	Sulfitobacter phage pCB2047-C	Sulfitobacter phage pCB2047-C Podoviridae Caudovirales Caudoviricetes Uroviricota Heunggongvirae Duplodnaviria Viruses	40931	False	58.994	DNA	20-DEC-2020	75	61.3333333333333	38.6666666666667	93.87505802448021	0	Sulfitobacter	Podoviridae	Unclassified	Unclassified	Podoviridae
NC_024367	Dinoroseobacter phage DFL12phi1	Dinoroseobacter phage DFL12phi1 Baltimorevirus Podoviridae Caudovirales Caudoviricetes Uroviricota Heunggongvirae Duplodnaviria Viruses	75028	False	49.26	DNA	21-DEC-2020	83	20.481927710843397	79.51807228915659	95.08983312896521	2	Dinoroseobacter	Baltimorevirus	Baltimorevirus	Unclassified	Podoviridae
NC_020862	Sulfitobacter phage phiCB2047-B	Sulfitobacter phage phiCB2047-B unclassified Baltimorevirus Baltimorevirus Podoviridae Caudovirales Caudoviricetes Uroviricota Heunggongvirae Duplodnaviria Viruses	74485	False	42.983000000000004	DNA	20-DEC-2020	75	26.6666666666667	73.3333333333333	90.92971739276359	16	Sulfitobacter	Baltimorevirus	Baltimorevirus	Unclassified	Podoviridae
NC_023566	Rhizobium phage vB_RglS_P106B	Rhizobium phage vB_RglS_P106B Rhizobium virus P106B Rigallicvirus Siphoviridae Caudovirales Caudoviricetes Uroviricota Heunggongvirae Duplodnaviria Viruses	56024	False	47.922	DNA	21-DEC-2020	85	44.70588235294121	55.29411764705879	91.7410395544767	1	Rhizobium	Rigallicvirus	Rigallicvirus	Unclassified	Siphoviridae
NC_023502	Rhizobium phage vB_RleS_L338C	Rhizobium phage vB_RleS_L338C Siphoviridae Caudovirales Caudoviricetes Uroviricota Heunggongvirae Duplodnaviria Viruses	109558	False	59.003	DNA	21-DEC-2020	182	98.9010989010989	1.0989010989011	91.4547545592289	1	Rhizobium	Siphoviridae	Unclassified	Unclassified	Siphoviridae
NC_021864	Puniceispirillum phage HMO-2011	Puniceispirillum phage HMO-2011 Podoviridae Caudovirales Caudoviricetes Uroviricota Heunggongvirae Duplodnaviria Viruses	55282	False	43.088	DNA	20-DEC-2020	85	41.1764705882353	58.82352941176471	95.48315907528671	0	Puniceispirillum	Podoviridae	Unclassified	Unclassified	Podoviridae
NC_021560	Rhizobium phage RR1-A	Rhizobium phage RR1-A Myoviridae Caudovirales Caudoviricetes Uroviricota Heunggongvirae Duplodnaviria Viruses	53102	False	57.163999999999994	DNA	20-DEC-2020	72	62.5	37.5	92.84019434296259	1	Rhizobium	Myoviridae	Unclassified	Unclassified	Myoviridae
NC_021557	Rhizobium phage RR1-B	Rhizobium phage RR1-B Myoviridae Caudovirales Caudoviricetes Uroviricota Heunggongvirae Duplodnaviria Viruses	37378	False	58.272	DNA	20-DEC-2020	53	94.3396226415094	5.660377358490571	92.8861897372786	0	Rhizobium	Myoviridae	Unclassified	Unclassified	Myoviridae
NC_020866	Rhodovulum phage RS1	Rhodovulum phage RS1 Siphoviridae Caudovirales Caudoviricetes Uroviricota Heunggongvirae Duplodnaviria Viruses	40231	False	62.119	DNA	20-DEC-2020	54	94.44444444444441	5.55555555555556	91.9887648828018	0	Rhodovulum	Siphoviridae	Unclassified	Unclassified	Siphoviridae
NC_020853	Loktanella phage pCB2051-A	Loktanella phage pCB2051-A Siphoviridae Caudovirales Caudoviricetes Uroviricota Heunggongvirae Duplodnaviria Viruses	56958	False	54.976000000000006	DNA	20-DEC-2020	75	48.0	52.0	93.7743600547772	0	Loktanella	Siphoviridae	Unclassified	Unclassified	Siphoviridae
NC_020839	Rhodobacter phage RC1	Rhodobacter phage RC1 Siphoviridae Caudovirales Caudoviricetes Uroviricota Heunggongvirae Duplodnaviria Viruses	39573	False	62.272	DNA	20-DEC-2020	53	5.660377358490571	94.3396226415094	93.4652414525055	0	Rhodobacter	Siphoviridae	Unclassified	Unclassified	Siphoviridae
NC_020489	Rhodobacter phage RcapNL	Rhodobacter phage RcapNL Siphoviridae Caudovirales Caudoviricetes Uroviricota Heunggongvirae Duplodnaviria Viruses	40489	False	65.112	DNA	21-DEC-2020	62	67.741935483871	32.258064516129	92.36582775568671	0	Rhodobacter	Siphoviridae	Unclassified	Unclassified	Siphoviridae
NC_020484	Pelagibacter phage HTVC008M	Pelagibacter phage HTVC008M Myoviridae Caudovirales Caudoviricetes Uroviricota Heunggongvirae Duplodnaviria Viruses	147284	False	33.448	DNA	21-DEC-2020	197	93.4010152284264	6.598984771573599	96.44971619456291	1	Pelagibacter	Myoviridae	Unclassified	Unclassified	Myoviridae
NC_020483	Pelagibacter phage HTVC019P	Pelagibacter phage HTVC019P Pelagibacter virus HTVC019P Pelagivirus Autographiviridae Caudovirales Caudoviricetes Uroviricota Heunggongvirae Duplodnaviria Viruses	42084	False	34.046	DNA	21-DEC-2020	58	98.2758620689655	1.72413793103448	93.98821404809429	1	Pelagibacter	Pelagivirus	Pelagivirus	Unclassified	Autographiviridae
NC_020482	Pelagibacter phage HTVC011P	Pelagibacter phage HTVC011P Pelagibacter virus HTVC011P Stopavirus Autographiviridae Caudovirales Caudoviricetes Uroviricota Heunggongvirae Duplodnaviria Viruses	39921	False	31.958000000000002	DNA	21-DEC-2020	47	97.8723404255319	2.1276595744680904	94.7270859948398	1	Pelagibacter	Stopavirus	Stopavirus	Unclassified	Autographiviridae
NC_020481	Pelagibacter phage HTVC010P	Pelagibacter phage HTVC010P Siphoviridae Caudovirales Caudoviricetes Uroviricota Heunggongvirae Duplodnaviria Viruses	34892	False	31.967	DNA	21-DEC-2020	66	78.7878787878788	21.212121212121197	90.30436776338409	0	Pelagibacter	Siphoviridae	Unclassified	Unclassified	Siphoviridae
NC_019521	Sphingomonas phage PAU	Sphingomonas phage PAU Myoviridae Caudovirales Caudoviricetes Uroviricota Heunggongvirae Duplodnaviria Viruses	219372	True	31.313000000000002	DNA	21-DEC-2020	294	99.3197278911565	0.680272108843537	95.5655234031691	6	Sphingomonas	Myoviridae	Unclassified	Unclassified	Myoviridae
NC_019519	Agrobacterium phage 7-7-1	Agrobacterium phage 7-7-1 Agrobacterium virus 7-7-1 Schmittlotzvirus Myoviridae Caudovirales Caudoviricetes Uroviricota Heunggongvirae Duplodnaviria Viruses	69391	False	52.376999999999995	DNA	21-DEC-2020	123	89.4308943089431	10.5691056910569	93.8507875661109	0	Agrobacterium	Schmittlotzvirus	Schmittlotzvirus	Unclassified	Myoviridae
NC_019550	Liberibacter phage SC2	Liberibacter phage SC2 Podoviridae Caudovirales Caudoviricetes Uroviricota Heunggongvirae Duplodnaviria Viruses	38997	False	39.376999999999995	DNA	20-DEC-2020	43	41.8604651162791	58.13953488372089	88.099084544965	0	Liberibacter	Podoviridae	Unclassified	Unclassified	Podoviridae
NC_019549	Liberibacter phage SC1	Liberibacter phage SC1 Podoviridae Caudovirales Caudoviricetes Uroviricota Heunggongvirae Duplodnaviria Viruses	40048	False	41.196000000000005	DNA	20-DEC-2020	38	42.105263157894704	57.894736842105296	90.0344586496204	0	Liberibacter	Podoviridae	Unclassified	Unclassified	Podoviridae
NC_019447	Brucella phage Pr	Brucella phage Pr Perisivirus Podoviridae Caudovirales Caudoviricetes Uroviricota Heunggongvirae Duplodnaviria Viruses	38253	False	48.181999999999995	DNA	21-DEC-2020	57	56.140350877193	43.859649122807	93.39659634538471	0	Brucella	Perisivirus	Perisivirus	Unclassified	Podoviridae
NC_019446	Brucella phage Tb	Brucella phage Tb Perisivirus Podoviridae Caudovirales Caudoviricetes Uroviricota Heunggongvirae Duplodnaviria Viruses	41148	False	48.193999999999996	DNA	21-DEC-2020	57	54.385964912280706	45.614035087719294	92.1721590356761	1	Brucella	Perisivirus	Perisivirus	Unclassified	Podoviridae
NC_019411	Caulobacter virus Swift	Caulobacter virus Swift Shapirovirus Dolichocephalovirinae Siphoviridae Caudovirales Caudoviricetes Uroviricota Heunggongvirae Duplodnaviria Viruses	219216	True	66.07300000000001	DNA	21-DEC-2020	336	66.0714285714286	33.9285714285714	91.4764433253047	28	Caulobacter	Shapirovirus	Shapirovirus	Dolichocephalovirinae	Siphoviridae
NC_019410	Caulobacter virus Karma	Caulobacter virus Karma unclassified Shapirovirus Shapirovirus Dolichocephalovirinae Siphoviridae Caudovirales Caudoviricetes Uroviricota Heunggongvirae Duplodnaviria Viruses	221828	True	66.207	DNA	21-DEC-2020	348	67.5287356321839	32.4712643678161	91.9045386515679	29	Caulobacter	Shapirovirus	Shapirovirus	Dolichocephalovirinae	Siphoviridae
NC_019408	Caulobacter virus Rogue	Caulobacter virus Rogue Phicbkvirus Siphoviridae Caudovirales Caudoviricetes Uroviricota Heunggongvirae Duplodnaviria Viruses	223720	True	66.105	DNA	21-DEC-2020	344	67.1511627906977	32.8488372093023	91.23010906490249	28	Caulobacter	Phicbkvirus	Phicbkvirus	Unclassified	Siphoviridae
NC_019407	Caulobacter virus Magneto	Caulobacter virus Magneto unclassified Shapirovirus Shapirovirus Dolichocephalovirinae Siphoviridae Caudovirales Caudoviricetes Uroviricota Heunggongvirae Duplodnaviria Viruses	218929	True	66.15	DNA	21-DEC-2020	342	66.9590643274854	33.0409356725146	91.9608640244097	28	Caulobacter	Shapirovirus	Shapirovirus	Dolichocephalovirinae	Siphoviridae
NC_019406	Caulobacter phage CcrColossus	Caulobacter phage CcrColossus Caulobacter virus CcrColossus Colossusvirus Dolichocephalovirinae Siphoviridae Caudovirales Caudoviricetes Uroviricota Heunggongvirae Duplodnaviria Viruses	279967	True	62.173	DNA	21-DEC-2020	443	66.81715575620771	33.1828442437923	90.16848414277399	28	Caulobacter	Colossusvirus	Colossusvirus	Dolichocephalovirinae	Siphoviridae
NC_019405	Caulobacter virus phiCbK	Caulobacter virus phiCbK Shapirovirus Dolichocephalovirinae Siphoviridae Caudovirales Caudoviricetes Uroviricota Heunggongvirae Duplodnaviria Viruses	215710	True	66.153	DNA	21-DEC-2020	334	68.562874251497	31.437125748503	91.5831440359742	28	Caulobacter	Shapirovirus	Shapirovirus	Dolichocephalovirinae	Siphoviridae
NC_018280	Celeribacter phage P12053L	Celeribacter phage P12053L Podoviridae Caudovirales Caudoviricetes Uroviricota Heunggongvirae Duplodnaviria Viruses	38889	False	46.1	DNA	21-DEC-2020	55	63.636363636363605	36.363636363636395	96.86800894854592	0	Celeribacter	Podoviridae	Unclassified	Unclassified	Podoviridae
NC_016165	Rhodobacter phage RcapMu	Rhodobacter phage RcapMu Siphoviridae Caudovirales Caudoviricetes Uroviricota Heunggongvirae Duplodnaviria Viruses	39283	False	64.896	DNA	20-DEC-2020	56	92.8571428571429	7.142857142857139	94.3003334775857	0	Rhodobacter	Siphoviridae	Unclassified	Unclassified	Siphoviridae
NC_015466	Roseobacter phage RDJL Phi 1	Roseobacter phage RDJL Phi 1 Xiamenvirus Siphoviridae Caudovirales Caudoviricetes Uroviricota Heunggongvirae Duplodnaviria Viruses	62668	False	57.881	DNA	20-DEC-2020	91	54.945054945054906	45.054945054945094	91.5539031084445	0	Roseobacter	Xiamenvirus	Xiamenvirus	Unclassified	Siphoviridae
NC_012696	Sulfitobacter phage EE36phi1	Sulfitobacter phage EE36phi1 unclassified Baltimorevirus Baltimorevirus Podoviridae Caudovirales Caudoviricetes Uroviricota Heunggongvirae Duplodnaviria Viruses	73325	False	47.04	DNA	20-DEC-2020	78	75.64102564102559	24.3589743589744	94.47391749062392	3	Sulfitobacter	Baltimorevirus	Baltimorevirus	Unclassified	Podoviridae
NC_011103	Rhizobium phage 16-3	Rhizobium phage 16-3 Siphoviridae Caudovirales Caudoviricetes Uroviricota Heunggongvirae Duplodnaviria Viruses	60195	False	58.952	DNA	20-DEC-2020	97	85.5670103092783	14.4329896907216	88.2581609768253	0	Rhizobium	Siphoviridae	Unclassified	Unclassified	Siphoviridae
NC_010355	Azospirillum phage Cd	Azospirillum phage Cd Siphoviridae Caudovirales Caudoviricetes Uroviricota Heunggongvirae Duplodnaviria Viruses	62337	False	63.931999999999995	DNA	20-DEC-2020	112	62.5	37.5	89.9658308869532	0	Azospirillum	Siphoviridae	Unclassified	Unclassified	Siphoviridae
NC_003324	Sinorhizobium phage PBC5	Sinorhizobium phage PBC5 Podoviridae Caudovirales Caudoviricetes Uroviricota Heunggongvirae Duplodnaviria Viruses	57416	False	61.486000000000004	DNA	20-DEC-2020	63	61.9047619047619	38.0952380952381	93.1883098787794	0	Sinorhizobium	Podoviridae	Unclassified	Unclassified	Podoviridae
NC_002519	Roseobacter virus SIO1	Roseobacter virus SIO1 Podoviridae Caudovirales Caudoviricetes Uroviricota Heunggongvirae Duplodnaviria Viruses	39898	False	46.16	DNA	20-DEC-2020	56	57.1428571428571	42.8571428571429	94.01975036342671	0	Roseobacter	Podoviridae	Unclassified	Unclassified	Podoviridae
NC_042013	Agrobacterium phage Atu_ph07	Agrobacterium phage Atu_ph07 Agrobacterium virus Atuph07 Polybotosvirus Myoviridae Caudovirales Caudoviricetes Uroviricota Heunggongvirae Duplodnaviria Viruses	490380	True	37.06	DNA	19-DEC-2020	839	31.108462455303897	68.8915375446961	93.73241159916799	30	Agrobacterium	Polybotosvirus	Polybotosvirus	Unclassified	Myoviridae
MT708544	Rhizobium phage Palo	Rhizobium phage Palo unclassified Autographiviridae Autographiviridae Caudovirales Caudoviricetes Uroviricota Heunggongvirae Duplodnaviria Viruses	46322	False	51.725	DNA	03-DEC-2020	57	100.0	0.0	92.8133500280644	0	Rhizobium	Autographiviridae	Unclassified	Unclassified	Autographiviridae
MT647606	Pelagibacter phage Mosig EXVC030M	Pelagibacter phage Mosig EXVC030M Myoviridae Caudovirales Caudoviricetes Uroviricota Heunggongvirae Duplodnaviria Viruses	141461	False	33.008	DNA	19-NOV-2020	193	11.9170984455959	88.08290155440409	96.6011833650264	3	Pelagibacter	Myoviridae	Unclassified	Unclassified	Myoviridae
MT647605	Pelagibacter phage Lederberg EXVC029P	Pelagibacter phage Lederberg EXVC029P Podoviridae Caudovirales Caudoviricetes Uroviricota Heunggongvirae Duplodnaviria Viruses	33623	False	33.126	DNA	19-NOV-2020	65	26.153846153846196	73.84615384615391	95.4971299408143	0	Pelagibacter	Podoviridae	Unclassified	Unclassified	Podoviridae
MT375531	Pelagibacter phage Unn EXVC019P	Pelagibacter phage Unn EXVC019P unclassified Autographiviridae Autographiviridae Caudovirales Caudoviricetes Uroviricota Heunggongvirae Duplodnaviria Viruses	41069	False	33.463	DNA	19-NOV-2020	51	98.0392156862745	1.96078431372549	93.20168496919821	0	Pelagibacter	Autographiviridae	Unclassified	Unclassified	Autographiviridae
MT375530	Pelagibacter phage Ran EXVC014P	Pelagibacter phage Ran EXVC014P unclassified Pelagivirus Pelagivirus Autographiviridae Caudovirales Caudoviricetes Uroviricota Heunggongvirae Duplodnaviria Viruses	41529	False	34.138000000000005	DNA	19-NOV-2020	57	0.0	100.0	92.36437188470708	0	Pelagibacter	Pelagivirus	Pelagivirus	Unclassified	Autographiviridae
MT375529	Pelagibacter phage Kolga EXVC016S	Pelagibacter phage Kolga EXVC016S unclassified bacterial viruses unclassified viruses Viruses	48659	False	30.471	DNA	19-NOV-2020	62	80.64516129032259	19.3548387096774	93.38046404570579	0	Pelagibacter	Unclassified	Unclassified	Unclassified	Unclassified
MT375528	Pelagibacter phage Jormungand EXVC012P	Pelagibacter phage Jormungand EXVC012P unclassified Pelagivirus Pelagivirus Autographiviridae Caudovirales Caudoviricetes Uroviricota Heunggongvirae Duplodnaviria Viruses	41529	False	34.138000000000005	DNA	19-NOV-2020	57	98.2456140350877	1.7543859649122802	91.5047316333165	0	Pelagibacter	Pelagivirus	Pelagivirus	Unclassified	Autographiviridae
MT375527	Pelagibacter phage Hroenn EXVC015P	Pelagibacter phage Hroenn EXVC015P unclassified Autographiviridae Autographiviridae Caudovirales Caudoviricetes Uroviricota Heunggongvirae Duplodnaviria Viruses	41069	False	33.463	DNA	19-NOV-2020	53	3.77358490566038	96.2264150943396	92.9021889990017	0	Pelagibacter	Autographiviridae	Unclassified	Unclassified	Autographiviridae
MT375526	Pelagibacter phage Himinglaeva EXVC011P	Pelagibacter phage Himinglaeva EXVC011P unclassified Autographiviridae Autographiviridae Caudovirales Caudoviricetes Uroviricota Heunggongvirae Duplodnaviria Viruses	41069	False	33.463	DNA	19-NOV-2020	50	100.0	0.0	93.9540772845699	0	Pelagibacter	Autographiviridae	Unclassified	Unclassified	Autographiviridae
MT375525	Pelagibacter phage Greip EXVC021P	Pelagibacter phage Greip EXVC021P Podoviridae Caudovirales Caudoviricetes Uroviricota Heunggongvirae Duplodnaviria Viruses	34916	False	31.533	DNA	19-NOV-2020	57	24.561403508771896	75.4385964912281	92.40749226715549	0	Pelagibacter	Podoviridae	Unclassified	Unclassified	Podoviridae
MT375524	Pelagibacter phage Gjalp EXVC020P	Pelagibacter phage Gjalp EXVC020P unclassified Fussvirus Fussvirus Autographiviridae Caudovirales Caudoviricetes Uroviricota Heunggongvirae Duplodnaviria Viruses	37857	False	32.417	DNA	19-NOV-2020	47	2.1276595744680904	97.8723404255319	95.08149087355049	0	Pelagibacter	Fussvirus	Fussvirus	Unclassified	Autographiviridae
MT375523	Pelagibacter phage Eyrgjafa EXVC018P	Pelagibacter phage Eyrgjafa EXVC018P unclassified Fussvirus Fussvirus Autographiviridae Caudovirales Caudoviricetes Uroviricota Heunggongvirae Duplodnaviria Viruses	38005	False	32.556	DNA	19-NOV-2020	48	2.0833333333333304	97.9166666666667	95.29535587422708	1	Pelagibacter	Fussvirus	Fussvirus	Unclassified	Autographiviridae
MT375521	Pelagibacter phage Eistla EXVC025P	Pelagibacter phage Eistla EXVC025P unclassified Pelagivirus Pelagivirus Autographiviridae Caudovirales Caudoviricetes Uroviricota Heunggongvirae Duplodnaviria Viruses	39638	False	32.658	DNA	19-NOV-2020	56	98.2142857142857	1.7857142857142903	94.4775215702104	0	Pelagibacter	Pelagivirus	Pelagivirus	Unclassified	Autographiviridae
MT375520	Pelagibacter phage Bylgja EXVC010P	Pelagibacter phage Bylgja EXVC010P unclassified Autographiviridae Autographiviridae Caudovirales Caudoviricetes Uroviricota Heunggongvirae Duplodnaviria Viruses	41069	False	33.463	DNA	19-NOV-2020	50	100.0	0.0	93.9540772845699	0	Pelagibacter	Autographiviridae	Unclassified	Unclassified	Autographiviridae
MT375519	Pelagibacter phage Aegir EXVC013S	Pelagibacter phage Aegir EXVC013S unclassified bacterial viruses unclassified viruses Viruses	18297	False	31.065	DNA	19-NOV-2020	26	100.0	0.0	92.9332677488113	0	Pelagibacter	Unclassified	Unclassified	Unclassified	Unclassified
MT708545	Rhizobium phage Pasto	Rhizobium phage Pasto unclassified Autographiviridae Autographiviridae Caudovirales Caudoviricetes Uroviricota Heunggongvirae Duplodnaviria Viruses	42407	False	58.641000000000005	DNA	04-NOV-2020	48	97.9166666666667	2.0833333333333304	87.13184144127149	1	Rhizobium	Autographiviridae	Unclassified	Unclassified	Autographiviridae
MT708546	Rhizobium phage Paso	Rhizobium phage Paso unclassified Autographiviridae Autographiviridae Caudovirales Caudoviricetes Uroviricota Heunggongvirae Duplodnaviria Viruses	45055	False	55.022	DNA	04-OCT-2020	51	98.0392156862745	1.96078431372549	92.6800577072467	0	Rhizobium	Autographiviridae	Unclassified	Unclassified	Autographiviridae
MT764845	Ruegeria phage Tedan	Ruegeria phage Tedan Siphoviridae Caudovirales Caudoviricetes Uroviricota Heunggongvirae Duplodnaviria Viruses	64084	False	54.425	DNA	08-SEP-2020	95	60.0	40.0	89.3951688408963	0	Ruegeria	Siphoviridae	Unclassified	Unclassified	Siphoviridae
MN820898	Sphingomonas phage vB_StuS_MMDA13	Sphingomonas phage vB_StuS_MMDA13 Siphoviridae Caudovirales Caudoviricetes Uroviricota Heunggongvirae Duplodnaviria Viruses	63743	False	59.266000000000005	DNA	27-AUG-2020	80	67.5	32.5	91.7277191220997	0	Sphingomonas	Siphoviridae	Unclassified	Unclassified	Siphoviridae
MT778840	Rhizobium phage P11VFA	Rhizobium phage P11VFA Siphoviridae Caudovirales Caudoviricetes Uroviricota Heunggongvirae Duplodnaviria Viruses	109652	False	59.019	DNA	24-AUG-2020	167	1.19760479041916	98.80239520958081	92.861963302083	1	Rhizobium	Siphoviridae	Unclassified	Unclassified	Siphoviridae
MT778839	Rhizobium phage P9VFCI	Rhizobium phage P9VFCI unclassified Ackermannviridae Ackermannviridae Caudovirales Caudoviricetes Uroviricota Heunggongvirae Duplodnaviria Viruses	156502	False	49.81399999999999	DNA	24-AUG-2020	260	28.461538461538503	71.5384615384615	95.0805740501719	0	Rhizobium	Ackermannviridae	Unclassified	Unclassified	Ackermannviridae
MT778838	Rhizobium phage V1VFA-S	Rhizobium phage V1VFA-S unclassified Nickievirus Nickievirus Siphoviridae Caudovirales Caudoviricetes Uroviricota Heunggongvirae Duplodnaviria Viruses	118231	False	59.277	DNA	24-AUG-2020	158	90.5063291139241	9.49367088607595	90.82220399049321	3	Rhizobium	Nickievirus	Nickievirus	Unclassified	Siphoviridae
MT778837	Rhizobium phage AF3	Rhizobium phage AF3 unclassified Ackermannviridae Ackermannviridae Caudovirales Caudoviricetes Uroviricota Heunggongvirae Duplodnaviria Viruses	156186	False	50.093	DNA	24-AUG-2020	260	71.5384615384615	28.461538461538503	94.7043909185202	0	Rhizobium	Ackermannviridae	Unclassified	Unclassified	Ackermannviridae
MT770738	Rhizobium phage B1VFA	Rhizobium phage B1VFA unclassified Nickievirus Nickievirus Siphoviridae Caudovirales Caudoviricetes Uroviricota Heunggongvirae Duplodnaviria Viruses	122345	False	59.351000000000006	DNA	23-AUG-2020	162	91.358024691358	8.64197530864197	91.08913318893292	4	Rhizobium	Nickievirus	Nickievirus	Unclassified	Siphoviridae
MT584811	Sulfitobacter phage phiGT1	Sulfitobacter phage phiGT1 Podoviridae Caudovirales Caudoviricetes Uroviricota Heunggongvirae Duplodnaviria Viruses	40019	False	56.386	DNA	05-JUL-2020	66	72.7272727272727	27.2727272727273	93.2332142232439	0	Sulfitobacter	Podoviridae	Unclassified	Unclassified	Podoviridae
MN734439	Sphingomonas phage Kharn	Sphingomonas phage Kharn Siphoviridae Caudovirales Caudoviricetes Uroviricota Heunggongvirae Duplodnaviria Viruses	43408	False	55.879	DNA	29-APR-2020	53	81.13207547169809	18.8679245283019	92.6303907113896	0	Sphingomonas	Siphoviridae	Unclassified	Unclassified	Siphoviridae
MN734438	Sphingomonas phage Lucius	Sphingomonas phage Lucius Siphoviridae Caudovirales Caudoviricetes Uroviricota Heunggongvirae Duplodnaviria Viruses	44200	False	55.966	DNA	29-APR-2020	57	84.2105263157895	15.7894736842105	93.37330316742079	0	Sphingomonas	Siphoviridae	Unclassified	Unclassified	Siphoviridae
MN734437	Sphingomonas phage Eidolon	Sphingomonas phage Eidolon Siphoviridae Caudovirales Caudoviricetes Uroviricota Heunggongvirae Duplodnaviria Viruses	43318	False	54.996	DNA	29-APR-2020	57	84.2105263157895	15.7894736842105	93.2383766563553	0	Sphingomonas	Siphoviridae	Unclassified	Unclassified	Siphoviridae
MN734436	Aminobacter phage Erebus	Aminobacter phage Erebus Myoviridae Caudovirales Caudoviricetes Uroviricota Heunggongvirae Duplodnaviria Viruses	52229	False	57.424	DNA	29-APR-2020	87	55.1724137931034	44.8275862068966	93.23555878917841	0	Aminobacter	Myoviridae	Unclassified	Unclassified	Myoviridae
MK637516	Agrobacterium phage Milano	Agrobacterium phage Milano unclassified Schmittlotzvirus Schmittlotzvirus Myoviridae Caudovirales Caudoviricetes Uroviricota Heunggongvirae Duplodnaviria Viruses	68451	False	52.544	DNA	23-APR-2020	126	90.4761904761905	9.52380952380952	94.7451461629487	0	Agrobacterium	Schmittlotzvirus	Schmittlotzvirus	Unclassified	Myoviridae
MT270409	Phaeobacter phage MD18	Phaeobacter phage MD18 Siphoviridae Caudovirales Caudoviricetes Uroviricota Heunggongvirae Duplodnaviria Viruses	149262	False	58.31100000000001	DNA	22-APR-2020	223	57.3991031390135	42.6008968609865	87.14073240342479	34	Phaeobacter	Siphoviridae	Unclassified	Unclassified	Siphoviridae
MT188704	Mesorhizobium phage Cp1R7A-A1	Mesorhizobium phage Cp1R7A-A1 Siphoviridae Caudovirales Caudoviricetes Uroviricota Heunggongvirae Duplodnaviria Viruses	131434	False	60.339	DNA	13-APR-2020	208	42.3076923076923	57.6923076923077	88.9648036276762	27	Mesorhizobium	Siphoviridae	Unclassified	Unclassified	Siphoviridae
MT028492	Ochrobactrum phage vB_OspP_OH	Ochrobactrum phage vB_OspP_OH Podoviridae Caudovirales Caudoviricetes Uroviricota Heunggongvirae Duplodnaviria Viruses	41227	False	55.196999999999996	DNA	07-MAR-2020	55	52.7272727272727	47.2727272727273	91.774807771606	0	Ochrobactrum	Podoviridae	Unclassified	Unclassified	Podoviridae
MT028491	Ochrobactrum phage vB_OspM_OC	Ochrobactrum phage vB_OspM_OC Myoviridae Caudovirales Caudoviricetes Uroviricota Heunggongvirae Duplodnaviria Viruses	227654	True	37.678000000000004	DNA	07-MAR-2020	360	10.5555555555556	89.44444444444441	92.5913886863398	23	Ochrobactrum	Myoviridae	Unclassified	Unclassified	Myoviridae
MT002975	Brucella phage EF4	Brucella phage EF4 unclassified Perisivirus Perisivirus Podoviridae Caudovirales Caudoviricetes Uroviricota Heunggongvirae Duplodnaviria Viruses	38321	False	48.196000000000005	DNA	20-FEB-2020	70	60.0	40.0	87.35158268312408	0	Brucella	Perisivirus	Perisivirus	Unclassified	Podoviridae
MN228696	Sinorhizobium phage ort11	Sinorhizobium phage ort11 Podoviridae Caudovirales Caudoviricetes Uroviricota Heunggongvirae Duplodnaviria Viruses	75239	False	44.246	DNA	18-FEB-2020	100	77.0	23.0	93.2561570462127	5	Sinorhizobium	Podoviridae	Unclassified	Unclassified	Podoviridae
MN180253	Wolbachia phage WO	Wolbachia phage WO Myoviridae Caudovirales Caudoviricetes Uroviricota Heunggongvirae Duplodnaviria Viruses	18100	False	35.735	DNA	26-JAN-2020	25	0.0	100.0	95.40331491712709	0	Wolbachia	Myoviridae	Unclassified	Unclassified	Myoviridae
MN180252	Wolbachia phage WO	Wolbachia phage WO Myoviridae Caudovirales Caudoviricetes Uroviricota Heunggongvirae Duplodnaviria Viruses	16547	False	38.224000000000004	DNA	26-JAN-2020	26	46.15384615384621	53.84615384615379	89.5449326161842	0	Wolbachia	Myoviridae	Unclassified	Unclassified	Myoviridae
MN180251	Wolbachia phage WO	Wolbachia phage WO Myoviridae Caudovirales Caudoviricetes Uroviricota Heunggongvirae Duplodnaviria Viruses	87722	False	34.6	DNA	26-JAN-2020	90	42.22222222222221	57.77777777777779	88.4076970429311	0	Wolbachia	Myoviridae	Unclassified	Unclassified	Myoviridae
MN180250	Wolbachia phage WO	Wolbachia phage WO Myoviridae Caudovirales Caudoviricetes Uroviricota Heunggongvirae Duplodnaviria Viruses	16327	False	38.372	DNA	26-JAN-2020	26	3.84615384615385	96.1538461538462	88.54657928584551	0	Wolbachia	Myoviridae	Unclassified	Unclassified	Myoviridae
MN180249	Wolbachia phage WO	Wolbachia phage WO Myoviridae Caudovirales Caudoviricetes Uroviricota Heunggongvirae Duplodnaviria Viruses	30054	False	36.736999999999995	DNA	26-JAN-2020	36	33.3333333333333	66.6666666666667	88.3509682571372	1	Wolbachia	Myoviridae	Unclassified	Unclassified	Myoviridae
MN180248	Wolbachia phage WO	Wolbachia phage WO Myoviridae Caudovirales Caudoviricetes Uroviricota Heunggongvirae Duplodnaviria Viruses	25122	False	35.666	DNA	26-JAN-2020	33	57.5757575757576	42.424242424242394	91.3541915452591	0	Wolbachia	Myoviridae	Unclassified	Unclassified	Myoviridae
MN862068	Brevundimonas phage vB_BsubS-Delta	Brevundimonas phage vB_BsubS-Delta Siphoviridae Caudovirales Caudoviricetes Uroviricota Heunggongvirae Duplodnaviria Viruses	87225	False	62.498000000000005	DNA	26-JAN-2020	116	34.482758620689694	65.51724137931029	92.5881341358556	0	Brevundimonas	Siphoviridae	Unclassified	Unclassified	Siphoviridae
MN698248	Pelagibacter phage HTVC202P	Pelagibacter phage HTVC202P Podoviridae Caudovirales Caudoviricetes Uroviricota Heunggongvirae Duplodnaviria Viruses	32226	False	31.295	DNA	27-DEC-2019	62	79.0322580645161	20.9677419354839	95.7829082107615	0	Pelagibacter	Podoviridae	Unclassified	Unclassified	Podoviridae
MN698247	Pelagibacter phage HTVC115P	Pelagibacter phage HTVC115P Podoviridae Caudovirales Caudoviricetes Uroviricota Heunggongvirae Duplodnaviria Viruses	54819	False	32.866	DNA	27-DEC-2019	83	42.16867469879521	57.83132530120479	96.3498057242927	0	Pelagibacter	Podoviridae	Unclassified	Unclassified	Podoviridae
MN698246	Pelagibacter phage HTVC112P	Pelagibacter phage HTVC112P Podoviridae Caudovirales Caudoviricetes Uroviricota Heunggongvirae Duplodnaviria Viruses	32478	False	30.448	DNA	27-DEC-2019	59	83.0508474576271	16.9491525423729	97.8015887677813	0	Pelagibacter	Podoviridae	Unclassified	Unclassified	Podoviridae
MN698245	Pelagibacter phage HTVC111P	Pelagibacter phage HTVC111P Podoviridae Caudovirales Caudoviricetes Uroviricota Heunggongvirae Duplodnaviria Viruses	31577	False	30.51	DNA	27-DEC-2019	63	79.36507936507941	20.6349206349206	95.9844190391741	0	Pelagibacter	Podoviridae	Unclassified	Unclassified	Podoviridae
MN698244	Pelagibacter phage HTVC106P	Pelagibacter phage HTVC106P Podoviridae Caudovirales Caudoviricetes Uroviricota Heunggongvirae Duplodnaviria Viruses	36945	False	32.121	DNA	27-DEC-2019	64	32.8125	67.1875	92.6918392204628	0	Pelagibacter	Podoviridae	Unclassified	Unclassified	Podoviridae
MN698243	Pelagibacter phage HTVC104P	Pelagibacter phage HTVC104P Podoviridae Caudovirales Caudoviricetes Uroviricota Heunggongvirae Duplodnaviria Viruses	54359	False	30.9	DNA	27-DEC-2019	92	55.434782608695706	44.565217391304294	95.7136812671315	0	Pelagibacter	Podoviridae	Unclassified	Unclassified	Podoviridae
MN698242	Pelagibacter phage HTVC103P	Pelagibacter phage HTVC103P Podoviridae Caudovirales Caudoviricetes Uroviricota Heunggongvirae Duplodnaviria Viruses	54103	False	31.048000000000002	DNA	27-DEC-2019	86	53.4883720930233	46.5116279069767	95.162929966915	0	Pelagibacter	Podoviridae	Unclassified	Unclassified	Podoviridae
MN698241	Pelagibacter phage HTVC027P	Pelagibacter phage HTVC027P Podoviridae Caudovirales Caudoviricetes Uroviricota Heunggongvirae Duplodnaviria Viruses	57595	False	34.766999999999996	DNA	27-DEC-2019	87	88.5057471264368	11.4942528735632	96.2218942616547	0	Pelagibacter	Podoviridae	Unclassified	Unclassified	Podoviridae
MN698240	Pelagibacter phage HTVC026P	Pelagibacter phage HTVC026P Podoviridae Caudovirales Caudoviricetes Uroviricota Heunggongvirae Duplodnaviria Viruses	32480	False	31.318	DNA	27-DEC-2019	62	96.77419354838709	3.2258064516129	95.18165024630541	0	Pelagibacter	Podoviridae	Unclassified	Unclassified	Podoviridae
MN698239	Pelagibacter phage HTVC023P	Pelagibacter phage HTVC023P Podoviridae Caudovirales Caudoviricetes Uroviricota Heunggongvirae Duplodnaviria Viruses	60878	False	35.014	DNA	27-DEC-2019	87	94.2528735632184	5.747126436781611	94.64995564900292	0	Pelagibacter	Podoviridae	Unclassified	Unclassified	Podoviridae
MN549361	Rhizobium phage RL2RES	Rhizobium phage RL2RES unclassified Ackermannviridae Ackermannviridae Caudovirales Caudoviricetes Uroviricota Heunggongvirae Duplodnaviria Viruses	156878	False	49.971000000000004	DNA	25-DEC-2019	264	73.4848484848485	26.5151515151515	94.9961116281442	0	Rhizobium	Ackermannviridae	Unclassified	Unclassified	Ackermannviridae
MN549360	Rhizobium phage RL38J1	Rhizobium phage RL38J1 unclassified Ackermannviridae Ackermannviridae Caudovirales Caudoviricetes Uroviricota Heunggongvirae Duplodnaviria Viruses	158577	False	49.816	DNA	25-DEC-2019	266	27.067669172932302	72.9323308270677	94.0483172212868	0	Rhizobium	Ackermannviridae	Unclassified	Unclassified	Ackermannviridae
MK613349	Roseobacter phage CRP-7	Roseobacter phage CRP-7 Podoviridae Caudovirales Caudoviricetes Uroviricota Heunggongvirae Duplodnaviria Viruses	58106	False	40.294000000000004	DNA	25-NOV-2019	70	44.28571428571429	55.71428571428571	94.5840360720063	1	Roseobacter	Podoviridae	Unclassified	Unclassified	Podoviridae
MK613348	Roseobacter phage CRP-6	Roseobacter phage CRP-6 Podoviridae Caudovirales Caudoviricetes Uroviricota Heunggongvirae Duplodnaviria Viruses	44927	False	47.047	DNA	25-NOV-2019	69	43.4782608695652	56.5217391304348	95.1610390188528	0	Roseobacter	Podoviridae	Unclassified	Unclassified	Podoviridae
MK613347	Roseobacter phage CRP-5	Roseobacter phage CRP-5 Podoviridae Caudovirales Caudoviricetes Uroviricota Heunggongvirae Duplodnaviria Viruses	39600	False	45.63399999999999	DNA	25-NOV-2019	57	49.1228070175439	50.8771929824561	95.1363636363636	0	Roseobacter	Podoviridae	Unclassified	Unclassified	Podoviridae
MK613346	Roseobacter phage CRP-4	Roseobacter phage CRP-4 Podoviridae Caudovirales Caudoviricetes Uroviricota Heunggongvirae Duplodnaviria Viruses	40768	False	45.196999999999996	DNA	25-NOV-2019	58	48.2758620689655	51.7241379310345	95.7147762951334	0	Roseobacter	Podoviridae	Unclassified	Unclassified	Podoviridae
MK613345	Roseobacter phage CRP-3	Roseobacter phage CRP-3 Podoviridae Caudovirales Caudoviricetes Uroviricota Heunggongvirae Duplodnaviria Viruses	52963	False	49.665	DNA	25-NOV-2019	58	34.482758620689694	65.51724137931029	91.06546079338409	0	Roseobacter	Podoviridae	Unclassified	Unclassified	Podoviridae
MK613344	Roseobacter phage CRP-2	Roseobacter phage CRP-2 Podoviridae Caudovirales Caudoviricetes Uroviricota Heunggongvirae Duplodnaviria Viruses	54148	False	42.928999999999995	DNA	25-NOV-2019	71	59.1549295774648	40.84507042253521	95.6157198788506	0	Roseobacter	Podoviridae	Unclassified	Unclassified	Podoviridae
MK613343	Roseobacter phage CRP-1	Roseobacter phage CRP-1 Podoviridae Caudovirales Caudoviricetes Uroviricota Heunggongvirae Duplodnaviria Viruses	54045	False	42.433	DNA	25-NOV-2019	72	48.6111111111111	51.3888888888889	96.01998334721071	0	Roseobacter	Podoviridae	Unclassified	Unclassified	Podoviridae
MK976036	Wolbachia phage WO	Wolbachia phage WO Myoviridae Caudovirales Caudoviricetes Uroviricota Heunggongvirae Duplodnaviria Viruses	17223	False	36.654	DNA	14-AUG-2019	22	0.0	100.0	98.58909597631072	0	Wolbachia	Myoviridae	Unclassified	Unclassified	Myoviridae
MK929790	Caulobacter phage RW	Caulobacter phage RW Podoviridae Caudovirales Caudoviricetes Uroviricota Heunggongvirae Duplodnaviria Viruses	62362	False	63.771	DNA	07-JUL-2019	104	50.0	50.0	91.31041339277121	0	Caulobacter	Podoviridae	Unclassified	Unclassified	Podoviridae
MK882925	Dinoroseobacter phage vB_DshS-R4C	Dinoroseobacter phage vB_DshS-R4C Siphoviridae Caudovirales Caudoviricetes Uroviricota Heunggongvirae Duplodnaviria Viruses	36291	False	66.755	DNA	29-JUN-2019	45	95.55555555555559	4.44444444444444	93.4611887244771	0	Dinoroseobacter	Siphoviridae	Unclassified	Unclassified	Siphoviridae
MH598805	Pelagibacter phage HTVC109P	Pelagibacter phage HTVC109P unclassified Pelagivirus Pelagivirus Autographiviridae Caudovirales Caudoviricetes Uroviricota Heunggongvirae Duplodnaviria Viruses	41323	False	35.491	DNA	24-JUN-2019	56	100.0	0.0	94.828545846139	0	Pelagibacter	Pelagivirus	Pelagivirus	Unclassified	Autographiviridae
MH598798	Pelagibacter phage HTVC022P	Pelagibacter phage HTVC022P unclassified Pelagivirus Pelagivirus Autographiviridae Caudovirales Caudoviricetes Uroviricota Heunggongvirae Duplodnaviria Viruses	42010	False	34.161	DNA	24-JUN-2019	56	100.0	0.0	93.9847655320162	0	Pelagibacter	Pelagivirus	Pelagivirus	Unclassified	Autographiviridae
MH598799	Pelagibacter phage HTVC025P	Pelagibacter phage HTVC025P unclassified Autographiviridae Autographiviridae Caudovirales Caudoviricetes Uroviricota Heunggongvirae Duplodnaviria Viruses	37251	False	32.466	DNA	24-JUN-2019	46	100.0	0.0	94.3894123647687	1	Pelagibacter	Autographiviridae	Unclassified	Unclassified	Autographiviridae
MH598800	Pelagibacter phage HTVC031P	Pelagibacter phage HTVC031P unclassified Pelagivirus Pelagivirus Autographiviridae Caudovirales Caudoviricetes Uroviricota Heunggongvirae Duplodnaviria Viruses	41046	False	33.406	DNA	24-JUN-2019	56	100.0	0.0	96.038590849291	0	Pelagibacter	Pelagivirus	Pelagivirus	Unclassified	Autographiviridae
MH598801	Pelagibacter phage HTVC200P	Pelagibacter phage HTVC200P unclassified Votkovvirus Votkovvirus Autographiviridae Caudovirales Caudoviricetes Uroviricota Heunggongvirae Duplodnaviria Viruses	42221	False	33.156	DNA	24-JUN-2019	53	98.1132075471698	1.88679245283019	95.21801946898458	1	Pelagibacter	Votkovvirus	Votkovvirus	Unclassified	Autographiviridae
MH598802	Pelagibacter phage HTVC201P	Pelagibacter phage HTVC201P unclassified Pelagivirus Pelagivirus Autographiviridae Caudovirales Caudoviricetes Uroviricota Heunggongvirae Duplodnaviria Viruses	41415	False	33.092	DNA	24-JUN-2019	53	100.0	0.0	93.7631293009779	0	Pelagibacter	Pelagivirus	Pelagivirus	Unclassified	Autographiviridae
MH598803	Pelagibacter phage HTVC121P	Pelagibacter phage HTVC121P unclassified Pelagivirus Pelagivirus Autographiviridae Caudovirales Caudoviricetes Uroviricota Heunggongvirae Duplodnaviria Viruses	42600	False	33.521	DNA	24-JUN-2019	56	100.0	0.0	94.2112676056338	0	Pelagibacter	Pelagivirus	Pelagivirus	Unclassified	Autographiviridae
MH598804	Pelagibacter phage HTVC105P	Pelagibacter phage HTVC105P unclassified Pelagivirus Pelagivirus Autographiviridae Caudovirales Caudoviricetes Uroviricota Heunggongvirae Duplodnaviria Viruses	42385	False	33.531	DNA	24-JUN-2019	59	100.0	0.0	94.0875309661437	0	Pelagibacter	Pelagivirus	Pelagivirus	Unclassified	Autographiviridae
MH598806	Pelagibacter phage HTVC119P	Pelagibacter phage HTVC119P unclassified Votkovvirus Votkovvirus Autographiviridae Caudovirales Caudoviricetes Uroviricota Heunggongvirae Duplodnaviria Viruses	38357	False	32.007	DNA	24-JUN-2019	54	100.0	0.0	93.40667935448549	1	Pelagibacter	Votkovvirus	Votkovvirus	Unclassified	Autographiviridae
MH598807	Pelagibacter phage HTVC120P	Pelagibacter phage HTVC120P unclassified Autographiviridae Autographiviridae Caudovirales Caudoviricetes Uroviricota Heunggongvirae Duplodnaviria Viruses	42622	False	33.279	DNA	24-JUN-2019	53	98.1132075471698	1.88679245283019	92.7689925390643	0	Pelagibacter	Autographiviridae	Unclassified	Unclassified	Autographiviridae
MH579717	Pelagibacter phage HTVC021P	Pelagibacter phage HTVC021P unclassified Pelagivirus Pelagivirus Autographiviridae Caudovirales Caudoviricetes Uroviricota Heunggongvirae Duplodnaviria Viruses	42809	False	33.551	DNA	24-JUN-2019	57	100.0	0.0	93.24674717933149	0	Pelagibacter	Pelagivirus	Pelagivirus	Unclassified	Autographiviridae
MK942064	Caulobacter phage Jess A	Caulobacter phage Jess A unclassified Rauchvirus Rauchvirus Podoviridae Caudovirales Caudoviricetes Uroviricota Heunggongvirae Duplodnaviria Viruses	45011	False	64.329	DNA	05-JUN-2019	56	44.6428571428571	55.3571428571429	95.3700206616161	0	Caulobacter	Rauchvirus	Rauchvirus	Unclassified	Podoviridae
MF431617	Lentibacter virus vB_LenP_ICBM1	Lentibacter virus vB_LenP_ICBM1 Podoviridae Caudovirales Caudoviricetes Uroviricota Heunggongvirae Duplodnaviria Viruses	40163	False	47.023	DNA	20-FEB-2019	54	53.7037037037037	46.2962962962963	94.00443193984509	0	Lentibacter	Podoviridae	Unclassified	Unclassified	Podoviridae
MF431616	Lentibacter virus vB_LenP_ICBM2	Lentibacter virus vB_LenP_ICBM2 Podoviridae Caudovirales Caudoviricetes Uroviricota Heunggongvirae Duplodnaviria Viruses	40907	False	47.816	DNA	20-FEB-2019	53	52.8301886792453	47.1698113207547	93.82746229251721	0	Lentibacter	Podoviridae	Unclassified	Unclassified	Podoviridae
MF431615	Lentibacter virus vB_LenP_ICBM3	Lentibacter virus vB_LenP_ICBM3 Podoviridae Caudovirales Caudoviricetes Uroviricota Heunggongvirae Duplodnaviria Viruses	40497	False	47.25	DNA	20-FEB-2019	56	46.428571428571395	53.571428571428605	94.7181272686866	0	Lentibacter	Podoviridae	Unclassified	Unclassified	Podoviridae
MK291445	Paracoccus phage vB_PyeM_Pyei1	Paracoccus phage vB_PyeM_Pyei1 Myoviridae Caudovirales Caudoviricetes Uroviricota Heunggongvirae Duplodnaviria Viruses	50161	False	65.493	DNA	13-JAN-2019	74	71.62162162162159	28.3783783783784	92.1751958693009	0	Paracoccus	Myoviridae	Unclassified	Unclassified	Myoviridae
MK291444	Paracoccus phage vB_PthS_Pthi1	Paracoccus phage vB_PthS_Pthi1 Siphoviridae Caudovirales Caudoviricetes Uroviricota Heunggongvirae Duplodnaviria Viruses	39547	False	63.843	DNA	13-JAN-2019	48	68.75	31.25	92.67706779275291	0	Paracoccus	Siphoviridae	Unclassified	Unclassified	Siphoviridae
MK291443	Paracoccus phage vB_PsuS_Psul1	Paracoccus phage vB_PsuS_Psul1 Siphoviridae Caudovirales Caudoviricetes Uroviricota Heunggongvirae Duplodnaviria Viruses	37901	False	60.901	DNA	13-JAN-2019	52	55.769230769230795	44.230769230769205	81.2590696815387	0	Paracoccus	Siphoviridae	Unclassified	Unclassified	Siphoviridae
MK291442	Paracoccus phage vB_PkoS_Pkon1	Paracoccus phage vB_PkoS_Pkon1 Siphoviridae Caudovirales Caudoviricetes Uroviricota Heunggongvirae Duplodnaviria Viruses	49723	False	60.626000000000005	DNA	13-JAN-2019	80	55.0	45.0	90.6160127104157	0	Paracoccus	Siphoviridae	Unclassified	Unclassified	Siphoviridae
MK291441	Paracoccus phage vB_PbeS_Pben1	Paracoccus phage vB_PbeS_Pben1 Siphoviridae Caudovirales Caudoviricetes Uroviricota Heunggongvirae Duplodnaviria Viruses	39879	False	64.262	DNA	13-JAN-2019	59	59.3220338983051	40.6779661016949	87.46708794102159	1	Paracoccus	Siphoviridae	Unclassified	Unclassified	Siphoviridae
KP162168	Paracoccus phage vB_PmaS-R3	Paracoccus phage vB_PmaS-R3 Siphoviridae Caudovirales Caudoviricetes Uroviricota Heunggongvirae Duplodnaviria Viruses	42093	False	56.368	DNA	06-DEC-2018	55	80.0	20.0	91.5187798446297	0	Paracoccus	Siphoviridae	Unclassified	Unclassified	Siphoviridae
MH884648	Caulobacter phage Kronos	Caulobacter phage Kronos Siphoviridae Caudovirales Caudoviricetes Uroviricota Heunggongvirae Duplodnaviria Viruses	42424	False	66.29	DNA	03-OCT-2018	56	67.85714285714289	32.1428571428571	94.6869696398265	0	Caulobacter	Siphoviridae	Unclassified	Unclassified	Siphoviridae
MH588547	Caulobacter phage CcrSC	Caulobacter phage CcrSC Caulobacter virus CcrSC Bertelyvirus Dolichocephalovirinae Siphoviridae Caudovirales Caudoviricetes Uroviricota Heunggongvirae Duplodnaviria Viruses	317488	True	64.183	DNA	01-SEP-2018	547	81.7184643510055	18.2815356489945	89.226364461019	30	Caulobacter	Bertelyvirus	Bertelyvirus	Dolichocephalovirinae	Siphoviridae
MH588546	Caulobacter phage CcrBL9	Caulobacter phage CcrBL9 Caulobacter virus CcrBL9 Bertelyvirus Dolichocephalovirinae Siphoviridae Caudovirales Caudoviricetes Uroviricota Heunggongvirae Duplodnaviria Viruses	322272	True	63.678999999999995	DNA	01-SEP-2018	563	81.70515097690941	18.294849023090602	90.4363394896237	28	Caulobacter	Bertelyvirus	Bertelyvirus	Dolichocephalovirinae	Siphoviridae
MH588545	Caulobacter phage CcrPW	Caulobacter phage CcrPW Caulobacter virus CcrPW Colossusvirus Dolichocephalovirinae Siphoviridae Caudovirales Caudoviricetes Uroviricota Heunggongvirae Duplodnaviria Viruses	308141	True	62.242	DNA	01-SEP-2018	491	69.6537678207739	30.346232179226103	89.2607604960067	29	Caulobacter	Colossusvirus	Colossusvirus	Dolichocephalovirinae	Siphoviridae
MH588544	Caulobacter phage CcrBL10	Caulobacter phage CcrBL10 Caulobacter virus CcrBL10 Poindextervirus Dolichocephalovirinae Siphoviridae Caudovirales Caudoviricetes Uroviricota Heunggongvirae Duplodnaviria Viruses	220934	True	65.687	DNA	01-SEP-2018	344	66.8604651162791	33.1395348837209	91.78668742701441	25	Caulobacter	Poindextervirus	Poindextervirus	Dolichocephalovirinae	Siphoviridae
MH700630	Sinorhizobium phage phiM6	Sinorhizobium phage phiM6 Podoviridae Caudovirales Caudoviricetes Uroviricota Heunggongvirae Duplodnaviria Viruses	68176	False	42.949	DNA	26-AUG-2018	114	25.438596491228104	74.5614035087719	91.36939685519829	0	Sinorhizobium	Podoviridae	Unclassified	Unclassified	Podoviridae
MH684921	Sphingomonas phage Scott	Sphingomonas phage Scott Sphingomonas virus Scott Scottvirus Autographiviridae Caudovirales Caudoviricetes Uroviricota Heunggongvirae Duplodnaviria Viruses	43077	False	57.43	DNA	20-AUG-2018	50	0.0	100.0	93.41876175221121	0	Sphingomonas	Scottvirus	Scottvirus	Unclassified	Autographiviridae
NC_019453	Caulobacter phage phiCb5	Caulobacter phage phiCb5 unclassified Leviviridae Leviviridae Levivirales Allassoviricetes Lenarviricota Orthornavirae Riboviria Viruses	3762	False	50.532	RNA	13-AUG-2018	3	100.0	0.0	93.62041467304621	0	Caulobacter	Leviviridae	Unclassified	Unclassified	Leviviridae
MH015257	Ruegeria phage vB_RpoP-V14	Ruegeria phage vB_RpoP-V14 unclassified Baltimorevirus Baltimorevirus Podoviridae Caudovirales Caudoviricetes Uroviricota Heunggongvirae Duplodnaviria Viruses	74792	False	47.912	DNA	25-JUL-2018	82	78.0487804878049	21.951219512195102	93.2171890041716	3	Ruegeria	Baltimorevirus	Baltimorevirus	Unclassified	Podoviridae
MH015259	Ruegeria phage vB_RpoP-V17	Ruegeria phage vB_RpoP-V17 unclassified Baltimorevirus Baltimorevirus Podoviridae Caudovirales Caudoviricetes Uroviricota Heunggongvirae Duplodnaviria Viruses	74665	False	47.933	DNA	07-JUL-2018	81	77.7777777777778	22.2222222222222	93.16279381236191	3	Ruegeria	Baltimorevirus	Baltimorevirus	Unclassified	Podoviridae
MH015258	Ruegeria phage vB_RpoS-V16	Ruegeria phage vB_RpoS-V16 Siphoviridae Caudovirales Caudoviricetes Uroviricota Heunggongvirae Duplodnaviria Viruses	61382	False	63.641000000000005	DNA	07-JUL-2018	89	20.224719101123604	79.7752808988764	91.5952559382229	0	Ruegeria	Siphoviridae	Unclassified	Unclassified	Siphoviridae
MH015256	Ruegeria phage vB_RpoP-V13	Ruegeria phage vB_RpoP-V13 unclassified Baltimorevirus Baltimorevirus Podoviridae Caudovirales Caudoviricetes Uroviricota Heunggongvirae Duplodnaviria Viruses	74830	False	50.771	DNA	07-JUL-2018	76	76.3157894736842	23.6842105263158	94.15475076840842	4	Ruegeria	Baltimorevirus	Baltimorevirus	Unclassified	Podoviridae
MH015255	Ruegeria phage vB_RpoS-V10	Ruegeria phage vB_RpoS-V10 Siphoviridae Caudovirales Caudoviricetes Uroviricota Heunggongvirae Duplodnaviria Viruses	147480	False	56.363	DNA	07-JUL-2018	235	41.7021276595745	58.2978723404255	86.74057499321941	31	Ruegeria	Siphoviridae	Unclassified	Unclassified	Siphoviridae
MH015254	Ruegeria phage vB_RpoS-V11	Ruegeria phage vB_RpoS-V11 Siphoviridae Caudovirales Caudoviricetes Uroviricota Heunggongvirae Duplodnaviria Viruses	59549	False	64.025	DNA	07-JUL-2018	86	18.6046511627907	81.3953488372093	92.5859376311945	0	Ruegeria	Siphoviridae	Unclassified	Unclassified	Siphoviridae
MH015253	Ruegeria phage vB_RpoP-V21	Ruegeria phage vB_RpoP-V21 unclassified Baltimorevirus Baltimorevirus Podoviridae Caudovirales Caudoviricetes Uroviricota Heunggongvirae Duplodnaviria Viruses	74665	False	47.907	DNA	07-JUL-2018	81	77.7777777777778	22.2222222222222	93.16279381236191	3	Ruegeria	Baltimorevirus	Baltimorevirus	Unclassified	Podoviridae
MH015252	Ruegeria phage vB_RpoS-V18	Ruegeria phage vB_RpoS-V18 Siphoviridae Caudovirales Caudoviricetes Uroviricota Heunggongvirae Duplodnaviria Viruses	59111	False	64.029	DNA	07-JUL-2018	86	18.6046511627907	81.3953488372093	93.27197983454859	0	Ruegeria	Siphoviridae	Unclassified	Unclassified	Siphoviridae
MH015251	Ruegeria phage vB_RpoMi-V15	Ruegeria phage vB_RpoMi-V15 unclassified Microviridae Microviridae Petitvirales Malgrandaviricetes Phixviricota Sangervirae Monodnaviria Viruses	4248	False	57.698	DNA	07-JUL-2018	5	100.0	0.0	95.1271186440678	0	Ruegeria	Microviridae	Unclassified	Unclassified	Microviridae
MH015250	Ruegeria phage vB_RpoP-V12	Ruegeria phage vB_RpoP-V12 unclassified Baltimorevirus Baltimorevirus Podoviridae Caudovirales Caudoviricetes Uroviricota Heunggongvirae Duplodnaviria Viruses	74675	False	47.93600000000001	DNA	07-JUL-2018	84	78.5714285714286	21.4285714285714	93.2587880816873	3	Ruegeria	Baltimorevirus	Baltimorevirus	Unclassified	Podoviridae
MH015249	Ruegeria phage vB_RpoS-V7	Ruegeria phage vB_RpoS-V7 Siphoviridae Caudovirales Caudoviricetes Uroviricota Heunggongvirae Duplodnaviria Viruses	59573	False	64.123	DNA	07-JUL-2018	86	18.6046511627907	81.3953488372093	92.5486378057174	0	Ruegeria	Siphoviridae	Unclassified	Unclassified	Siphoviridae
MF101922	Ruegeria phage DSS3-P22	Ruegeria phage DSS3-P22 unclassified Microviridae Microviridae Petitvirales Malgrandaviricetes Phixviricota Sangervirae Monodnaviria Viruses	4248	False	57.698	DNA	01-JUN-2018	5	100.0	0.0	95.1271186440678	0	Ruegeria	Microviridae	Unclassified	Unclassified	Microviridae
AF189021	Roseobacter virus SIO1	Roseobacter virus SIO1 Podoviridae Caudovirales Caudoviricetes Uroviricota Heunggongvirae Duplodnaviria Viruses	39898	False	46.16	DNA	26-JUL-2016	56	57.1428571428571	42.8571428571429	94.01975036342671	0	Roseobacter	Podoviridae	Unclassified	Unclassified	Podoviridae
MG214783	Sinorhizobium phage HMSP1-Susan	Sinorhizobium phage HMSP1-Susan Siphoviridae Caudovirales Caudoviricetes Uroviricota Heunggongvirae Duplodnaviria Viruses	51963	False	52.512	DNA	27-FEB-2018	88	61.363636363636395	38.636363636363605	92.35032619363778	0	Sinorhizobium	Siphoviridae	Unclassified	Unclassified	Siphoviridae
MF403009	Agrobacterium phage Atu_ph08	Agrobacterium phage Atu_ph08 Podoviridae Caudovirales Caudoviricetes Uroviricota Heunggongvirae Duplodnaviria Viruses	58966	False	59.672	DNA	06-FEB-2018	74	33.783783783783804	66.2162162162162	96.8897330665129	0	Agrobacterium	Podoviridae	Unclassified	Unclassified	Podoviridae
MF403008	Agrobacterium phage Atu_ph07	Agrobacterium phage Atu_ph07 Agrobacterium virus Atuph07 Polybotosvirus Myoviridae Caudovirales Caudoviricetes Uroviricota Heunggongvirae Duplodnaviria Viruses	490380	True	37.06	DNA	06-FEB-2018	839	31.108462455303897	68.8915375446961	93.73241159916799	30	Agrobacterium	Polybotosvirus	Polybotosvirus	Unclassified	Myoviridae
MF403007	Agrobacterium phage Atu_ph04	Agrobacterium phage Atu_ph04 unclassified Ackermannviridae Ackermannviridae Caudovirales Caudoviricetes Uroviricota Heunggongvirae Duplodnaviria Viruses	143349	False	49.44	DNA	06-FEB-2018	217	79.7235023041475	20.2764976958525	92.25666031852329	0	Agrobacterium	Ackermannviridae	Unclassified	Unclassified	Ackermannviridae
MF403006	Agrobacterium phage Atu_ph03	Agrobacterium phage Atu_ph03 Agrobacterium virus Atuph03 Atuphduovirus Autographiviridae Caudovirales Caudoviricetes Uroviricota Heunggongvirae Duplodnaviria Viruses	45175	False	54.733999999999995	DNA	06-FEB-2018	49	100.0	0.0	90.18926397343658	0	Agrobacterium	Atuphduovirus	Atuphduovirus	Unclassified	Autographiviridae
MF403005	Agrobacterium phage Atu_ph02	Agrobacterium phage Atu_ph02 Agrobacterium virus Atuph02 Atuphduovirus Autographiviridae Caudovirales Caudoviricetes Uroviricota Heunggongvirae Duplodnaviria Viruses	45423	False	54.82899999999999	DNA	06-FEB-2018	52	100.0	0.0	92.1075226206988	0	Agrobacterium	Atuphduovirus	Atuphduovirus	Unclassified	Autographiviridae
CP017837	Proteobacteria phage MWH-Nonnen-W8red 2	Proteobacteria phage MWH-Nonnen-W8red 2 Myoviridae Caudovirales Caudoviricetes Uroviricota Heunggongvirae Duplodnaviria Viruses	41775	False	30.533	DNA	31-JAN-2018	56	14.285714285714299	85.71428571428571	91.4470377019749	0	Proteobacteria	Myoviridae	Unclassified	Unclassified	Myoviridae
CP017838	Proteobacteria phage MWH-Nonnen-W8red 1	Proteobacteria phage MWH-Nonnen-W8red 1 Podoviridae Caudovirales Caudoviricetes Uroviricota Heunggongvirae Duplodnaviria Viruses	43334	False	33.092	DNA	30-JAN-2018	57	50.8771929824561	49.1228070175439	86.908662943647	0	Proteobacteria	Podoviridae	Unclassified	Unclassified	Podoviridae
MG159787	Gluconobacter phage GC1	Gluconobacter phage GC1 Gluconobacter virus GC1 Gammatectivirus Tectiviridae Kalamavirales Tectiliviricetes Preplasmiviricota Bamfordvirae Varidnaviria Viruses	16523	False	50.475	DNA	24-JAN-2018	33	90.9090909090909	9.09090909090909	87.7504085214549	0	Gluconobacter	Gammatectivirus	Gammatectivirus	Unclassified	Tectiviridae
MG214764	Citromicrobium phage vB_Cib_ssDNA_P1	Citromicrobium phage vB_Cib_ssDNA_P1 unclassified Microviridae Microviridae Petitvirales Malgrandaviricetes Phixviricota Sangervirae Monodnaviria Viruses	4360	False	59.312	DNA	21-NOV-2017	5	100.0	0.0	90.89449541284401	0	Citromicrobium	Microviridae	Unclassified	Unclassified	Microviridae
MF621978	Caulobacter phage Lullwater	Caulobacter phage Lullwater Caulobacter virus Lullwater Lullwatervirus Autographiviridae Caudovirales Caudoviricetes Uroviricota Heunggongvirae Duplodnaviria Viruses	44638	False	54.653	DNA	10-OCT-2017	53	100.0	0.0	92.5847932255029	0	Caulobacter	Lullwatervirus	Lullwatervirus	Unclassified	Autographiviridae
MF614628	Sinorhizobium phage phi3LM21	Sinorhizobium phage phi3LM21 Siphoviridae Caudovirales Caudoviricetes Uroviricota Heunggongvirae Duplodnaviria Viruses	41448	False	61.236000000000004	DNA	01-OCT-2017	58	70.6896551724138	29.3103448275862	94.151708164447	0	Sinorhizobium	Siphoviridae	Unclassified	Unclassified	Siphoviridae
MF614627	Sinorhizobium phage phi2LM21	Sinorhizobium phage phi2LM21 Siphoviridae Caudovirales Caudoviricetes Uroviricota Heunggongvirae Duplodnaviria Viruses	46600	False	60.648	DNA	01-OCT-2017	67	62.6865671641791	37.3134328358209	93.07081545064379	0	Sinorhizobium	Siphoviridae	Unclassified	Unclassified	Siphoviridae
KY629563	Sphingobium phage Lacusarx	Sphingobium phage Lacusarx Sphingobium virus Lacusarx Lacusarxvirus Siphoviridae Caudovirales Caudoviricetes Uroviricota Heunggongvirae Duplodnaviria Viruses	130138	False	60.175	DNA	06-SEP-2017	196	41.326530612244895	58.6734693877551	88.25477569964191	24	Sphingobium	Lacusarxvirus	Lacusarxvirus	Unclassified	Siphoviridae
KY417925	Ochrobactrum phage POI1126	Ochrobactrum phage POI1126 Podoviridae Caudovirales Caudoviricetes Uroviricota Heunggongvirae Duplodnaviria Viruses	59782	False	56.243	DNA	19-JUL-2017	72	48.6111111111111	51.3888888888889	91.78180723294642	2	Ochrobactrum	Podoviridae	Unclassified	Unclassified	Podoviridae
KX669658	Ochrobactrum phage POA1180	Ochrobactrum phage POA1180 Myoviridae Caudovirales Caudoviricetes Uroviricota Heunggongvirae Duplodnaviria Viruses	41655	False	56.615	DNA	19-JUL-2017	55	94.5454545454545	5.454545454545451	92.2002160604969	0	Ochrobactrum	Myoviridae	Unclassified	Unclassified	Myoviridae
KY661963	Liberibacter phage P-JXGC-3	Liberibacter phage P-JXGC-3 Podoviridae Caudovirales Caudoviricetes Uroviricota Heunggongvirae Duplodnaviria Viruses	31449	False	39.966	DNA	12-JUL-2017	33	66.6666666666667	33.3333333333333	78.546217685777	0	Liberibacter	Podoviridae	Unclassified	Unclassified	Podoviridae
KY296501	Xenohaliotis phage pCXc-HR2015	Xenohaliotis phage pCXc-HR2015 Siphoviridae Caudovirales Caudoviricetes Uroviricota Heunggongvirae Duplodnaviria Viruses	35728	False	38.866	DNA	03-JUL-2017	33	39.3939393939394	60.6060606060606	87.62315270935959	0	Xenohaliotis	Siphoviridae	Unclassified	Unclassified	Siphoviridae
KY296500	Xenohaliotis phage pCXc-HC2016	Xenohaliotis phage pCXc-HC2016 Siphoviridae Caudovirales Caudoviricetes Uroviricota Heunggongvirae Duplodnaviria Viruses	35736	False	38.866	DNA	03-JUL-2017	32	40.625	59.375	86.88997089769421	0	Xenohaliotis	Siphoviridae	Unclassified	Unclassified	Siphoviridae
MF074189	Sinorhizobium phage phiM5	Sinorhizobium phage phiM5 Podoviridae Caudovirales Caudoviricetes Uroviricota Heunggongvirae Duplodnaviria Viruses	44005	False	60.975	DNA	07-JUN-2017	57	47.3684210526316	52.6315789473684	92.84626746960569	1	Sinorhizobium	Podoviridae	Unclassified	Unclassified	Podoviridae
KT820175	Ruegeria phage 45A6	Ruegeria phage 45A6 Podoviridae Caudovirales Caudoviricetes Uroviricota Heunggongvirae Duplodnaviria Viruses	53160	False	61.544	DNA	02-JUN-2017	59	37.2881355932203	62.711864406779696	95.1241534988713	0	Ruegeria	Podoviridae	Unclassified	Unclassified	Podoviridae
KY940711	Bradyrhizobium phage BDU-MI-1	Bradyrhizobium phage BDU-MI-1 Myoviridae Caudovirales Caudoviricetes Uroviricota Heunggongvirae Duplodnaviria Viruses	121342	False	61.645	DNA	20-MAY-2017	215	63.2558139534884	36.7441860465116	88.8801898765473	3	Bradyrhizobium	Myoviridae	Unclassified	Unclassified	Myoviridae
KY056619	Brucella phage Iz	Brucella phage Iz unclassified Perisivirus Perisivirus Podoviridae Caudovirales Caudoviricetes Uroviricota Heunggongvirae Duplodnaviria Viruses	41446	False	48.12	DNA	07-APR-2017	61	54.09836065573771	45.90163934426229	93.9825314867539	0	Brucella	Perisivirus	Perisivirus	Unclassified	Podoviridae
KY555147	Caulobacter phage Ccr34	Caulobacter phage Ccr34 unclassified Shapirovirus Shapirovirus Dolichocephalovirinae Siphoviridae Caudovirales Caudoviricetes Uroviricota Heunggongvirae Duplodnaviria Viruses	216240	True	66.152	DNA	29-MAR-2017	339	68.7315634218289	31.2684365781711	90.94247132815391	28	Caulobacter	Shapirovirus	Shapirovirus	Dolichocephalovirinae	Siphoviridae
KY555146	Caulobacter phage Ccr32	Caulobacter phage Ccr32 unclassified Shapirovirus Shapirovirus Dolichocephalovirinae Siphoviridae Caudovirales Caudoviricetes Uroviricota Heunggongvirae Duplodnaviria Viruses	215799	True	66.16	DNA	29-MAR-2017	335	68.65671641791039	31.3432835820896	91.6412958354765	28	Caulobacter	Shapirovirus	Shapirovirus	Dolichocephalovirinae	Siphoviridae
KY555145	Caulobacter phage Ccr29	Caulobacter phage Ccr29 unclassified Shapirovirus Shapirovirus Dolichocephalovirinae Siphoviridae Caudovirales Caudoviricetes Uroviricota Heunggongvirae Duplodnaviria Viruses	229319	True	66.161	DNA	29-MAR-2017	363	68.870523415978	31.129476584022	91.78131772770679	29	Caulobacter	Shapirovirus	Shapirovirus	Dolichocephalovirinae	Siphoviridae
KY555144	Caulobacter phage Ccr5	Caulobacter phage Ccr5 unclassified Shapirovirus Shapirovirus Dolichocephalovirinae Siphoviridae Caudovirales Caudoviricetes Uroviricota Heunggongvirae Duplodnaviria Viruses	218729	True	66.225	DNA	29-MAR-2017	339	67.25663716814161	32.7433628318584	91.34499769120691	28	Caulobacter	Shapirovirus	Shapirovirus	Dolichocephalovirinae	Siphoviridae
KY555143	Caulobacter phage Ccr2	Caulobacter phage Ccr2 unclassified Shapirovirus Shapirovirus Dolichocephalovirinae Siphoviridae Caudovirales Caudoviricetes Uroviricota Heunggongvirae Duplodnaviria Viruses	220299	True	66.12899999999999	DNA	29-MAR-2017	343	67.34693877551021	32.6530612244898	91.6567937212607	29	Caulobacter	Shapirovirus	Shapirovirus	Dolichocephalovirinae	Siphoviridae
KY555142	Caulobacter phage Ccr10	Caulobacter phage Ccr10 unclassified Shapirovirus Shapirovirus Dolichocephalovirinae Siphoviridae Caudovirales Caudoviricetes Uroviricota Heunggongvirae Duplodnaviria Viruses	219348	True	66.124	DNA	29-MAR-2017	344	67.4418604651163	32.5581395348837	92.12119554315521	29	Caulobacter	Shapirovirus	Shapirovirus	Dolichocephalovirinae	Siphoviridae
KY695241	Wolbachia phage sr1WOdamA	Wolbachia phage sr1WOdamA Myoviridae Caudovirales Caudoviricetes Uroviricota Heunggongvirae Duplodnaviria Viruses	11696	False	34.986	DNA	29-MAR-2017	15	100.0	0.0	75.5642954856361	0	Wolbachia	Myoviridae	Unclassified	Unclassified	Myoviridae
KY695239	Wolbachia phage sr1WOdamA	Wolbachia phage sr1WOdamA Myoviridae Caudovirales Caudoviricetes Uroviricota Heunggongvirae Duplodnaviria Viruses	11689	False	34.118	DNA	29-MAR-2017	19	31.5789473684211	68.4210526315789	79.3823252630678	0	Wolbachia	Myoviridae	Unclassified	Unclassified	Myoviridae
KY606587	Dinoroseobacter phage vB_DshS-R5C	Dinoroseobacter phage vB_DshS-R5C Dinoroseobacter virus D5C Nanhaivirus Siphoviridae Caudovirales Caudoviricetes Uroviricota Heunggongvirae Duplodnaviria Viruses	77874	False	61.54600000000001	DNA	29-MAR-2017	123	86.99186991869921	13.0081300813008	94.88019107789509	0	Dinoroseobacter	Nanhaivirus	Nanhaivirus	Unclassified	Siphoviridae
KY006853	Erythrobacter phage vB_EliS_R6L	Erythrobacter phage vB_EliS_R6L Siphoviridae Caudovirales Caudoviricetes Uroviricota Heunggongvirae Duplodnaviria Viruses	65675	False	66.52	DNA	06-FEB-2017	105	37.1428571428571	62.8571428571429	90.9980966882375	2	Erythrobacter	Siphoviridae	Unclassified	Unclassified	Siphoviridae
KX660669	Aquamicrobium phage P14	Aquamicrobium phage P14 Aquamicrobium virus P14 Aqualcavirus Autographiviridae Caudovirales Caudoviricetes Uroviricota Heunggongvirae Duplodnaviria Viruses	40551	False	57.833	DNA	20-JAN-2017	49	97.95918367346941	2.04081632653061	94.747355182363	0	Aquamicrobium	Aqualcavirus	Aqualcavirus	Unclassified	Autographiviridae
HF569092	Brucella phage Wb	Brucella phage Wb Perisivirus Podoviridae Caudovirales Caudoviricetes Uroviricota Heunggongvirae Duplodnaviria Viruses	38253	False	48.166000000000004	DNA	05-JAN-2017	57	56.140350877193	43.859649122807	93.70245470943459	0	Brucella	Perisivirus	Perisivirus	Unclassified	Podoviridae
HF569091	Brucella phage Tb	Brucella phage Tb Perisivirus Podoviridae Caudovirales Caudoviricetes Uroviricota Heunggongvirae Duplodnaviria Viruses	41143	False	48.173	DNA	05-JAN-2017	57	56.140350877193	43.859649122807	91.811486765671	1	Brucella	Perisivirus	Perisivirus	Unclassified	Podoviridae
HF569090	Brucella phage R/C	Brucella phage R/C Perisivirus Podoviridae Caudovirales Caudoviricetes Uroviricota Heunggongvirae Duplodnaviria Viruses	38208	False	48.163000000000004	DNA	05-JAN-2017	56	55.3571428571429	44.6428571428571	93.2631909547739	0	Brucella	Perisivirus	Perisivirus	Unclassified	Podoviridae
HF569089	Brucella phage Fi	Brucella phage Fi unclassified Perisivirus Perisivirus Podoviridae Caudovirales Caudoviricetes Uroviricota Heunggongvirae Duplodnaviria Viruses	41142	False	48.181999999999995	DNA	05-JAN-2017	56	55.3571428571429	44.6428571428571	91.71892469982009	1	Brucella	Perisivirus	Perisivirus	Unclassified	Podoviridae
HF569088	Brucella phage Bk2	Brucella phage Bk2 unclassified Perisivirus Perisivirus Podoviridae Caudovirales Caudoviricetes Uroviricota Heunggongvirae Duplodnaviria Viruses	38253	False	48.177	DNA	05-JAN-2017	57	56.140350877193	43.859649122807	93.70245470943459	0	Brucella	Perisivirus	Perisivirus	Unclassified	Podoviridae
KX879602	Liberibacter phage HHCA1-2	Liberibacter phage HHCA1-2 Podoviridae Caudovirales Caudoviricetes Uroviricota Heunggongvirae Duplodnaviria Viruses	38989	False	39.314	DNA	23-DEC-2016	42	42.8571428571429	57.1428571428571	88.77119187463128	0	Liberibacter	Podoviridae	Unclassified	Unclassified	Podoviridae
KX879601	Liberibacter phage SGCA5-1	Liberibacter phage SGCA5-1 Podoviridae Caudovirales Caudoviricetes Uroviricota Heunggongvirae Duplodnaviria Viruses	36022	False	42.144	DNA	23-DEC-2016	35	40.0	60.0	88.3959802343013	0	Liberibacter	Podoviridae	Unclassified	Unclassified	Podoviridae
KX522565	Wolbachia phage WO	Wolbachia phage WO Myoviridae Caudovirales Caudoviricetes Uroviricota Heunggongvirae Duplodnaviria Viruses	65653	False	34.492	DNA	16-AUG-2016	56	57.1428571428571	42.8571428571429	88.89921252646491	0	Wolbachia	Myoviridae	Unclassified	Unclassified	Myoviridae
KT381865	Pelagibaca phage vB_PeaS-P1	Pelagibaca phage vB_PeaS-P1 Siphoviridae Caudovirales Caudoviricetes Uroviricota Heunggongvirae Duplodnaviria Viruses	38868	False	63.518	DNA	10-AUG-2016	51	5.882352941176469	94.11764705882351	94.9418544818359	0	Pelagibaca	Siphoviridae	Unclassified	Unclassified	Siphoviridae
KX077179	Rhodovulum phage vB_RhkS_P1	Rhodovulum phage vB_RhkS_P1 Siphoviridae Caudovirales Caudoviricetes Uroviricota Heunggongvirae Duplodnaviria Viruses	38773	False	67.454	DNA	05-AUG-2016	58	93.1034482758621	6.89655172413793	94.52711938720242	0	Rhodovulum	Siphoviridae	Unclassified	Unclassified	Siphoviridae
JF773396	Liberibacter phage FP2	Liberibacter phage FP2 Podoviridae Caudovirales Caudoviricetes Uroviricota Heunggongvirae Duplodnaviria Viruses	38552	False	39.274	DNA	25-JUL-2016	41	41.4634146341463	58.5365853658537	86.05779207304421	0	Liberibacter	Podoviridae	Unclassified	Unclassified	Podoviridae
KT870145	Roseobacter phage DSS3P8	Roseobacter phage DSS3P8 Siphoviridae Caudovirales Caudoviricetes Uroviricota Heunggongvirae Duplodnaviria Viruses	146135	False	56.348	DNA	15-JUL-2016	228	42.543859649122794	57.4561403508772	86.3461867451329	31	Roseobacter	Siphoviridae	Unclassified	Unclassified	Siphoviridae
KU885990	Roseobacter phage RD-1410Ws-07	Roseobacter phage RD-1410Ws-07 unclassified Baltimorevirus Baltimorevirus Podoviridae Caudovirales Caudoviricetes Uroviricota Heunggongvirae Duplodnaviria Viruses	76298	False	50.008	DNA	14-JUN-2016	79	77.2151898734177	22.784810126582304	96.4586227686178	0	Roseobacter	Baltimorevirus	Baltimorevirus	Unclassified	Podoviridae
KU885989	Roseobacter phage RD-1410W1-01	Roseobacter phage RD-1410W1-01 unclassified Baltimorevirus Baltimorevirus Podoviridae Caudovirales Caudoviricetes Uroviricota Heunggongvirae Duplodnaviria Viruses	72674	False	49.527	DNA	14-JUN-2016	77	77.9220779220779	22.0779220779221	95.3490932107769	0	Roseobacter	Baltimorevirus	Baltimorevirus	Unclassified	Podoviridae
KU885988	Dinoroseobacter phage DS-1410Ws-06	Dinoroseobacter phage DS-1410Ws-06 unclassified Baltimorevirus Baltimorevirus Podoviridae Caudovirales Caudoviricetes Uroviricota Heunggongvirae Duplodnaviria Viruses	76466	False	50.005	DNA	14-JUN-2016	78	76.9230769230769	23.076923076923105	95.7837470248215	0	Dinoroseobacter	Baltimorevirus	Baltimorevirus	Unclassified	Podoviridae
KT253150	Rhodobacter phage RcSaxon	Rhodobacter phage RcSaxon Cronusvirus Siphoviridae Caudovirales Caudoviricetes Uroviricota Heunggongvirae Duplodnaviria Viruses	36081	False	65.442	DNA	07-JUN-2016	46	76.0869565217391	23.9130434782609	93.6642554252931	0	Rhodobacter	Cronusvirus	Cronusvirus	Unclassified	Siphoviridae
KR935217	Rhodobacter phage RcCronus	Rhodobacter phage RcCronus Cronusvirus Siphoviridae Caudovirales Caudoviricetes Uroviricota Heunggongvirae Duplodnaviria Viruses	35985	False	65.42699999999999	DNA	07-JUN-2016	45	77.7777777777778	22.2222222222222	93.72238432680278	0	Rhodobacter	Cronusvirus	Cronusvirus	Unclassified	Siphoviridae
KR935216	Rhodobacter phage RcRhea	Rhodobacter phage RcRhea Cronusvirus Siphoviridae Caudovirales Caudoviricetes Uroviricota Heunggongvirae Duplodnaviria Viruses	36065	False	65.446	DNA	07-JUN-2016	45	77.7777777777778	22.2222222222222	93.51448773048661	0	Rhodobacter	Cronusvirus	Cronusvirus	Unclassified	Siphoviridae
KR935215	Rhodobacter phage RcSpartan	Rhodobacter phage RcSpartan Titanvirus Siphoviridae Caudovirales Caudoviricetes Uroviricota Heunggongvirae Duplodnaviria Viruses	44194	False	54.885	DNA	07-JUN-2016	57	85.9649122807018	14.035087719298199	93.69823958003349	0	Rhodobacter	Titanvirus	Titanvirus	Unclassified	Siphoviridae
KR935213	Rhodobacter phage RcTitan	Rhodobacter phage RcTitan Titanvirus Siphoviridae Caudovirales Caudoviricetes Uroviricota Heunggongvirae Duplodnaviria Viruses	44496	False	55.14	DNA	07-JUN-2016	57	85.9649122807018	14.035087719298199	94.0601402373247	0	Rhodobacter	Titanvirus	Titanvirus	Unclassified	Siphoviridae
KJ746502	Rhizobium phage vB_RleM_PPF1	Rhizobium phage vB_RleM_PPF1 Myoviridae Caudovirales Caudoviricetes Uroviricota Heunggongvirae Duplodnaviria Viruses	54506	False	61.9	DNA	26-MAY-2016	89	64.0449438202247	35.9550561797753	94.1125747624115	0	Rhizobium	Myoviridae	Unclassified	Unclassified	Myoviridae
KT724718	Brucella phage BiPBO1	Brucella phage BiPBO1 Siphoviridae Caudovirales Caudoviricetes Uroviricota Heunggongvirae Duplodnaviria Viruses	46877	False	53.32	DNA	17-FEB-2016	78	58.974358974359	41.025641025641	89.013802077778	0	Brucella	Siphoviridae	Unclassified	Unclassified	Siphoviridae
KR072689	Paracoccus phage Shpa	Paracoccus phage Shpa Paracoccus virus Shpa Vhulanivirus Siphoviridae Caudovirales Caudoviricetes Uroviricota Heunggongvirae Duplodnaviria Viruses	38261	False	64.67399999999999	DNA	31-DEC-2015	62	72.58064516129029	27.419354838709697	93.6671806800659	0	Paracoccus	Vhulanivirus	Vhulanivirus	Unclassified	Siphoviridae
KT381879	Caulobacter phage Percy	Caulobacter phage Percy Caulobacter virus Percy Percyvirus Autographiviridae Caudovirales Caudoviricetes Uroviricota Heunggongvirae Duplodnaviria Viruses	44974	False	60.902	DNA	09-DEC-2015	50	100.0	0.0	92.30666607373149	0	Caulobacter	Percyvirus	Percyvirus	Unclassified	Autographiviridae
KP881232	Sinorhizobium phage phiM9	Sinorhizobium phage phiM9 unclassified Ackermannviridae Ackermannviridae Caudovirales Caudoviricetes Uroviricota Heunggongvirae Duplodnaviria Viruses	149218	False	49.763000000000005	DNA	12-NOV-2015	253	31.6205533596838	68.3794466403162	92.1524212896567	0	Sinorhizobium	Ackermannviridae	Unclassified	Unclassified	Ackermannviridae
KT001914	Caulobacter phage Seuss	Caulobacter phage Seuss Caulobacter virus Seuss Seussvirus Siphoviridae Caudovirales Caudoviricetes Uroviricota Heunggongvirae Duplodnaviria Viruses	85138	False	61.403	DNA	13-OCT-2015	119	33.613445378151305	66.3865546218487	95.4885010218704	0	Caulobacter	Seussvirus	Seussvirus	Unclassified	Siphoviridae
KT001913	Caulobacter phage Sansa	Caulobacter phage Sansa Caulobacter virus Sansa Sansavirus Siphoviridae Caudovirales Caudoviricetes Uroviricota Heunggongvirae Duplodnaviria Viruses	80297	False	65.751	DNA	13-OCT-2015	118	50.847457627118594	49.152542372881406	93.77685343163509	0	Caulobacter	Sansavirus	Sansavirus	Unclassified	Siphoviridae
KR052482	Sinorhizobium phage phiN3	Sinorhizobium phage phiN3 Emdodecavirus Myoviridae Caudovirales Caudoviricetes Uroviricota Heunggongvirae Duplodnaviria Viruses	206713	True	49.075	DNA	17-AUG-2015	389	58.61182519280211	41.3881748071979	92.4015422348861	6	Sinorhizobium	Emdodecavirus	Emdodecavirus	Unclassified	Myoviridae
KR052481	Sinorhizobium phage phiM19	Sinorhizobium phage phiM19 unclassified Emdodecavirus Emdodecavirus Myoviridae Caudovirales Caudoviricetes Uroviricota Heunggongvirae Duplodnaviria Viruses	188047	False	49.027	DNA	17-AUG-2015	347	68.5878962536023	31.4121037463977	92.18918674586669	8	Sinorhizobium	Emdodecavirus	Emdodecavirus	Unclassified	Myoviridae
KR052480	Sinorhizobium phage phiM7	Sinorhizobium phage phiM7 Emdodecavirus Myoviridae Caudovirales Caudoviricetes Uroviricota Heunggongvirae Duplodnaviria Viruses	188427	False	49.037	DNA	17-AUG-2015	348	68.9655172413793	31.0344827586207	92.52707945252008	8	Sinorhizobium	Emdodecavirus	Emdodecavirus	Unclassified	Myoviridae
KT266805	Roseobacter phage RDJL Phi 2	Roseobacter phage RDJL Phi 2 Xiamenvirus Siphoviridae Caudovirales Caudoviricetes Uroviricota Heunggongvirae Duplodnaviria Viruses	63513	False	57.295	DNA	21-JUL-2015	88	53.4090909090909	46.5909090909091	92.2582778328846	0	Roseobacter	Xiamenvirus	Xiamenvirus	Unclassified	Siphoviridae
KJ133707	Brucella phage V_141	Brucella phage V_141 Perisivirus Podoviridae Caudovirales Caudoviricetes Uroviricota Heunggongvirae Duplodnaviria Viruses	41142	False	48.167	DNA	30-JUN-2015	58	55.1724137931034	44.8275862068966	94.96135336152841	0	Brucella	Perisivirus	Perisivirus	Unclassified	Podoviridae
KJ133706	Brucella phage V_19	Brucella phage V_19 Perisivirus Podoviridae Caudovirales Caudoviricetes Uroviricota Heunggongvirae Duplodnaviria Viruses	41143	False	48.173	DNA	30-JUN-2015	59	54.237288135593204	45.762711864406796	95.0830031840167	0	Brucella	Perisivirus	Perisivirus	Unclassified	Podoviridae
KJ133705	Brucella phage Tb_141	Brucella phage Tb_141 Perisivirus Podoviridae Caudovirales Caudoviricetes Uroviricota Heunggongvirae Duplodnaviria Viruses	41142	False	48.172	DNA	30-JUN-2015	58	55.1724137931034	44.8275862068966	94.96135336152841	0	Brucella	Perisivirus	Perisivirus	Unclassified	Podoviridae
KJ133704	Brucella phage Tbilisi	Brucella phage Tbilisi Perisivirus Podoviridae Caudovirales Caudoviricetes Uroviricota Heunggongvirae Duplodnaviria Viruses	41142	False	48.167	DNA	30-JUN-2015	58	55.1724137931034	44.8275862068966	94.640513344028	0	Brucella	Perisivirus	Perisivirus	Unclassified	Podoviridae
KJ133703	Brucella phage 1066_141	Brucella phage 1066_141 Perisivirus Podoviridae Caudovirales Caudoviricetes Uroviricota Heunggongvirae Duplodnaviria Viruses	41143	False	48.17100000000001	DNA	30-JUN-2015	59	54.237288135593204	45.762711864406796	95.0830031840167	0	Brucella	Perisivirus	Perisivirus	Unclassified	Podoviridae
KJ133702	Brucella phage 1066_19	Brucella phage 1066_19 Perisivirus Podoviridae Caudovirales Caudoviricetes Uroviricota Heunggongvirae Duplodnaviria Viruses	41143	False	48.169	DNA	30-JUN-2015	59	54.237288135593204	45.762711864406796	95.0830031840167	0	Brucella	Perisivirus	Perisivirus	Unclassified	Podoviridae
KJ133701	Brucella phage 544_141	Brucella phage 544_141 Perisivirus Podoviridae Caudovirales Caudoviricetes Uroviricota Heunggongvirae Duplodnaviria Viruses	41142	False	48.172	DNA	30-JUN-2015	58	55.1724137931034	44.8275862068966	94.96135336152841	0	Brucella	Perisivirus	Perisivirus	Unclassified	Podoviridae
KJ133700	Brucella phage 544_19	Brucella phage 544_19 Perisivirus Podoviridae Caudovirales Caudoviricetes Uroviricota Heunggongvirae Duplodnaviria Viruses	41142	False	48.178999999999995	DNA	30-JUN-2015	58	55.1724137931034	44.8275862068966	94.96135336152841	0	Brucella	Perisivirus	Perisivirus	Unclassified	Podoviridae
KJ133699	Brucella phage 281_141	Brucella phage 281_141 Perisivirus Podoviridae Caudovirales Caudoviricetes Uroviricota Heunggongvirae Duplodnaviria Viruses	41143	False	48.176	DNA	30-JUN-2015	59	54.237288135593204	45.762711864406796	94.77675424738109	0	Brucella	Perisivirus	Perisivirus	Unclassified	Podoviridae
KJ133698	Brucella phage 281_19	Brucella phage 281_19 Perisivirus Podoviridae Caudovirales Caudoviricetes Uroviricota Heunggongvirae Duplodnaviria Viruses	41143	False	48.173	DNA	30-JUN-2015	59	54.237288135593204	45.762711864406796	94.77675424738109	0	Brucella	Perisivirus	Perisivirus	Unclassified	Podoviridae
KJ133697	Brucella phage 177_141	Brucella phage 177_141 Perisivirus Podoviridae Caudovirales Caudoviricetes Uroviricota Heunggongvirae Duplodnaviria Viruses	41142	False	48.167	DNA	30-JUN-2015	58	55.1724137931034	44.8275862068966	94.96135336152841	0	Brucella	Perisivirus	Perisivirus	Unclassified	Podoviridae
KJ133696	Brucella phage 177_19	Brucella phage 177_19 Perisivirus Podoviridae Caudovirales Caudoviricetes Uroviricota Heunggongvirae Duplodnaviria Viruses	41142	False	48.167	DNA	30-JUN-2015	58	55.1724137931034	44.8275862068966	94.96135336152841	0	Brucella	Perisivirus	Perisivirus	Unclassified	Podoviridae
KJ133695	Brucella phage 141_141	Brucella phage 141_141 Perisivirus Podoviridae Caudovirales Caudoviricetes Uroviricota Heunggongvirae Duplodnaviria Viruses	41143	False	48.18600000000001	DNA	30-JUN-2015	59	54.237288135593204	45.762711864406796	95.0830031840167	0	Brucella	Perisivirus	Perisivirus	Unclassified	Podoviridae
KJ133694	Brucella phage 141_19	Brucella phage 141_19 Perisivirus Podoviridae Caudovirales Caudoviricetes Uroviricota Heunggongvirae Duplodnaviria Viruses	41143	False	48.183	DNA	30-JUN-2015	59	54.237288135593204	45.762711864406796	95.0830031840167	0	Brucella	Perisivirus	Perisivirus	Unclassified	Podoviridae
KJ133693	Brucella phage 110_141	Brucella phage 110_141 Perisivirus Podoviridae Caudovirales Caudoviricetes Uroviricota Heunggongvirae Duplodnaviria Viruses	41143	False	48.169	DNA	30-JUN-2015	59	54.237288135593204	45.762711864406796	95.0830031840167	0	Brucella	Perisivirus	Perisivirus	Unclassified	Podoviridae
KJ133692	Brucella phage 110_19	Brucella phage 110_19 Perisivirus Podoviridae Caudovirales Caudoviricetes Uroviricota Heunggongvirae Duplodnaviria Viruses	41142	False	48.162	DNA	30-JUN-2015	58	56.8965517241379	43.1034482758621	94.81551698993731	0	Brucella	Perisivirus	Perisivirus	Unclassified	Podoviridae
KJ133691	Brucella phage 11sa_141	Brucella phage 11sa_141 Perisivirus Podoviridae Caudovirales Caudoviricetes Uroviricota Heunggongvirae Duplodnaviria Viruses	41142	False	48.178999999999995	DNA	30-JUN-2015	58	55.1724137931034	44.8275862068966	94.96135336152841	0	Brucella	Perisivirus	Perisivirus	Unclassified	Podoviridae
KJ133690	Brucella phage 11sa_19	Brucella phage 11sa_19 Perisivirus Podoviridae Caudovirales Caudoviricetes Uroviricota Heunggongvirae Duplodnaviria Viruses	41143	False	48.166000000000004	DNA	30-JUN-2015	59	54.237288135593204	45.762711864406796	95.0830031840167	0	Brucella	Perisivirus	Perisivirus	Unclassified	Podoviridae
KJ133689	Brucella phage 02_141	Brucella phage 02_141 Perisivirus Podoviridae Caudovirales Caudoviricetes Uroviricota Heunggongvirae Duplodnaviria Viruses	41143	False	48.166000000000004	DNA	30-JUN-2015	59	54.237288135593204	45.762711864406796	95.0830031840167	0	Brucella	Perisivirus	Perisivirus	Unclassified	Podoviridae
KJ133688	Brucella phage 02_19	Brucella phage 02_19 Perisivirus Podoviridae Caudovirales Caudoviricetes Uroviricota Heunggongvirae Duplodnaviria Viruses	41143	False	48.166000000000004	DNA	30-JUN-2015	59	54.237288135593204	45.762711864406796	95.0830031840167	0	Brucella	Perisivirus	Perisivirus	Unclassified	Podoviridae
KF977490	Rhizobium phage vB_RglS_P106B	Rhizobium phage vB_RglS_P106B Rhizobium virus P106B Rigallicvirus Siphoviridae Caudovirales Caudoviricetes Uroviricota Heunggongvirae Duplodnaviria Viruses	56024	False	47.922	DNA	21-APR-2015	85	44.70588235294121	55.29411764705879	91.7410395544767	1	Rhizobium	Rigallicvirus	Rigallicvirus	Unclassified	Siphoviridae
AB967974	Aurantimonas phage AmM-1	Aurantimonas phage AmM-1 Myoviridae Caudovirales Caudoviricetes Uroviricota Heunggongvirae Duplodnaviria Viruses	47800	False	66.684	DNA	24-JAN-2015	68	64.7058823529412	35.2941176470588	92.755230125523	0	Aurantimonas	Myoviridae	Unclassified	Unclassified	Myoviridae
KJ803031	Dinoroseobacter phage vBDshPR2C	Dinoroseobacter phage vBDshPR2C unclassified Baltimorevirus Baltimorevirus Podoviridae Caudovirales Caudoviricetes Uroviricota Heunggongvirae Duplodnaviria Viruses	74806	False	49.166000000000004	DNA	08-JAN-2015	83	77.1084337349398	22.891566265060202	95.4589204074539	2	Dinoroseobacter	Baltimorevirus	Baltimorevirus	Unclassified	Podoviridae
KJ743987	Sinorhizobium phage phiLM21	Sinorhizobium phage phiLM21 Siphoviridae Caudovirales Caudoviricetes Uroviricota Heunggongvirae Duplodnaviria Viruses	50827	False	60.661	DNA	13-NOV-2014	79	64.5569620253165	35.4430379746835	92.33478269423729	1	Sinorhizobium	Siphoviridae	Unclassified	Unclassified	Siphoviridae
FR682616	Roseovarius sp. 217 phage 1	Roseovarius sp. 217 phage 1 unclassified Baltimorevirus Baltimorevirus Podoviridae Caudovirales Caudoviricetes Uroviricota Heunggongvirae Duplodnaviria Viruses	74583	False	49.016999999999996	DNA	03-NOV-2014	85	78.82352941176471	21.1764705882353	94.5148358204953	3	Roseovarius	Baltimorevirus	Baltimorevirus	Unclassified	Podoviridae
KM581061	Ruegeria phage DSS3-P1	Ruegeria phage DSS3-P1 Siphoviridae Caudovirales Caudoviricetes Uroviricota Heunggongvirae Duplodnaviria Viruses	59601	False	64.133	DNA	13-OCT-2014	86	18.6046511627907	81.3953488372093	92.5051593094076	0	Ruegeria	Siphoviridae	Unclassified	Unclassified	Siphoviridae
KM233261	Sulfitobacter phage NYA-2014a	Sulfitobacter phage NYA-2014a Podoviridae Caudovirales Caudoviricetes Uroviricota Heunggongvirae Duplodnaviria Viruses	42092	False	58.541000000000004	DNA	09-SEP-2014	71	39.4366197183099	60.5633802816901	91.8559346194051	0	Sulfitobacter	Podoviridae	Unclassified	Unclassified	Podoviridae
KM199771	Mesorhizobium phage vB_MloP_Lo5R7ANS	Mesorhizobium phage vB_MloP_Lo5R7ANS Mesorhizobium virus Lo5R7ANS Pairvirus Autographiviridae Caudovirales Caudoviricetes Uroviricota Heunggongvirae Duplodnaviria Viruses	45718	False	61.053000000000004	DNA	26-AUG-2014	64	93.75	6.25	91.05166455225509	1	Mesorhizobium	Pairvirus	Pairvirus	Unclassified	Autographiviridae
KM199770	Rhizobium phage vB_RleM_P10VF	Rhizobium phage vB_RleM_P10VF unclassified Ackermannviridae Ackermannviridae Caudovirales Caudoviricetes Uroviricota Heunggongvirae Duplodnaviria Viruses	156446	False	49.876999999999995	DNA	26-AUG-2014	260	71.9230769230769	28.076923076923105	94.77711159121999	0	Rhizobium	Ackermannviridae	Unclassified	Unclassified	Ackermannviridae
HQ317387	Sulfitobacter phage phiCB2047-B	Sulfitobacter phage phiCB2047-B unclassified Baltimorevirus Baltimorevirus Podoviridae Caudovirales Caudoviricetes Uroviricota Heunggongvirae Duplodnaviria Viruses	74485	False	42.983000000000004	DNA	06-AUG-2014	75	26.6666666666667	73.3333333333333	90.92971739276359	16	Sulfitobacter	Baltimorevirus	Baltimorevirus	Unclassified	Podoviridae
KF301602	Caulobacter phage Cr30	Caulobacter phage Cr30 Myoviridae Caudovirales Caudoviricetes Uroviricota Heunggongvirae Duplodnaviria Viruses	155997	False	37.842	DNA	10-JUL-2014	274	13.868613138686099	86.13138686131391	93.0351224703039	5	Caulobacter	Myoviridae	Unclassified	Unclassified	Myoviridae
KF381361	Sinorhizobium phage phiM12	Sinorhizobium phage phiM12 Emdodecavirus Myoviridae Caudovirales Caudoviricetes Uroviricota Heunggongvirae Duplodnaviria Viruses	194701	False	49.013000000000005	DNA	10-JUL-2014	365	62.739726027397296	37.260273972602704	91.79665230276171	8	Sinorhizobium	Emdodecavirus	Emdodecavirus	Unclassified	Myoviridae
HQ317384	Sulfitobacter phage pCB2047-C	Sulfitobacter phage pCB2047-C Podoviridae Caudovirales Caudoviricetes Uroviricota Heunggongvirae Duplodnaviria Viruses	40931	False	58.994	DNA	08-JUL-2014	75	61.3333333333333	38.6666666666667	93.87505802448021	0	Sulfitobacter	Podoviridae	Unclassified	Unclassified	Podoviridae
HQ332142	Sulfitobacter phage pCB2047-A	Sulfitobacter phage pCB2047-A Podoviridae Caudovirales Caudoviricetes Uroviricota Heunggongvirae Duplodnaviria Viruses	40929	False	58.802	DNA	08-JUL-2014	74	39.18918918918921	60.81081081081079	93.30792347724109	0	Sulfitobacter	Podoviridae	Unclassified	Unclassified	Podoviridae
JX100809	Caulobacter virus Swift	Caulobacter virus Swift Shapirovirus Dolichocephalovirinae Siphoviridae Caudovirales Caudoviricetes Uroviricota Heunggongvirae Duplodnaviria Viruses	219216	True	66.07300000000001	DNA	08-JUL-2014	336	66.0714285714286	33.9285714285714	91.4764433253047	28	Caulobacter	Shapirovirus	Shapirovirus	Dolichocephalovirinae	Siphoviridae
JX100810	Caulobacter phage CcrColossus	Caulobacter phage CcrColossus Caulobacter virus CcrColossus Colossusvirus Dolichocephalovirinae Siphoviridae Caudovirales Caudoviricetes Uroviricota Heunggongvirae Duplodnaviria Viruses	279967	True	62.173	DNA	08-JUL-2014	443	66.81715575620771	33.1828442437923	90.16848414277399	28	Caulobacter	Colossusvirus	Colossusvirus	Dolichocephalovirinae	Siphoviridae
JX100811	Caulobacter virus Karma	Caulobacter virus Karma unclassified Shapirovirus Shapirovirus Dolichocephalovirinae Siphoviridae Caudovirales Caudoviricetes Uroviricota Heunggongvirae Duplodnaviria Viruses	221828	True	66.207	DNA	08-JUL-2014	348	67.5287356321839	32.4712643678161	91.9045386515679	29	Caulobacter	Shapirovirus	Shapirovirus	Dolichocephalovirinae	Siphoviridae
JX100812	Caulobacter virus Magneto	Caulobacter virus Magneto unclassified Shapirovirus Shapirovirus Dolichocephalovirinae Siphoviridae Caudovirales Caudoviricetes Uroviricota Heunggongvirae Duplodnaviria Viruses	218929	True	66.15	DNA	08-JUL-2014	342	66.9590643274854	33.0409356725146	91.9608640244097	28	Caulobacter	Shapirovirus	Shapirovirus	Dolichocephalovirinae	Siphoviridae
JX100813	Caulobacter virus phiCbK	Caulobacter virus phiCbK Shapirovirus Dolichocephalovirinae Siphoviridae Caudovirales Caudoviricetes Uroviricota Heunggongvirae Duplodnaviria Viruses	215710	True	66.153	DNA	08-JUL-2014	334	68.562874251497	31.437125748503	91.5831440359742	28	Caulobacter	Shapirovirus	Shapirovirus	Dolichocephalovirinae	Siphoviridae
JX100814	Caulobacter virus Rogue	Caulobacter virus Rogue Phicbkvirus Siphoviridae Caudovirales Caudoviricetes Uroviricota Heunggongvirae Duplodnaviria Viruses	223720	True	66.105	DNA	08-JUL-2014	344	67.1511627906977	32.8488372093023	91.23010906490249	28	Caulobacter	Phicbkvirus	Phicbkvirus	Unclassified	Siphoviridae
KJ621082	Dinoroseobacter phage DFL12phi1	Dinoroseobacter phage DFL12phi1 Baltimorevirus Podoviridae Caudovirales Caudoviricetes Uroviricota Heunggongvirae Duplodnaviria Viruses	75028	False	49.26	DNA	13-MAY-2014	83	20.481927710843397	79.51807228915659	95.08983312896521	2	Dinoroseobacter	Baltimorevirus	Baltimorevirus	Unclassified	Podoviridae
KC465901	Pelagibacter phage HTVC019P	Pelagibacter phage HTVC019P Pelagibacter virus HTVC019P Pelagivirus Autographiviridae Caudovirales Caudoviricetes Uroviricota Heunggongvirae Duplodnaviria Viruses	42084	False	34.046	DNA	25-APR-2014	58	98.2758620689655	1.72413793103448	93.98821404809429	1	Pelagibacter	Pelagivirus	Pelagivirus	Unclassified	Autographiviridae
KC465900	Pelagibacter phage HTVC011P	Pelagibacter phage HTVC011P Pelagibacter virus HTVC011P Stopavirus Autographiviridae Caudovirales Caudoviricetes Uroviricota Heunggongvirae Duplodnaviria Viruses	39921	False	31.958000000000002	DNA	25-APR-2014	47	97.8723404255319	2.1276595744680904	94.7270859948398	1	Pelagibacter	Stopavirus	Stopavirus	Unclassified	Autographiviridae
KC465899	Pelagibacter phage HTVC008M	Pelagibacter phage HTVC008M Myoviridae Caudovirales Caudoviricetes Uroviricota Heunggongvirae Duplodnaviria Viruses	147284	False	33.448	DNA	25-APR-2014	197	93.4010152284264	6.598984771573599	96.44971619456291	1	Pelagibacter	Myoviridae	Unclassified	Unclassified	Myoviridae
KC465898	Pelagibacter phage HTVC010P	Pelagibacter phage HTVC010P Siphoviridae Caudovirales Caudoviricetes Uroviricota Heunggongvirae Duplodnaviria Viruses	34892	False	31.967	DNA	25-APR-2014	66	78.7878787878788	21.212121212121197	90.30436776338409	0	Pelagibacter	Siphoviridae	Unclassified	Unclassified	Siphoviridae
KC556898	Brucella phage Wb	Brucella phage Wb Perisivirus Podoviridae Caudovirales Caudoviricetes Uroviricota Heunggongvirae Duplodnaviria Viruses	38253	False	48.17100000000001	DNA	04-APR-2014	57	56.140350877193	43.859649122807	93.70245470943459	0	Brucella	Perisivirus	Perisivirus	Unclassified	Podoviridae
KC556897	Brucella phage Tb	Brucella phage Tb Perisivirus Podoviridae Caudovirales Caudoviricetes Uroviricota Heunggongvirae Duplodnaviria Viruses	41142	False	48.184	DNA	04-APR-2014	57	54.385964912280706	45.614035087719294	92.2731029118662	1	Brucella	Perisivirus	Perisivirus	Unclassified	Podoviridae
KC556896	Brucella phage S708	Brucella phage S708 Perisivirus Podoviridae Caudovirales Caudoviricetes Uroviricota Heunggongvirae Duplodnaviria Viruses	38253	False	48.17100000000001	DNA	04-APR-2014	57	56.140350877193	43.859649122807	93.70245470943459	0	Brucella	Perisivirus	Perisivirus	Unclassified	Podoviridae
KC556895	Brucella phage R/C	Brucella phage R/C Perisivirus Podoviridae Caudovirales Caudoviricetes Uroviricota Heunggongvirae Duplodnaviria Viruses	38253	False	48.178999999999995	DNA	04-APR-2014	57	56.140350877193	43.859649122807	93.70245470943459	0	Brucella	Perisivirus	Perisivirus	Unclassified	Podoviridae
KC556894	Brucella phage Fz	Brucella phage Fz Perisivirus Podoviridae Caudovirales Caudoviricetes Uroviricota Heunggongvirae Duplodnaviria Viruses	41142	False	48.187	DNA	04-APR-2014	57	54.385964912280706	45.614035087719294	92.2731029118662	1	Brucella	Perisivirus	Perisivirus	Unclassified	Podoviridae
KC556893	Brucella phage Bk	Brucella phage Bk Perisivirus Podoviridae Caudovirales Caudoviricetes Uroviricota Heunggongvirae Duplodnaviria Viruses	38253	False	48.174	DNA	04-APR-2014	57	56.140350877193	43.859649122807	93.70245470943459	0	Brucella	Perisivirus	Perisivirus	Unclassified	Podoviridae
HG428758	Brucella phage F1	Brucella phage F1 Perisivirus Podoviridae Caudovirales Caudoviricetes Uroviricota Heunggongvirae Duplodnaviria Viruses	41143	False	48.176	DNA	04-MAR-2014	59	55.932203389830505	44.067796610169495	94.4850885934424	0	Brucella	Perisivirus	Perisivirus	Unclassified	Podoviridae
JX483881	Rhizobium phage RHEph10	Rhizobium phage RHEph10 unclassified Nickievirus Nickievirus Siphoviridae Caudovirales Caudoviricetes Uroviricota Heunggongvirae Duplodnaviria Viruses	115042	False	60.323	DNA	03-JAN-2014	169	92.30769230769229	7.692307692307691	92.00378992020309	1	Rhizobium	Nickievirus	Nickievirus	Unclassified	Siphoviridae
JX483880	Rhizobium phage RHEph09	Rhizobium phage RHEph09 Rhizobium virus RHEph09 Cuernavacavirus Autographiviridae Caudovirales Caudoviricetes Uroviricota Heunggongvirae Duplodnaviria Viruses	45962	False	49.303999999999995	DNA	03-JAN-2014	56	100.0	0.0	91.7453548583613	0	Rhizobium	Cuernavacavirus	Cuernavacavirus	Unclassified	Autographiviridae
JX483879	Rhizobium phage RHEph08	Rhizobium phage RHEph08 Rhizobium virus RHEph08 Cuernavacavirus Autographiviridae Caudovirales Caudoviricetes Uroviricota Heunggongvirae Duplodnaviria Viruses	43619	False	49.435	DNA	03-JAN-2014	53	100.0	0.0	95.0984662647012	0	Rhizobium	Cuernavacavirus	Cuernavacavirus	Unclassified	Autographiviridae
JX483878	Rhizobium phage RHEph06	Rhizobium phage RHEph06 unclassified Kleczkowskavirus Kleczkowskavirus Myoviridae Caudovirales Caudoviricetes Uroviricota Heunggongvirae Duplodnaviria Viruses	53721	False	56.428999999999995	DNA	03-JAN-2014	82	57.3170731707317	42.6829268292683	92.28234768526269	0	Rhizobium	Kleczkowskavirus	Kleczkowskavirus	Unclassified	Myoviridae
JX483877	Rhizobium phage RHEph05	Rhizobium phage RHEph05 unclassified Kleczkowskavirus Kleczkowskavirus Myoviridae Caudovirales Caudoviricetes Uroviricota Heunggongvirae Duplodnaviria Viruses	50426	False	56.443000000000005	DNA	03-JAN-2014	75	56.0	44.0	92.8211636854004	0	Rhizobium	Kleczkowskavirus	Kleczkowskavirus	Unclassified	Myoviridae
JX483876	Rhizobium phage RHEph04	Rhizobium phage RHEph04 Kleczkowskavirus Myoviridae Caudovirales Caudoviricetes Uroviricota Heunggongvirae Duplodnaviria Viruses	53018	False	56.422	DNA	03-JAN-2014	81	58.024691358024704	41.975308641975296	92.88920743898301	0	Rhizobium	Kleczkowskavirus	Kleczkowskavirus	Unclassified	Myoviridae
JX483875	Rhizobium phage RHEph03	Rhizobium phage RHEph03 unclassified Cuernavacavirus Cuernavacavirus Autographiviridae Caudovirales Caudoviricetes Uroviricota Heunggongvirae Duplodnaviria Viruses	45912	False	49.342	DNA	03-JAN-2014	55	100.0	0.0	92.6228437009932	0	Rhizobium	Cuernavacavirus	Cuernavacavirus	Unclassified	Autographiviridae
JX483874	Rhizobium phage RHEph02	Rhizobium phage RHEph02 Rhizobium virus RHEph02 Cuernavacavirus Autographiviridae Caudovirales Caudoviricetes Uroviricota Heunggongvirae Duplodnaviria Viruses	46486	False	49.35	DNA	03-JAN-2014	56	100.0	0.0	91.68566880351071	0	Rhizobium	Cuernavacavirus	Cuernavacavirus	Unclassified	Autographiviridae
JX483873	Rhizobium phage RHEph01	Rhizobium phage RHEph01 Rhizobium virus RHEph01 Paadamvirus Autographiviridae Caudovirales Caudoviricetes Uroviricota Heunggongvirae Duplodnaviria Viruses	43444	False	59.177	DNA	03-JAN-2014	48	97.9166666666667	2.0833333333333304	90.1505386244361	2	Rhizobium	Paadamvirus	Paadamvirus	Unclassified	Autographiviridae
KF614509	Rhizobium phage vB_RleS_L338C	Rhizobium phage vB_RleS_L338C Siphoviridae Caudovirales Caudoviricetes Uroviricota Heunggongvirae Duplodnaviria Viruses	109558	False	59.003	DNA	18-DEC-2013	182	98.9010989010989	1.0989010989011	91.4547545592289	1	Rhizobium	Siphoviridae	Unclassified	Unclassified	Siphoviridae
GU557055	Puniceispirillum phage HMO-2011	Puniceispirillum phage HMO-2011 Podoviridae Caudovirales Caudoviricetes Uroviricota Heunggongvirae Duplodnaviria Viruses	55282	False	43.088	DNA	01-JUL-2013	85	41.1764705882353	58.82352941176471	95.48315907528671	0	Puniceispirillum	Podoviridae	Unclassified	Unclassified	Podoviridae
JF974315	Rhizobium phage RR1-B	Rhizobium phage RR1-B Myoviridae Caudovirales Caudoviricetes Uroviricota Heunggongvirae Duplodnaviria Viruses	37378	False	58.272	DNA	10-JUN-2013	53	94.3396226415094	5.660377358490571	92.8861897372786	0	Rhizobium	Myoviridae	Unclassified	Unclassified	Myoviridae
JF974314	Rhizobium phage RR1-A	Rhizobium phage RR1-A Myoviridae Caudovirales Caudoviricetes Uroviricota Heunggongvirae Duplodnaviria Viruses	53102	False	57.163999999999994	DNA	10-JUN-2013	72	62.5	37.5	92.84019434296259	1	Rhizobium	Myoviridae	Unclassified	Unclassified	Myoviridae
JF974308	Rhodobacter phage RC1	Rhodobacter phage RC1 Siphoviridae Caudovirales Caudoviricetes Uroviricota Heunggongvirae Duplodnaviria Viruses	39573	False	62.272	DNA	25-MAR-2013	53	5.660377358490571	94.3396226415094	93.4652414525055	0	Rhodobacter	Siphoviridae	Unclassified	Unclassified	Siphoviridae
JF974307	Rhodovulum phage RS1	Rhodovulum phage RS1 Siphoviridae Caudovirales Caudoviricetes Uroviricota Heunggongvirae Duplodnaviria Viruses	40231	False	62.119	DNA	25-MAR-2013	54	94.44444444444441	5.55555555555556	91.9887648828018	0	Rhodovulum	Siphoviridae	Unclassified	Unclassified	Siphoviridae
HQ632859	Loktanella phage pCB2051-A	Loktanella phage pCB2051-A Siphoviridae Caudovirales Caudoviricetes Uroviricota Heunggongvirae Duplodnaviria Viruses	56958	False	54.976000000000006	DNA	24-MAR-2013	75	48.0	52.0	93.7743600547772	0	Loktanella	Siphoviridae	Unclassified	Unclassified	Siphoviridae
JQ312117	Agrobacterium phage 7-7-1	Agrobacterium phage 7-7-1 Agrobacterium virus 7-7-1 Schmittlotzvirus Myoviridae Caudovirales Caudoviricetes Uroviricota Heunggongvirae Duplodnaviria Viruses	69391	False	52.376999999999995	DNA	03-SEP-2012	123	89.4308943089431	10.5691056910569	93.8507875661109	0	Agrobacterium	Schmittlotzvirus	Schmittlotzvirus	Unclassified	Myoviridae
JX163858	Caulobacter virus phiCbK	Caulobacter virus phiCbK Shapirovirus Dolichocephalovirinae Siphoviridae Caudovirales Caudoviricetes Uroviricota Heunggongvirae Duplodnaviria Viruses	205504	True	66.105	DNA	01-SEP-2012	313	33.5463258785943	66.4536741214058	92.1286203674868	28	Caulobacter	Shapirovirus	Shapirovirus	Dolichocephalovirinae	Siphoviridae
JQ809650	Celeribacter phage P12053L	Celeribacter phage P12053L Podoviridae Caudovirales Caudoviricetes Uroviricota Heunggongvirae Duplodnaviria Viruses	38889	False	46.1	DNA	20-JUL-2012	55	63.636363636363605	36.363636363636395	96.86800894854592	0	Celeribacter	Podoviridae	Unclassified	Unclassified	Podoviridae
JN939332	Brucella phage Pr	Brucella phage Pr Perisivirus Podoviridae Caudovirales Caudoviricetes Uroviricota Heunggongvirae Duplodnaviria Viruses	38253	False	48.181999999999995	DNA	02-APR-2012	57	56.140350877193	43.859649122807	93.39659634538471	0	Brucella	Perisivirus	Perisivirus	Unclassified	Podoviridae
JN939331	Brucella phage Tb	Brucella phage Tb Perisivirus Podoviridae Caudovirales Caudoviricetes Uroviricota Heunggongvirae Duplodnaviria Viruses	41148	False	48.193999999999996	DNA	02-APR-2012	57	54.385964912280706	45.614035087719294	92.1721590356761	1	Brucella	Perisivirus	Perisivirus	Unclassified	Podoviridae
HQ377373	Liberibacter phage SC2	Liberibacter phage SC2 Podoviridae Caudovirales Caudoviricetes Uroviricota Heunggongvirae Duplodnaviria Viruses	38997	False	39.376999999999995	DNA	29-MAR-2012	43	41.8604651162791	58.13953488372089	88.099084544965	0	Liberibacter	Podoviridae	Unclassified	Unclassified	Podoviridae
HQ377372	Liberibacter phage SC1	Liberibacter phage SC1 Podoviridae Caudovirales Caudoviricetes Uroviricota Heunggongvirae Duplodnaviria Viruses	40048	False	41.196000000000005	DNA	29-MAR-2012	38	42.105263157894704	57.894736842105296	90.0344586496204	0	Liberibacter	Podoviridae	Unclassified	Unclassified	Podoviridae
JQ362498	Sphingomonas phage PAU	Sphingomonas phage PAU Myoviridae Caudovirales Caudoviricetes Uroviricota Heunggongvirae Duplodnaviria Viruses	219372	True	31.313000000000002	DNA	28-MAR-2012	294	99.3197278911565	0.680272108843537	95.5655234031691	6	Sphingomonas	Myoviridae	Unclassified	Unclassified	Myoviridae
JQ066768	Rhodobacter phage RcapNL	Rhodobacter phage RcapNL Siphoviridae Caudovirales Caudoviricetes Uroviricota Heunggongvirae Duplodnaviria Viruses	40489	False	65.112	DNA	18-FEB-2012	62	67.741935483871	32.258064516129	92.36582775568671	0	Rhodobacter	Siphoviridae	Unclassified	Unclassified	Siphoviridae
JN190960	Rhodobacter phage RcapMu	Rhodobacter phage RcapMu Siphoviridae Caudovirales Caudoviricetes Uroviricota Heunggongvirae Duplodnaviria Viruses	39283	False	64.896	DNA	09-NOV-2011	56	92.8571428571429	7.142857142857139	94.3003334775857	0	Rhodobacter	Siphoviridae	Unclassified	Unclassified	Siphoviridae
HM151342	Roseobacter phage RDJL Phi 1	Roseobacter phage RDJL Phi 1 Xiamenvirus Siphoviridae Caudovirales Caudoviricetes Uroviricota Heunggongvirae Duplodnaviria Viruses	62668	False	57.881	DNA	24-APR-2011	91	54.945054945054906	45.054945054945094	91.5539031084445	0	Roseobacter	Xiamenvirus	Xiamenvirus	Unclassified	Siphoviridae
HM066936	Caulobacter phage phiCb5	Caulobacter phage phiCb5 unclassified Leviviridae Leviviridae Levivirales Allassoviricetes Lenarviricota Orthornavirae Riboviria Viruses	3762	False	50.532	RNA	19-APR-2011	3	100.0	0.0	93.62041467304621	0	Caulobacter	Leviviridae	Unclassified	Unclassified	Leviviridae
HQ906664	Wolbachia endosymbiont wVitA of Nasonia vitripennis phage WOVitA4	Wolbachia endosymbiont wVitA of Nasonia vitripennis phage WOVitA4 Myoviridae Caudovirales Caudoviricetes Uroviricota Heunggongvirae Duplodnaviria Viruses	21272	False	35.836	DNA	28-MAR-2011	28	10.7142857142857	89.2857142857143	91.44415193681841	0	Wolbachia	Myoviridae	Unclassified	Unclassified	Myoviridae
HQ906663	Wolbachia endosymbiont wVitA of Nasonia vitripennis phage WOVitA2	Wolbachia endosymbiont wVitA of Nasonia vitripennis phage WOVitA2 Myoviridae Caudovirales Caudoviricetes Uroviricota Heunggongvirae Duplodnaviria Viruses	40003	False	33.31	DNA	28-MAR-2011	37	70.2702702702703	29.7297297297297	79.2740544459165	0	Wolbachia	Myoviridae	Unclassified	Unclassified	Myoviridae
HQ906662	Wolbachia endosymbiont wVitA of Nasonia vitripennis phage WOVitA1	Wolbachia endosymbiont wVitA of Nasonia vitripennis phage WOVitA1 Myoviridae Caudovirales Caudoviricetes Uroviricota Heunggongvirae Duplodnaviria Viruses	66810	False	34.505	DNA	28-MAR-2011	58	41.3793103448276	58.6206896551724	89.17377638078129	0	Wolbachia	Myoviridae	Unclassified	Unclassified	Myoviridae
GU393987	Caulobacter phage Cd1	Caulobacter phage Cd1 unclassified Autographiviridae Autographiviridae Caudovirales Caudoviricetes Uroviricota Heunggongvirae Duplodnaviria Viruses	41581	False	61.213	DNA	03-MAR-2011	48	100.0	0.0	92.6673240181814	0	Caulobacter	Autographiviridae	Unclassified	Unclassified	Autographiviridae
CU468217	Azospirillum phage Cd	Azospirillum phage Cd Siphoviridae Caudovirales Caudoviricetes Uroviricota Heunggongvirae Duplodnaviria Viruses	62337	False	63.931999999999995	DNA	18-SEP-2008	112	62.5	37.5	89.9658308869532	0	Azospirillum	Siphoviridae	Unclassified	Unclassified	Siphoviridae
DQ500118	Rhizobium phage 16-3	Rhizobium phage 16-3 Siphoviridae Caudovirales Caudoviricetes Uroviricota Heunggongvirae Duplodnaviria Viruses	60195	False	58.952	DNA	12-MAR-2010	97	85.5670103092783	14.4329896907216	88.2581609768253	0	Rhizobium	Siphoviridae	Unclassified	Unclassified	Siphoviridae
FJ591094	Sulfitobacter phage EE36phi1	Sulfitobacter phage EE36phi1 unclassified Baltimorevirus Baltimorevirus Podoviridae Caudovirales Caudoviricetes Uroviricota Heunggongvirae Duplodnaviria Viruses	73325	False	47.04	DNA	07-AUG-2009	78	75.64102564102559	24.3589743589744	94.47391749062392	3	Sulfitobacter	Baltimorevirus	Baltimorevirus	Unclassified	Podoviridae
AF448724	Sinorhizobium phage PBC5	Sinorhizobium phage PBC5 Podoviridae Caudovirales Caudoviricetes Uroviricota Heunggongvirae Duplodnaviria Viruses	57416	False	61.486000000000004	DNA	02-AUG-2004	63	61.9047619047619	38.0952380952381	93.1883098787794	0	Sinorhizobium	Podoviridae	Unclassified	Unclassified	Podoviridae
FJ867914	Roseobacter virus SIO1	Roseobacter virus SIO1 Podoviridae Caudovirales Caudoviricetes Uroviricota Heunggongvirae Duplodnaviria Viruses	38252	False	44.144	DNA	29-OCT-2009	53	54.7169811320755	45.2830188679245	88.0006274181742	0	Roseobacter	Podoviridae	Unclassified	Unclassified	Podoviridae
FJ867913	Roseobacter virus SIO1	Roseobacter virus SIO1 Podoviridae Caudovirales Caudoviricetes Uroviricota Heunggongvirae Duplodnaviria Viruses	38205	False	44.842	DNA	29-OCT-2009	54	59.2592592592593	40.740740740740705	87.65606595995291	0	Roseobacter	Podoviridae	Unclassified	Unclassified	Podoviridae
FJ867912	Roseobacter virus SIO1	Roseobacter virus SIO1 Podoviridae Caudovirales Caudoviricetes Uroviricota Heunggongvirae Duplodnaviria Viruses	38150	False	44.155	DNA	29-OCT-2009	57	54.385964912280706	45.614035087719294	91.80602883355179	0	Roseobacter	Podoviridae	Unclassified	Unclassified	Podoviridae
FJ867911	Roseobacter virus SIO1	Roseobacter virus SIO1 Podoviridae Caudovirales Caudoviricetes Uroviricota Heunggongvirae Duplodnaviria Viruses	38155	False	44.196000000000005	DNA	29-OCT-2009	53	52.8301886792453	47.1698113207547	84.07023981129599	0	Roseobacter	Podoviridae	Unclassified	Unclassified	Podoviridae
FJ867910	Roseobacter virus SIO1	Roseobacter virus SIO1 Podoviridae Caudovirales Caudoviricetes Uroviricota Heunggongvirae Duplodnaviria Viruses	39413	False	45.257	DNA	29-OCT-2009	54	57.4074074074074	42.5925925925926	85.5631390657905	0	Roseobacter	Podoviridae	Unclassified	Unclassified	Podoviridae
AB036666	Wolbachia phage WO	Wolbachia phage WO Myoviridae Caudovirales Caudoviricetes Uroviricota Heunggongvirae Duplodnaviria Viruses	32987	False	35.008	DNA	23-AUG-2007	34	79.4117647058823	20.588235294117602	87.89826295207199	0	Wolbachia	Myoviridae	Unclassified	Unclassified	Myoviridae
