# Supplementary material for: The transcriptional regulator CtrA controls gene expression in Alphaproteobacteria phages: Evidence for a lytic deferment pathway
Source: Front Microbiol. 2022 Aug 19;13:918015. doi: 10.3389/fmicb.2022.918015 (PMC9437464; doi:10.3389/fmicb.2022.918015)
Supplement: Supplementary file 19 [file Table_4.CSV]

Supplementary Table 4. Pilitropic and flagellotropic phages. Phages known to be pilitropic or flagellotropic are reported, together with a reference to the scientific publications documenting their nature. The table also specifies whether the claim was based on direct experimental evidence ('experimental'), or inferred from similarity to a phage for which there is direct experimental evidence ('i…
Genome accession	Phage name	Infection mode	Evidence	PMID
MT536174	Stenotrophomonas phage vB_SmaS-AXL_3	Pilitropic	Experimental	32882851
KU199709	Pseudomonas phage JBD93	Pilitropic	Experimental	27258950
EU272036	Pseudomonas phage MP29	Pilitropic	Experimental	27258950
KY555146	Caulobacter phage Ccr32	Pilitropic	Inferred	28393265
KC900378	Pseudomonas phage LKA5	Pilitropic	Inferred	31164451
JX434031	Pseudomonas phage JBD24	Pilitropic	Experimental	27258950
NC_019411	Caulobacter phage CcrSwift	Pilitropic	Inferred	23050599
NC_019410	Caulobacter phage CcrKarma	Pilitropic	Inferred	23050599
JX434030	Pseudomonas phage JBD5	Pilitropic	Experimental	27258950
KY555147	Caulobacter phage Ccr34	Pilitropic	Inferred	28393265
JX434032	Pseudomonas phage JBD30	Pilitropic	Experimental	27258950
NC_019406	Caulobacter phage CcrColossus	Pilitropic	Inferred	23050599
NC_006552	Pseudomonas phage F116	Pilitropic	Experimental	4126411
NC_042342	Pseudomonas virus H66	Pilitropic	Inferred	31164451
NC_019405	Caulobacter phage phiCbK	Pilitropic	Experimental	21613567
HM624080	Pseudomonas phage PA1/KOR/2010	Pilitropic	Experimental	31164451
NC_019407	Caulobacter phage CcrMagneto	Pilitropic	Inferred	23050599
MF490237	Pseudomonas phage vB_PaeP_E220	Pilitropic	Inferred	31164451
NC_005178	Bacteriophage D3112	Pilitropic	Experimental	1969404
NC_006548	Pseudomonas phage B3	Pilitropic	Experimental	1969404
KY555142	Caulobacter phage Ccr10	Pilitropic	Inferred	28393265
NC_019408	Caulobacter phage CcrRogue	Pilitropic	Inferred	23050599
KY555145	Caulobacter phage Ccr29	Pilitropic	Inferred	28393265
KU199708	Pseudomonas phage JBD69	Pilitropic	Experimental	27258950
JX434033	Pseudomonas phage JBD88a	Pilitropic	Experimental	27258950
KY555143	Caulobacter phage Ccr2	Pilitropic	Inferred	28393265
KR537871	Stenotrophomonas phage vB_SmaS-DLP_2	Pilitropic	Experimental	29925793
DQ873690	Phage MP22	Pilitropic	Experimental	27258950
KR537872	Stenotrophomonas phage vB_SmaS-DLP_1	Pilitropic	Experimental	29925793
JN811560	Pseudomonas phage JBD26	Pilitropic	Experimental	27258950
KY555144	Caulobacter phage Ccr5	Pilitropic	Inferred	28393265
MT118301	Pseudomonas phage Epa33	Pilitropic	Inferred	31164451
NC_009818	Pseudomonas phage MP22	Pilitropic	Experimental	17768233
NC_007809	Pseudomonas phage M6	Pilitropic	Experimental	4210589
NC_008717	Pseudomonas phage DMS3	Pilitropic	Experimental	15126493
MZ089734	Pseudomonas phage PSA20	Pilitropic	Experimental	https://doi.org/10.1101/2021.07.08.451722
NC_001628	Pseudomonas phage PP7	Pilitropic	Experimental	29503640
NC_008294	Pseudomonas phage PRR1	Pilitropic	Experimental	4632321
MT270409	Phaeobacter phage MD18	Pilitropic	Experimental	33148823
MG018224	Stenotrophomonas phage DLP4	Pilitropic	Experimental	30991961
MN263053	UNVERIFIED: Xanthomonas phage phiLF	Pilitropic	Experimental	11361081
MK213795	Escherichia phage MS2	Pilitropic	Experimental	31311931
JF719732	Enterobacteria phage f1	Pilitropic	Experimental	21502666
NC_003287	Enterobacteria phage M13	Pilitropic	Experimental	21502666
NC_025824	Enterobacteria phage fd strain 478	Pilitropic	Experimental	21502666
NC_001954	Enterobacteria phage If1	Pilitropic	Experimental	21110981
NC_002014	Enterobacteria phage Ike	Pilitropic	Experimental	22591114
AJ505558	Bacteriophage phiKMV	Pilitropic	Experimental	19459952
NC_001890	Enterobacteria phage Qbeta	Pilitropic	Experimental	21829387
NC_019707	Enterobacteria phage M13	Pilitropic	Inferred	23176223
NC_028836	Pseudomonas phage DL62	Pilitropic	Inferred	19459952
NC_009935	Pseudomonas phage LKD16	Pilitropic	Inferred	19459952
NC_010326	Pseudomonas phage LUZ19	Pilitropic	Inferred	19459952
NC_022746	Pseudomonas phage MPK6	Pilitropic	Inferred	19459952
NC_022091	Pseudomonas phage MPK7	Pilitropic	Inferred	19459952
NC_047952	Pseudomonas phage PAXYB1	Pilitropic	Inferred	19459952
NC_011107	Pseudomonas phage PT2	Pilitropic	Inferred	19459952
NC_011105	Pseudomonas phage PT5	Pilitropic	Inferred	19459952
NC_048168	Pseudomonas phage RLP	Pilitropic	Inferred	19459952
NC_005045	Pseudomonas phage phiKMV	Pilitropic	Experimental	19459952
NC_047852	Pseudomonas phage phiNFS	Pilitropic	Inferred	19459952
NC_012418	Pseudomonas phage phikF77	Pilitropic	Inferred	19459952
NC_047953	Pseudomonas phage vB_PaeP_130_113	Pilitropic	Inferred	19459952
NC_047967	Pseudomonas phage vB_PaeP_PAO1_1-15pyo	Pilitropic	Inferred	19459952
NC_026602	Pseudomonas phage vB_PaeP_PAO1_Ab05	Pilitropic	Inferred	19459952
NC_027375	Pseudomonas phage vB_PaeP_PPA-ABTNL	Pilitropic	Inferred	19459952
NC_017865	Pseudomonas phage vB_Pae-TbilisiM32	Pilitropic	Inferred	19459952
AY441783	Bacteriophage PR772	Pilitropic	Experimental	374677
NC_001331	Pseudomonas phage Pf1	Pilitropic	Experimental	16298408
NC_001418	Pseudomonas phage Pf3	Pilitropic	Experimental	16298408
NC_015209	Vibrio phage CTXphi	Pilitropic	Experimental	31471320
NC_004736	Vibrio phage VGJphi	Pilitropic	Experimental	13129939
NC_012757	Vibrio phage VEJphi	Pilitropic	Experimental	19833774
NC_004306	Vibrio phage fs1	Pilitropic	Experimental	15937172
NC_001956	Vibrio phage fs2	Pilitropic	Experimental	15937172
MT901797	Erwinia phage PEar1	Pilitropic	Inferred	33182526
MT901798	Erwinia phage PEar2	Pilitropic	Inferred	33182526
MT901799	Erwinia phage PEar4	Pilitropic	Inferred	33182526
MT901800	Erwinia phage PEar6	Pilitropic	Inferred	33182526
MF630922	Escherichia phage IMM-001	Pilitropic	Experimental	20007763
NC_008574	Ralstonia phage RSM1	Pilitropic	Experimental	19059619
NC_011399	Ralstonia phage RSM3	Pilitropic	Experimental	19059619
NC_008575	Ralstonia phage RSS1	Pilitropic	Experimental	19059619
MN862068	Brevundimonas phage vB_BsubS-Delta	Pilitropic	Experimental	31383736
NC_025442	Salmonella phage Chi	Flagellotropic	Experimental	31195709
NC_048666	Salmonella phage YSD1 strain YSD1_PHAGE genome assembly	Flagellotropic	Experimental	31556164
NC_019519	Agrobacterium phage 7-7-1	Flagellotropic	Experimental	833579
NC_031039	Bacillus phage AR9	Flagellotropic	Experimental	27236306
NC_043027	Bacillus virus PBS1	Flagellotropic	Experimental	4986906
NC_031039	Bacillus phage AR9	Flagellotropic	Experimental	27236306
NC_003278	Pseudomonas phage phiCTX	Flagellotropic	Experimental	11702075
NC_019405	Caulobacter phage phiCbK	Flagellotropic	Experimental	18627889
NC_021531	Cronobacter phage CR5	Flagellotropic	Experimental	26497465
