# Supplementary material for: The transcriptional regulator CtrA controls gene expression in Alphaproteobacteria phages: Evidence for a lytic deferment pathway
Source: Front Microbiol. 2022 Aug 19;13:918015. doi: 10.3389/fmicb.2022.918015 (PMC9437464; doi:10.3389/fmicb.2022.918015)
Supplement: Supplementary file 20 [file Table_5.CSV]

Supplementary Table 5. Phages used for phylogenetic analysis with VICTOR. The genome accessions and descriptions of 100 phages used for phylogenetic analysis with VICTOR are reported.
Accession	Description
AM749441	Pseudomonas phage YuA
AY576273	Alphaproteobacteria phage PhiJL001
JQ067087	Pseudomonas phage PaMx11
KC900378	Pseudomonas phage LKA5
KJ133692	Brucella phage 110 19
KJ803031	Dinoroseobacter phage vBDshPR2C
KP137437	Mannheimia phage vB MhS 1152AP2
KP202969	Achromobacter phage JWX
KP202971	Achromobacter phage JWF
KR052481	Sinorhizobium phage phiM19
KR537872	Stenotrophomonas phage vB SmaS DLP 1
KT253150	Rhodobacter phage RcSaxon
KT820175	Ruegeria phage 45A6
KT870145	Roseobacter phage DSS3P8
KU204984	Pseudomonas phage AAT 1
KX522565	Wolbachia phage WO
KX961385	Bordetella virus LK3
KY296501	Xenohaliotis phage pCXc HR2015
KY555142	Caulobacter phage Ccr10
KY555143	Caulobacter phage Ccr2
KY555144	Caulobacter phage Ccr5
KY555145	Caulobacter phage Ccr29
KY555146	Caulobacter phage Ccr32
KY555147	Caulobacter phage Ccr34
KY940711	Bradyrhizobium phage BDU MI 1
MF074189	Sinorhizobium phage phiM5
MF150911	Ralstonia phage DU RP II
MF630922	Escherichia phage IMM 001
MG752970	Ralstonia phage RsoM2USA
MH015249	Ruegeria phage vB RpoS V7
MH015252	Ruegeria phage vB RpoS V18
MH015254	Ruegeria phage vB RpoS V11
MH015255	Ruegeria phage vB RpoS V10
MH015258	Ruegeria phage vB RpoS V16
MH362766	Escherichia phage Halfdan
MH598800	Pelagibacter phage HTVC031P
MH598804	Pelagibacter phage HTVC105P
MH598807	Pelagibacter phage HTVC120P
MH884648	Caulobacter phage Kronos
MK291441	Paracoccus phage vB PbeS Pben1
MK291442	Paracoccus phage vB PkoS Pkon1
MK613344	Roseobacter phage CRP 2
MK637516	Agrobacterium phage Milano
MK764445	Flavobacterium phage FPSV S8
MN062187	Xanthomonas phage Samson
MN175679	Vibrio phage vB VpS BA3
MN582082	MAG: Podoviridae sp. ctrTa16
MN602268	Bacteriophage DSS3 MAL1
MN698241	Pelagibacter phage HTVC027P
MN698245	Pelagibacter phage HTVC111P
MN734436	Aminobacter phage Erebus
MN820898	Sphingomonas phage vB StuS MMDA13
MN855595	MAG: Bacteriophage sp. isolate 204
MN862068	Brevundimonas phage vB BsubS Delta
MT074140	Bacteroides phage DAC20
MT188704	Mesorhizobium phage Cp1R7A A1
MT270409	Phaeobacter phage MD18
MT375525	Pelagibacter phage Greip EXVC021P
MT708545	Rhizobium phage Pasto
MT711888	Pseudomonas phage Dolphis
MT764845	Ruegeria phage Tedan
MW176033	Acinetobacter phage Effie
MW460245	Burkholderia phage BCSR5
MW460247	Burkholderia phage BCSR129
MW924638	Microbacterium phage Fizzles
MZ779062	Klebsiella phage pJN2 26
NC_003324	Sinorhizobium phage PBC5
NC_006548	Pseudomonas phage B3
NC_010355	Azospirillum phage Cd
NC_011103	Rhizobium phage 16 3
NC_015209	Vibrio phage CTXphi
NC_015466	Roseobacter phage RDJL Phi 1
NC_019405	Caulobacter phage phiCbK
NC_019406	Caulobacter phage CcrColossus
NC_019407	Caulobacter phage CcrMagneto
NC_019408	Caulobacter phage CcrRogue
NC_019410	Caulobacter phage CcrKarma
NC_019411	Caulobacter phage CcrSwift
NC_019521	Sphingomonas phage PAU
NC_021531	Cronobacter phage CR5
NC_023502	Rhizobium phage vB RleS L338C
NC_025428	Ruegeria phage DSS3 P1
NC_025431	Mesorhizobium phagevB MloP Lo5R7ANS
NC_029046	Sinorhizobium phage phiLM21
NC_029097	Rhodobacter phage RcTitan
NC_031039	Bacillus phage AR9
NC_041912	Aquamicrobium phage P14
NC_041927	Sphingobium phage Lacusarx
NC_041953	Pseudomonas phage PaMx25
NC_042083	Gluconobacter phage GC1
NC_042344	Phage Sano
NC_047701	Uncultured phage MedDCM OCT S42 C7 DNA
NC_047756	Caulobacter phage Sansa
NC_047845	Agrobacterium phage Atu ph02
NC_047860	Caulobacter phage Lullwater
NC_048045	Caulobacter phage CcrBL10
NC_048046	Caulobacter phage CcrPW
NC_048047	Caulobacter phage CcrBL9
NC_048048	Caulobacter phage CcrSC
NC_052975	Klebsiella phage YMC16
