# Supplementary material for: The transcriptional regulator CtrA controls gene expression in Alphaproteobacteria phages: Evidence for a lytic deferment pathway
Source: Front Microbiol. 2022 Aug 19;13:918015. doi: 10.3389/fmicb.2022.918015 (PMC9437464; doi:10.3389/fmicb.2022.918015)
Supplement: Supplementary file 21 [file Table_6.CSV]

Supplementary Table 6. CtrA-binding sites predictions on all the analyzed genome sequences. CtrA-binding sites on phage genomes, predicted through PSSM-scanning with a score above the predefined threshold, are reported. For each predicted binding site, we report the description length and DTR coordinates (if applicable) of the genome where it was found, as well as its PSSM-score, sequence, genomi…
Genome ID	Description	Genome length	DTR coordinates	Match position	Match score	Match sequence	Intragenic	Gene index	Gene ID	Gene tag	db_xref	Gene distance	Gene strand	Gene left end	Gene right end	Type	Product	Protein ID
MN693390	MAG: Marine virus AFVG_25M491, complete genome	58607	No DTR found	374	12.684202	TTTAATAAAGAATTACG	no_gene	no_gene	no_gene	no_gene	no_gene	no_gene	no_gene	no_gene	no_gene	no_gene	no_gene	no_gene
MN693390	MAG: Marine virus AFVG_25M491, complete genome	58607	No DTR found	395	9.267849	TTTAAAATGCGATTAAA	no_gene	no_gene	no_gene	no_gene	no_gene	no_gene	no_gene	no_gene	no_gene	no_gene	no_gene	no_gene
MN693390	MAG: Marine virus AFVG_25M491, complete genome	58607	No DTR found	1515	9.386036	TTTTATCAGAATTTAAA	no_gene	no_gene	no_gene	no_gene	no_gene	no_gene	no_gene	no_gene	no_gene	no_gene	no_gene	no_gene
MN693390	MAG: Marine virus AFVG_25M491, complete genome	58607	No DTR found	2207	8.783032	ATTAATTTTTAATAAAG	no_gene	no_gene	no_gene	no_gene	no_gene	no_gene	no_gene	no_gene	no_gene	no_gene	no_gene	no_gene
MN693390	MAG: Marine virus AFVG_25M491, complete genome	58607	No DTR found	3173	10.696735	AATAACAAAATATTACG	no_gene	no_gene	no_gene	no_gene	no_gene	no_gene	no_gene	no_gene	no_gene	no_gene	no_gene	no_gene
MN693390	MAG: Marine virus AFVG_25M491, complete genome	58607	No DTR found	3829	8.991886	ATTAAAAGTCTTTTAGG	no_gene	no_gene	no_gene	no_gene	no_gene	no_gene	no_gene	no_gene	no_gene	no_gene	no_gene	no_gene
MN693390	MAG: Marine virus AFVG_25M491, complete genome	58607	No DTR found	4419	9.358649	ATTAACGGCAAGTTCAC	no_gene	no_gene	no_gene	no_gene	no_gene	no_gene	no_gene	no_gene	no_gene	no_gene	no_gene	no_gene
MN693390	MAG: Marine virus AFVG_25M491, complete genome	58607	No DTR found	5946	8.985124	ATTAATATTATATTATC	no_gene	no_gene	no_gene	no_gene	no_gene	no_gene	no_gene	no_gene	no_gene	no_gene	no_gene	no_gene
MN693390	MAG: Marine virus AFVG_25M491, complete genome	58607	No DTR found	7330	8.340974	GTTAAAGTCAAGTAATT	no_gene	no_gene	no_gene	no_gene	no_gene	no_gene	no_gene	no_gene	no_gene	no_gene	no_gene	no_gene
MN693390	MAG: Marine virus AFVG_25M491, complete genome	58607	No DTR found	7697	9.770269	GTCACTAAGACTTTACC	no_gene	no_gene	no_gene	no_gene	no_gene	no_gene	no_gene	no_gene	no_gene	no_gene	no_gene	no_gene
MN693390	MAG: Marine virus AFVG_25M491, complete genome	58607	No DTR found	8661	11.296297	CTTTATTATGTATTAAT	no_gene	no_gene	no_gene	no_gene	no_gene	no_gene	no_gene	no_gene	no_gene	no_gene	no_gene	no_gene
MN693390	MAG: Marine virus AFVG_25M491, complete genome	58607	No DTR found	9142	10.73696	TTTTGCTTTCTATTAAC	no_gene	no_gene	no_gene	no_gene	no_gene	no_gene	no_gene	no_gene	no_gene	no_gene	no_gene	no_gene
MN693390	MAG: Marine virus AFVG_25M491, complete genome	58607	No DTR found	10245	12.468006	ATTAAAAAAATATCAAG	no_gene	no_gene	no_gene	no_gene	no_gene	no_gene	no_gene	no_gene	no_gene	no_gene	no_gene	no_gene
MN693390	MAG: Marine virus AFVG_25M491, complete genome	58607	No DTR found	10728	9.370983	GTTAAGTATAATTTATC	no_gene	no_gene	no_gene	no_gene	no_gene	no_gene	no_gene	no_gene	no_gene	no_gene	no_gene	no_gene
MN693390	MAG: Marine virus AFVG_25M491, complete genome	58607	No DTR found	12059	10.200003	GCTAAAGCAGGATTAAT	no_gene	no_gene	no_gene	no_gene	no_gene	no_gene	no_gene	no_gene	no_gene	no_gene	no_gene	no_gene
MN693390	MAG: Marine virus AFVG_25M491, complete genome	58607	No DTR found	12470	9.230153	CTTAGCACTTTCTTTAC	no_gene	no_gene	no_gene	no_gene	no_gene	no_gene	no_gene	no_gene	no_gene	no_gene	no_gene	no_gene
MN693390	MAG: Marine virus AFVG_25M491, complete genome	58607	No DTR found	13030	8.334634	GTCCACAATAAATTAAA	no_gene	no_gene	no_gene	no_gene	no_gene	no_gene	no_gene	no_gene	no_gene	no_gene	no_gene	no_gene
MN693390	MAG: Marine virus AFVG_25M491, complete genome	58607	No DTR found	13107	9.019254	ATTAAGAGAGGGTAATG	no_gene	no_gene	no_gene	no_gene	no_gene	no_gene	no_gene	no_gene	no_gene	no_gene	no_gene	no_gene
MN693390	MAG: Marine virus AFVG_25M491, complete genome	58607	No DTR found	13333	8.954956	ATTGAAGCTTATTTAAC	no_gene	no_gene	no_gene	no_gene	no_gene	no_gene	no_gene	no_gene	no_gene	no_gene	no_gene	no_gene
MN693390	MAG: Marine virus AFVG_25M491, complete genome	58607	No DTR found	14580	11.288005	ATTTATATAGAGTTAAA	no_gene	no_gene	no_gene	no_gene	no_gene	no_gene	no_gene	no_gene	no_gene	no_gene	no_gene	no_gene
MN693390	MAG: Marine virus AFVG_25M491, complete genome	58607	No DTR found	15962	10.409684	CTGAATCAGAAGTTAAG	no_gene	no_gene	no_gene	no_gene	no_gene	no_gene	no_gene	no_gene	no_gene	no_gene	no_gene	no_gene
MN693390	MAG: Marine virus AFVG_25M491, complete genome	58607	No DTR found	15973	8.637127	GTTAAGAAGTGGCTTAC	no_gene	no_gene	no_gene	no_gene	no_gene	no_gene	no_gene	no_gene	no_gene	no_gene	no_gene	no_gene
MN693390	MAG: Marine virus AFVG_25M491, complete genome	58607	No DTR found	16474	8.439501	ATTTACAAAAATATAAA	no_gene	no_gene	no_gene	no_gene	no_gene	no_gene	no_gene	no_gene	no_gene	no_gene	no_gene	no_gene
MN693390	MAG: Marine virus AFVG_25M491, complete genome	58607	No DTR found	16955	8.656442	ATTTAGAGGGCGCTGAG	no_gene	no_gene	no_gene	no_gene	no_gene	no_gene	no_gene	no_gene	no_gene	no_gene	no_gene	no_gene
MN693390	MAG: Marine virus AFVG_25M491, complete genome	58607	No DTR found	17300	8.902055	GTTATGAAAACGCCAAG	no_gene	no_gene	no_gene	no_gene	no_gene	no_gene	no_gene	no_gene	no_gene	no_gene	no_gene	no_gene
MN693390	MAG: Marine virus AFVG_25M491, complete genome	58607	No DTR found	17373	11.944573	GTTAATACAAGGTTCAG	no_gene	no_gene	no_gene	no_gene	no_gene	no_gene	no_gene	no_gene	no_gene	no_gene	no_gene	no_gene
MN693390	MAG: Marine virus AFVG_25M491, complete genome	58607	No DTR found	20295	8.27151	CTTGTAGTTTGTTTAAT	no_gene	no_gene	no_gene	no_gene	no_gene	no_gene	no_gene	no_gene	no_gene	no_gene	no_gene	no_gene
MN693390	MAG: Marine virus AFVG_25M491, complete genome	58607	No DTR found	20551	8.828541	CTTGAAGTTGATTAAAC	no_gene	no_gene	no_gene	no_gene	no_gene	no_gene	no_gene	no_gene	no_gene	no_gene	no_gene	no_gene
MN693390	MAG: Marine virus AFVG_25M491, complete genome	58607	No DTR found	21276	10.862036	CTTAAAAAGTTTTTAAT	no_gene	no_gene	no_gene	no_gene	no_gene	no_gene	no_gene	no_gene	no_gene	no_gene	no_gene	no_gene
MN693390	MAG: Marine virus AFVG_25M491, complete genome	58607	No DTR found	22596	10.347916	TTTAATACAGTTTTAAG	no_gene	no_gene	no_gene	no_gene	no_gene	no_gene	no_gene	no_gene	no_gene	no_gene	no_gene	no_gene
MN693390	MAG: Marine virus AFVG_25M491, complete genome	58607	No DTR found	22887	9.688591	GTAAATTTATATTTAAC	no_gene	no_gene	no_gene	no_gene	no_gene	no_gene	no_gene	no_gene	no_gene	no_gene	no_gene	no_gene
MN693390	MAG: Marine virus AFVG_25M491, complete genome	58607	No DTR found	23236	10.043662	TTTGACCGATGGTTAAT	no_gene	no_gene	no_gene	no_gene	no_gene	no_gene	no_gene	no_gene	no_gene	no_gene	no_gene	no_gene
MN693390	MAG: Marine virus AFVG_25M491, complete genome	58607	No DTR found	23816	9.867091	CCTGATCTTGTATTAAT	no_gene	no_gene	no_gene	no_gene	no_gene	no_gene	no_gene	no_gene	no_gene	no_gene	no_gene	no_gene
MN693390	MAG: Marine virus AFVG_25M491, complete genome	58607	No DTR found	24708	9.991106	TTTAATTATATCTAAAC	no_gene	no_gene	no_gene	no_gene	no_gene	no_gene	no_gene	no_gene	no_gene	no_gene	no_gene	no_gene
MN693390	MAG: Marine virus AFVG_25M491, complete genome	58607	No DTR found	25402	8.37356	TTTGAGATCCTATTGAC	no_gene	no_gene	no_gene	no_gene	no_gene	no_gene	no_gene	no_gene	no_gene	no_gene	no_gene	no_gene
MN693390	MAG: Marine virus AFVG_25M491, complete genome	58607	No DTR found	26598	8.778035	CTTTACCCCCTACTAAA	no_gene	no_gene	no_gene	no_gene	no_gene	no_gene	no_gene	no_gene	no_gene	no_gene	no_gene	no_gene
MN693390	MAG: Marine virus AFVG_25M491, complete genome	58607	No DTR found	28075	8.258448	GTATATGAAGAATTAAG	no_gene	no_gene	no_gene	no_gene	no_gene	no_gene	no_gene	no_gene	no_gene	no_gene	no_gene	no_gene
MN693390	MAG: Marine virus AFVG_25M491, complete genome	58607	No DTR found	29120	11.006919	ATTAATATCTTCTTGAC	no_gene	no_gene	no_gene	no_gene	no_gene	no_gene	no_gene	no_gene	no_gene	no_gene	no_gene	no_gene
MN693390	MAG: Marine virus AFVG_25M491, complete genome	58607	No DTR found	30343	11.640028	GTTACCCAAACGTTAAT	no_gene	no_gene	no_gene	no_gene	no_gene	no_gene	no_gene	no_gene	no_gene	no_gene	no_gene	no_gene
MN693390	MAG: Marine virus AFVG_25M491, complete genome	58607	No DTR found	31190	9.213871	CTAAAAGCTCTATTACC	no_gene	no_gene	no_gene	no_gene	no_gene	no_gene	no_gene	no_gene	no_gene	no_gene	no_gene	no_gene
MN693390	MAG: Marine virus AFVG_25M491, complete genome	58607	No DTR found	31597	10.967927	TTTAAGTTTTTCTAAAT	no_gene	no_gene	no_gene	no_gene	no_gene	no_gene	no_gene	no_gene	no_gene	no_gene	no_gene	no_gene
MN693390	MAG: Marine virus AFVG_25M491, complete genome	58607	No DTR found	31784	8.99884	ATTAAACTTTCATTACC	no_gene	no_gene	no_gene	no_gene	no_gene	no_gene	no_gene	no_gene	no_gene	no_gene	no_gene	no_gene
MN693390	MAG: Marine virus AFVG_25M491, complete genome	58607	No DTR found	31995	11.562	ATTTATAAAGTATAAAG	no_gene	no_gene	no_gene	no_gene	no_gene	no_gene	no_gene	no_gene	no_gene	no_gene	no_gene	no_gene
MN693390	MAG: Marine virus AFVG_25M491, complete genome	58607	No DTR found	32648	9.509667	ATTTAAATAACATTAAT	no_gene	no_gene	no_gene	no_gene	no_gene	no_gene	no_gene	no_gene	no_gene	no_gene	no_gene	no_gene
MN693390	MAG: Marine virus AFVG_25M491, complete genome	58607	No DTR found	32688	10.565657	GGTAAATTTTTGTCAAT	no_gene	no_gene	no_gene	no_gene	no_gene	no_gene	no_gene	no_gene	no_gene	no_gene	no_gene	no_gene
MN693390	MAG: Marine virus AFVG_25M491, complete genome	58607	No DTR found	32820	8.984648	ATTAATTCTTGTTTAAA	no_gene	no_gene	no_gene	no_gene	no_gene	no_gene	no_gene	no_gene	no_gene	no_gene	no_gene	no_gene
MN693390	MAG: Marine virus AFVG_25M491, complete genome	58607	No DTR found	33317	8.672226	CTTATTCTTTGATTATC	no_gene	no_gene	no_gene	no_gene	no_gene	no_gene	no_gene	no_gene	no_gene	no_gene	no_gene	no_gene
MN693390	MAG: Marine virus AFVG_25M491, complete genome	58607	No DTR found	33367	8.320848	ATTAAAAATAAGTAAAT	no_gene	no_gene	no_gene	no_gene	no_gene	no_gene	no_gene	no_gene	no_gene	no_gene	no_gene	no_gene
MN693390	MAG: Marine virus AFVG_25M491, complete genome	58607	No DTR found	34227	10.255861	CATAACTTTTTATTTAC	no_gene	no_gene	no_gene	no_gene	no_gene	no_gene	no_gene	no_gene	no_gene	no_gene	no_gene	no_gene
MN693390	MAG: Marine virus AFVG_25M491, complete genome	58607	No DTR found	34853	8.976937	CTTATATCTTTATTAAG	no_gene	no_gene	no_gene	no_gene	no_gene	no_gene	no_gene	no_gene	no_gene	no_gene	no_gene	no_gene
MN693390	MAG: Marine virus AFVG_25M491, complete genome	58607	No DTR found	37296	10.680545	CTTAACCCTAGCTTGAT	no_gene	no_gene	no_gene	no_gene	no_gene	no_gene	no_gene	no_gene	no_gene	no_gene	no_gene	no_gene
MN693390	MAG: Marine virus AFVG_25M491, complete genome	58607	No DTR found	37646	9.1036825	ATTTAACAAATATAAAC	no_gene	no_gene	no_gene	no_gene	no_gene	no_gene	no_gene	no_gene	no_gene	no_gene	no_gene	no_gene
MN693390	MAG: Marine virus AFVG_25M491, complete genome	58607	No DTR found	37792	10.640688	CTTGATTTTTACTAAAT	no_gene	no_gene	no_gene	no_gene	no_gene	no_gene	no_gene	no_gene	no_gene	no_gene	no_gene	no_gene
MN693390	MAG: Marine virus AFVG_25M491, complete genome	58607	No DTR found	38748	9.06358	TTTTAAATTCACTTAAC	no_gene	no_gene	no_gene	no_gene	no_gene	no_gene	no_gene	no_gene	no_gene	no_gene	no_gene	no_gene
MN693390	MAG: Marine virus AFVG_25M491, complete genome	58607	No DTR found	39072	8.311875	TTTTATTTTGTGCTAAT	no_gene	no_gene	no_gene	no_gene	no_gene	no_gene	no_gene	no_gene	no_gene	no_gene	no_gene	no_gene
MN693390	MAG: Marine virus AFVG_25M491, complete genome	58607	No DTR found	39186	9.051008	GATTAAATCTTCTTAAC	no_gene	no_gene	no_gene	no_gene	no_gene	no_gene	no_gene	no_gene	no_gene	no_gene	no_gene	no_gene
MN693390	MAG: Marine virus AFVG_25M491, complete genome	58607	No DTR found	40047	8.817925	ATAAAGATACATTTAAG	no_gene	no_gene	no_gene	no_gene	no_gene	no_gene	no_gene	no_gene	no_gene	no_gene	no_gene	no_gene
MN693390	MAG: Marine virus AFVG_25M491, complete genome	58607	No DTR found	40105	8.566859	GTTAAGCTGCGTCTACC	no_gene	no_gene	no_gene	no_gene	no_gene	no_gene	no_gene	no_gene	no_gene	no_gene	no_gene	no_gene
MN693390	MAG: Marine virus AFVG_25M491, complete genome	58607	No DTR found	41232	8.66167	ATTAAGATAATCTTAAT	no_gene	no_gene	no_gene	no_gene	no_gene	no_gene	no_gene	no_gene	no_gene	no_gene	no_gene	no_gene
MN693390	MAG: Marine virus AFVG_25M491, complete genome	58607	No DTR found	42324	8.743699	GGTAACCTCCGTATAAT	no_gene	no_gene	no_gene	no_gene	no_gene	no_gene	no_gene	no_gene	no_gene	no_gene	no_gene	no_gene
MN693390	MAG: Marine virus AFVG_25M491, complete genome	58607	No DTR found	42702	12.4933	CTTAACTTCCTCTAAAG	no_gene	no_gene	no_gene	no_gene	no_gene	no_gene	no_gene	no_gene	no_gene	no_gene	no_gene	no_gene
MN693390	MAG: Marine virus AFVG_25M491, complete genome	58607	No DTR found	42998	8.438961	GATAAATTTCTTCTAAC	no_gene	no_gene	no_gene	no_gene	no_gene	no_gene	no_gene	no_gene	no_gene	no_gene	no_gene	no_gene
MN693390	MAG: Marine virus AFVG_25M491, complete genome	58607	No DTR found	43181	10.282807	TTTTGTGTATGGTTAAC	no_gene	no_gene	no_gene	no_gene	no_gene	no_gene	no_gene	no_gene	no_gene	no_gene	no_gene	no_gene
MN693390	MAG: Marine virus AFVG_25M491, complete genome	58607	No DTR found	45265	9.266444	CTTAATGGATTATTTAA	no_gene	no_gene	no_gene	no_gene	no_gene	no_gene	no_gene	no_gene	no_gene	no_gene	no_gene	no_gene
MN693390	MAG: Marine virus AFVG_25M491, complete genome	58607	No DTR found	45839	9.770509	CCTAATATCTGCATAAC	no_gene	no_gene	no_gene	no_gene	no_gene	no_gene	no_gene	no_gene	no_gene	no_gene	no_gene	no_gene
MN693390	MAG: Marine virus AFVG_25M491, complete genome	58607	No DTR found	47525	8.439053	GTTAACTACAGTTGACG	no_gene	no_gene	no_gene	no_gene	no_gene	no_gene	no_gene	no_gene	no_gene	no_gene	no_gene	no_gene
MN693390	MAG: Marine virus AFVG_25M491, complete genome	58607	No DTR found	48071	10.268707	TTTAAAAGGATATTACC	no_gene	no_gene	no_gene	no_gene	no_gene	no_gene	no_gene	no_gene	no_gene	no_gene	no_gene	no_gene
MN693390	MAG: Marine virus AFVG_25M491, complete genome	58607	No DTR found	50303	8.746719	CTTGAATTTCAAATAAC	no_gene	no_gene	no_gene	no_gene	no_gene	no_gene	no_gene	no_gene	no_gene	no_gene	no_gene	no_gene
MN693390	MAG: Marine virus AFVG_25M491, complete genome	58607	No DTR found	51959	8.817951	ATTAACTTTTTCTTCAT	no_gene	no_gene	no_gene	no_gene	no_gene	no_gene	no_gene	no_gene	no_gene	no_gene	no_gene	no_gene
MN693390	MAG: Marine virus AFVG_25M491, complete genome	58607	No DTR found	52712	9.418398	ATTTAATAGACGTAAAA	no_gene	no_gene	no_gene	no_gene	no_gene	no_gene	no_gene	no_gene	no_gene	no_gene	no_gene	no_gene
MN693390	MAG: Marine virus AFVG_25M491, complete genome	58607	No DTR found	52989	9.794407	GTAAAGGTCCGATAAAT	no_gene	no_gene	no_gene	no_gene	no_gene	no_gene	no_gene	no_gene	no_gene	no_gene	no_gene	no_gene
MN693390	MAG: Marine virus AFVG_25M491, complete genome	58607	No DTR found	53753	8.8602495	GTTAAAGTTTTGTTTTT	no_gene	no_gene	no_gene	no_gene	no_gene	no_gene	no_gene	no_gene	no_gene	no_gene	no_gene	no_gene
MN693390	MAG: Marine virus AFVG_25M491, complete genome	58607	No DTR found	53914	11.003662	CCTAATTCTTTGTTCAT	no_gene	no_gene	no_gene	no_gene	no_gene	no_gene	no_gene	no_gene	no_gene	no_gene	no_gene	no_gene
MN693390	MAG: Marine virus AFVG_25M491, complete genome	58607	No DTR found	54362	10.196396	ATTAATTTTTTGTTCAT	no_gene	no_gene	no_gene	no_gene	no_gene	no_gene	no_gene	no_gene	no_gene	no_gene	no_gene	no_gene
MN693390	MAG: Marine virus AFVG_25M491, complete genome	58607	No DTR found	56565	14.076584	TTTAATGTTTTGTCAAC	no_gene	no_gene	no_gene	no_gene	no_gene	no_gene	no_gene	no_gene	no_gene	no_gene	no_gene	no_gene
NC_048671	Lentibacter virus vB_LenP_ICBM2, complete genome	40907	[[0, 159], [40748, 40907]]	5518	8.490097	GTTGACTGGTCAGTAAC	intragenic	26	<unknown id>	['HWB26_gp12']	['GeneID:55604264']	-123	1	5657	6704	CDS	['DNA polymerase A, polymerase domain']	['YP_009834199.1']
NC_048671	Lentibacter virus vB_LenP_ICBM2, complete genome	40907	[[0, 159], [40748, 40907]]	6609	9.557087	GTCAATCTATTGTTGAC	intragenic	29	<unknown id>	['HWB26_gp13']	['GeneID:55604265']	-187	1	6812	7307	CDS	['hypothetical protein']	['YP_009834200.1']
NC_048671	Lentibacter virus vB_LenP_ICBM2, complete genome	40907	[[0, 159], [40748, 40907]]	13321	11.189346	GTTACACAGAACTTAAG	intragenic	58	<unknown id>	['HWB26_gp27']	['GeneID:55604279']	-11	1	13348	13798	CDS	['hypothetical protein']	['YP_009834214.1']
NC_048671	Lentibacter virus vB_LenP_ICBM2, complete genome	40907	[[0, 159], [40748, 40907]]	16208	12.112625	GTTAACAAGGTCGTAAC	intragenic	72	<unknown id>	['HWB26_gp33']	['GeneID:55604285']	-134	-1	15735	16074	CDS	['hypothetical protein']	['YP_009834220.1']
NC_048671	Lentibacter virus vB_LenP_ICBM2, complete genome	40907	[[0, 159], [40748, 40907]]	17678	8.5967655	GTTCAAAGGCTGTCAAC	intragenic	74	<unknown id>	['HWB26_gp34']	['GeneID:55604286']	-324	-1	16091	17354	CDS	['endolysin, amidase domain']	['YP_009834221.1']
NC_048671	Lentibacter virus vB_LenP_ICBM2, complete genome	40907	[[0, 159], [40748, 40907]]	18235	9.549857	ATTGACACAAGATTACG	intragenic	74	<unknown id>	['HWB26_gp34']	['GeneID:55604286']	-881	-1	16091	17354	CDS	['endolysin, amidase domain']	['YP_009834221.1']
NC_048671	Lentibacter virus vB_LenP_ICBM2, complete genome	40907	[[0, 159], [40748, 40907]]	20376	8.836125	GGTCAAGTCTTGTTCAC	intragenic	77	<unknown id>	['HWB26_gp35']	['GeneID:55604287']	-990	-1	17355	19386	CDS	['hypothetical protein']	['YP_009834222.1']
NC_048671	Lentibacter virus vB_LenP_ICBM2, complete genome	40907	[[0, 159], [40748, 40907]]	25811	10.743647	CGTGACACACGGTTAAC	intragenic	86	<unknown id>	['HWB26_gp38']	['GeneID:55604290']	-984	-1	24362	24827	CDS	['acyl-CoA N-acyltransferase (GNAT) domain protein']	['YP_009834225.1']
NC_048671	Lentibacter virus vB_LenP_ICBM2, complete genome	40907	[[0, 159], [40748, 40907]]	26906	8.337159	GTTATCAGACCCTTGAC	intragenic	88	<unknown id>	['HWB26_gp39']	['GeneID:55604291']	40	-1	24826	26962	CDS	['tubular protein B']	['YP_009834226.1']
NC_048671	Lentibacter virus vB_LenP_ICBM2, complete genome	40907	[[0, 159], [40748, 40907]]	27393	8.291722	AGTAGGAAAGCATTACG	intragenic	91	<unknown id>	['HWB26_gp40']	['GeneID:55604292']	-154	-1	26879	27239	CDS	['hypothetical protein']	['YP_009834227.1']
NC_048671	Lentibacter virus vB_LenP_ICBM2, complete genome	40907	[[0, 159], [40748, 40907]]	29650	9.855664	CTTAGAGTTTAATTACC	intragenic	99	<unknown id>	['HWB26_gp43']	['GeneID:55604295']	-14	-1	28661	29636	CDS	['major capsid protein']	['YP_009834230.1']
NC_048671	Lentibacter virus vB_LenP_ICBM2, complete genome	40907	[[0, 159], [40748, 40907]]	29869	14.124613	GTTAGGAAGGCGTTAGG	intragenic	99	<unknown id>	['HWB26_gp43']	['GeneID:55604295']	-233	-1	28661	29636	CDS	['major capsid protein']	['YP_009834230.1']
NC_048671	Lentibacter virus vB_LenP_ICBM2, complete genome	40907	[[0, 159], [40748, 40907]]	30606	8.408786	GCTAATGATTGACTGAC	intragenic	105	<unknown id>	['HWB26_gp45']	['GeneID:55604297']	56	-1	30435	30678	CDS	['hypothetical protein']	['YP_009834232.1']
NC_048671	Lentibacter virus vB_LenP_ICBM2, complete genome	40907	[[0, 159], [40748, 40907]]	32081	8.381238	CTCAAAGTCTGACTGAC	intragenic	108	<unknown id>	['HWB26_gp46']	['GeneID:55604298']	356	-1	30707	32453	CDS	['portal protein']	['YP_009834233.1']
NC_048671	Lentibacter virus vB_LenP_ICBM2, complete genome	40907	[[0, 159], [40748, 40907]]	33361	9.341494	ATCAATAGGATGGTAAC	intragenic	111	<unknown id>	['HWB26_gp47']	['GeneID:55604299']	611	-1	32452	33988	CDS	['terminase']	['YP_009834234.1']
NC_048671	Lentibacter virus vB_LenP_ICBM2, complete genome	40907	[[0, 159], [40748, 40907]]	34017	10.097863	GTTAATTGTACTTAAGG	intragenic	111	<unknown id>	['HWB26_gp47']	['GeneID:55604299']	-29	-1	32452	33988	CDS	['terminase']	['YP_009834234.1']
NC_048671	Lentibacter virus vB_LenP_ICBM2, complete genome	40907	[[0, 159], [40748, 40907]]	36689	8.489618	ATGAAGCAGTGCTTAAG	intragenic	119	<unknown id>	['HWB26_gp50']	['GeneID:55604302']	-268	-1	35995	36421	CDS	['tail assembly chaperone protein']	['YP_009834237.1']
NC_048671	Lentibacter virus vB_LenP_ICBM2, complete genome	40907	[[0, 159], [40748, 40907]]	38031	11.211337	ATTAGGAAATCCTTAAC	intragenic	124	<unknown id>	['HWB26_gp52']	['GeneID:55604304']	0	-1	37628	38033	CDS	['tail assembly chaperone protein']	['YP_009834239.1']
NC_048671	Lentibacter virus vB_LenP_ICBM2, complete genome	40907	[[0, 159], [40748, 40907]]	40362	12.279156	GTTGACAGGATGTTAAA	intergenic	131	<unknown id>	['HWB26_gp55']	['GeneID:55604307']	-121	-1	39713	40241	CDS	['hypothetical protein']	['YP_009834242.1']
NC_048671	Lentibacter virus vB_LenP_ICBM2, complete genome	40907	[[0, 159], [40748, 40907]]	40390	8.472818	ATTAATTGTTGGTTGAG	intergenic	131	<unknown id>	['HWB26_gp55']	['GeneID:55604307']	-149	-1	39713	40241	CDS	['hypothetical protein']	['YP_009834242.1']
NC_048671	Lentibacter virus vB_LenP_ICBM2, complete genome	40907	[[0, 159], [40748, 40907]]	40585	8.64735	TCTAACTCAGGCTTAAC	intergenic	131	<unknown id>	['HWB26_gp55']	['GeneID:55604307']	-344	-1	39713	40241	CDS	['hypothetical protein']	['YP_009834242.1']
MN175679	Vibrio phage vB_VpS_BA3, complete genome	58648	No DTR found	385	8.618741	GTTACCCTTCAGTTACC	intergenic	2	<unknown id>	no_locus_tag	no_db_xref	-275	1	676	994	CDS	['hypothetical protein']	['QEQ95076.1']
MN175679	Vibrio phage vB_VpS_BA3, complete genome	58648	No DTR found	817	9.504442	TTTAACGCCCTCTATAT	intragenic	2	<unknown id>	no_locus_tag	no_db_xref	141	1	676	994	CDS	['hypothetical protein']	['QEQ95076.1']
MN175679	Vibrio phage vB_VpS_BA3, complete genome	58648	No DTR found	2219	8.859254	GGTAAGTCACAGCTAAC	intragenic	6	<unknown id>	no_locus_tag	no_db_xref	-1215	1	3450	3975	CDS	['hypothetical protein']	['QEQ95078.1']
MN175679	Vibrio phage vB_VpS_BA3, complete genome	58648	No DTR found	3873	9.169827	GTTAGCCCTGAGTTAGC	intragenic	8	<unknown id>	no_locus_tag	no_db_xref	-230	1	4119	4695	CDS	['hypothetical protein']	['QEQ95079.1']
MN175679	Vibrio phage vB_VpS_BA3, complete genome	58648	No DTR found	5227	10.631598	GTTAACGCAATCTGAAC	intragenic	10	<unknown id>	no_locus_tag	no_db_xref	122	1	5105	5516	CDS	['type II secretion system protein']	['QEQ95081.1']
MN175679	Vibrio phage vB_VpS_BA3, complete genome	58648	No DTR found	8015	9.218415	GTTCGTAAACCATAAAG	intragenic	15	<unknown id>	no_locus_tag	no_db_xref	65	1	7950	8424	CDS	['hypothetical protein']	['QEQ95085.1']
MN175679	Vibrio phage vB_VpS_BA3, complete genome	58648	No DTR found	8877	9.121684	GTTACACAGAGTTTAAA	intragenic	17	<unknown id>	no_locus_tag	no_db_xref	460	1	8417	9494	CDS	['exonuclease']	['QEQ95086.1']
MN175679	Vibrio phage vB_VpS_BA3, complete genome	58648	No DTR found	9883	9.63549	GTTACCAGAAGGTTATC	intragenic	19	<unknown id>	no_locus_tag	no_db_xref	400	1	9483	11196	CDS	['DNA/RNA helicase']	['QEQ95087.1']
MN175679	Vibrio phage vB_VpS_BA3, complete genome	58648	No DTR found	10524	8.544105	GGTTACGATTTATCAAC	intragenic	23	<unknown id>	no_locus_tag	no_db_xref	-618	1	11158	11371	CDS	['hypothetical protein']	['QEQ95088.1']
MN175679	Vibrio phage vB_VpS_BA3, complete genome	58648	No DTR found	10621	10.605944	GCTTAGGGCCAATTAAC	intragenic	23	<unknown id>	no_locus_tag	no_db_xref	-521	1	11158	11371	CDS	['hypothetical protein']	['QEQ95088.1']
MN175679	Vibrio phage vB_VpS_BA3, complete genome	58648	No DTR found	11648	10.282508	GTTAACAAAATGCCAAA	intragenic	26	<unknown id>	no_locus_tag	no_db_xref	0	1	11657	12236	CDS	['hypothetical protein']	['QEQ95090.1']
MN175679	Vibrio phage vB_VpS_BA3, complete genome	58648	No DTR found	12227	8.533937	CTTAACTAATGCTTTAT	intragenic	28	<unknown id>	no_locus_tag	no_db_xref	0	1	12235	12820	CDS	['hypothetical protein']	['QEQ95091.1']
MN175679	Vibrio phage vB_VpS_BA3, complete genome	58648	No DTR found	12807	8.695833	CTTGGCATCTTGATAAC	intragenic	30	<unknown id>	no_locus_tag	no_db_xref	-114	1	12937	13594	CDS	['transcriptional activator']	['QEQ95092.1']
MN175679	Vibrio phage vB_VpS_BA3, complete genome	58648	No DTR found	14171	10.121279	GGTAAATCCCTATTTAT	intragenic	37	<unknown id>	no_locus_tag	no_db_xref	-302	1	14489	15878	CDS	['putative QueC-like protein']	['QEQ95094.1']
MN175679	Vibrio phage vB_VpS_BA3, complete genome	58648	No DTR found	14259	11.006464	ATTACTGTCATGTTAAC	intragenic	37	<unknown id>	no_locus_tag	no_db_xref	-214	1	14489	15878	CDS	['putative QueC-like protein']	['QEQ95094.1']
MN175679	Vibrio phage vB_VpS_BA3, complete genome	58648	No DTR found	14292	8.791377	CTTCACGTGTACTTGAC	intragenic	37	<unknown id>	no_locus_tag	no_db_xref	-181	1	14489	15878	CDS	['putative QueC-like protein']	['QEQ95094.1']
MN175679	Vibrio phage vB_VpS_BA3, complete genome	58648	No DTR found	14400	9.2731085	ACTTAGAAGCTGTTAAG	intragenic	37	<unknown id>	no_locus_tag	no_db_xref	-73	1	14489	15878	CDS	['putative QueC-like protein']	['QEQ95094.1']
MN175679	Vibrio phage vB_VpS_BA3, complete genome	58648	No DTR found	14468	10.661341	ATTAACGTGGAGTAAAC	intragenic	37	<unknown id>	no_locus_tag	no_db_xref	-5	1	14489	15878	CDS	['putative QueC-like protein']	['QEQ95094.1']
MN175679	Vibrio phage vB_VpS_BA3, complete genome	58648	No DTR found	15626	11.75471	TTTAACGCGCTGTTACC	intragenic	39	<unknown id>	no_locus_tag	no_db_xref	-216	1	15858	16038	CDS	['hypothetical protein']	['QEQ95095.1']
MN175679	Vibrio phage vB_VpS_BA3, complete genome	58648	No DTR found	16530	8.390566	CGCAATTCTTGCTAAAC	intragenic	44	<unknown id>	no_locus_tag	no_db_xref	-55	1	16601	17225	CDS	['type 1 GTP cyclohydrolase']	['QEQ95098.1']
MN175679	Vibrio phage vB_VpS_BA3, complete genome	58648	No DTR found	16594	9.614675	ATTTAAAATGAATAAAG	intragenic	44	<unknown id>	no_locus_tag	no_db_xref	0	1	16601	17225	CDS	['type 1 GTP cyclohydrolase']	['QEQ95098.1']
MN175679	Vibrio phage vB_VpS_BA3, complete genome	58648	No DTR found	18443	8.979754	GTTGATGGAGCGTTACC	intragenic	51	<unknown id>	no_locus_tag	no_db_xref	-332	1	18791	19004	CDS	['hypothetical protein']	['QEQ95102.1']
MN175679	Vibrio phage vB_VpS_BA3, complete genome	58648	No DTR found	18532	10.14021	GTAAAGGTGCAATTAAC	intragenic	51	<unknown id>	no_locus_tag	no_db_xref	-243	1	18791	19004	CDS	['hypothetical protein']	['QEQ95102.1']
MN175679	Vibrio phage vB_VpS_BA3, complete genome	58648	No DTR found	18670	10.752431	GTTTAGCAACCATTTAC	intragenic	51	<unknown id>	no_locus_tag	no_db_xref	-105	1	18791	19004	CDS	['hypothetical protein']	['QEQ95102.1']
MN175679	Vibrio phage vB_VpS_BA3, complete genome	58648	No DTR found	18942	8.578449	TTGAAAAGAAAGTTAAG	intragenic	53	<unknown id>	no_locus_tag	no_db_xref	-38	1	18996	19971	CDS	['DNA polymerase beta subunit']	['QEQ95103.1']
MN175679	Vibrio phage vB_VpS_BA3, complete genome	58648	No DTR found	20948	10.197723	GTTAACACCGGATCAAA	intragenic	55	<unknown id>	no_locus_tag	no_db_xref	635	1	20313	22521	CDS	['putative DNA polymerase']	['QEQ95105.1']
MN175679	Vibrio phage vB_VpS_BA3, complete genome	58648	No DTR found	22864	11.454515	GTTTAACCGAGTTTAAC	intragenic	59	<unknown id>	no_locus_tag	no_db_xref	-219	1	23099	23396	CDS	['TM2 domain containing protein']	['QEQ95107.1']
MN175679	Vibrio phage vB_VpS_BA3, complete genome	58648	No DTR found	23341	9.66057	ATTTATCAAAGACTACG	intragenic	61	<unknown id>	no_locus_tag	no_db_xref	-22	1	23379	23721	CDS	['hypothetical protein']	['QEQ95108.1']
MN175679	Vibrio phage vB_VpS_BA3, complete genome	58648	No DTR found	24072	9.195925	TTTGAATGCGTGTAAAC	intergenic	62	<unknown id>	no_locus_tag	no_db_xref	370	1	23702	23990	CDS	['hypothetical protein']	['QEQ95109.1']
MN175679	Vibrio phage vB_VpS_BA3, complete genome	58648	No DTR found	25256	10.655273	CATAATTCACAGTTAAT	intragenic	64	<unknown id>	no_locus_tag	no_db_xref	1351	-1	24094	26623	CDS	['tail assembly protein']	['QEQ95110.1']
MN175679	Vibrio phage vB_VpS_BA3, complete genome	58648	No DTR found	25527	8.526045	CGTAACTGATGTTTGAT	intragenic	64	<unknown id>	no_locus_tag	no_db_xref	1080	-1	24094	26623	CDS	['tail assembly protein']	['QEQ95110.1']
MN175679	Vibrio phage vB_VpS_BA3, complete genome	58648	No DTR found	25596	9.36083	GTGAACCGACTGTTAGC	intragenic	64	<unknown id>	no_locus_tag	no_db_xref	1011	-1	24094	26623	CDS	['tail assembly protein']	['QEQ95110.1']
MN175679	Vibrio phage vB_VpS_BA3, complete genome	58648	No DTR found	25641	11.994797	GTTTACAGCCAATTAGC	intragenic	64	<unknown id>	no_locus_tag	no_db_xref	966	-1	24094	26623	CDS	['tail assembly protein']	['QEQ95110.1']
MN175679	Vibrio phage vB_VpS_BA3, complete genome	58648	No DTR found	26467	8.655332	GTTAACAGTAATCTCAC	intragenic	64	<unknown id>	no_locus_tag	no_db_xref	140	-1	24094	26623	CDS	['tail assembly protein']	['QEQ95110.1']
MN175679	Vibrio phage vB_VpS_BA3, complete genome	58648	No DTR found	27038	8.666167	CCGAACGGGTTCTTAAT	intragenic	71	<unknown id>	no_locus_tag	no_db_xref	-28	-1	26794	27010	CDS	['tail assembly protein']	['QEQ95112.1']
MN175679	Vibrio phage vB_VpS_BA3, complete genome	58648	No DTR found	27590	8.561077	ATTAACTCAACAGCAAG	intragenic	72	<unknown id>	no_locus_tag	no_db_xref	217	-1	27019	27823	CDS	['tail assembly protein']	['QEQ95113.1']
MN175679	Vibrio phage vB_VpS_BA3, complete genome	58648	No DTR found	27632	11.036783	GTTAACGTACCTTTAAA	intragenic	72	<unknown id>	no_locus_tag	no_db_xref	175	-1	27019	27823	CDS	['tail assembly protein']	['QEQ95113.1']
MN175679	Vibrio phage vB_VpS_BA3, complete genome	58648	No DTR found	30455	8.602389	GTTGAACCCTCGTTAAG	intragenic	77	<unknown id>	no_locus_tag	no_db_xref	-69	-1	29462	30386	CDS	['hypothetical protein']	['QEQ95115.1']
MN175679	Vibrio phage vB_VpS_BA3, complete genome	58648	No DTR found	30991	8.76765	CTTAATGTTAAATACAT	intragenic	78	<unknown id>	no_locus_tag	no_db_xref	203	-1	30385	31210	CDS	['hypothetical protein']	['QEQ95116.1']
MN175679	Vibrio phage vB_VpS_BA3, complete genome	58648	No DTR found	31877	9.528802	GTTGCTCTTCAGTTAAC	intragenic	78	<unknown id>	no_locus_tag	no_db_xref	-667	-1	30385	31210	CDS	['hypothetical protein']	['QEQ95116.1']
MN175679	Vibrio phage vB_VpS_BA3, complete genome	58648	No DTR found	33715	8.28883	GTTACTAAGTGGTTGAG	intergenic	81	<unknown id>	no_locus_tag	no_db_xref	-103	-1	31209	33612	CDS	['tail length tape-measure protein']	['QEQ95117.1']
MN175679	Vibrio phage vB_VpS_BA3, complete genome	58648	No DTR found	33726	8.876873	GTTGAGGGCCTTTCAAC	intergenic	81	<unknown id>	no_locus_tag	no_db_xref	-114	-1	31209	33612	CDS	['tail length tape-measure protein']	['QEQ95117.1']
MN175679	Vibrio phage vB_VpS_BA3, complete genome	58648	No DTR found	33997	10.64675	CGTAACAGTTCCTTAAC	intragenic	85	<unknown id>	no_locus_tag	no_db_xref	286	-1	33891	34299	CDS	['hypothetical protein']	['QEQ95118.1']
MN175679	Vibrio phage vB_VpS_BA3, complete genome	58648	No DTR found	34368	9.901289	GGAAAGGCATTGTTAAC	intragenic	85	<unknown id>	no_locus_tag	no_db_xref	-69	-1	33891	34299	CDS	['hypothetical protein']	['QEQ95118.1']
MN175679	Vibrio phage vB_VpS_BA3, complete genome	58648	No DTR found	34496	9.53901	CTTGGAGTCTCGTTAAT	intragenic	85	<unknown id>	no_locus_tag	no_db_xref	-197	-1	33891	34299	CDS	['hypothetical protein']	['QEQ95118.1']
MN175679	Vibrio phage vB_VpS_BA3, complete genome	58648	No DTR found	35286	9.612045	CTTGAGTAGTAATTAAC	intragenic	87	<unknown id>	no_locus_tag	no_db_xref	-26	-1	34309	35260	CDS	['tail subunit']	['QEQ95119.1']
MN175679	Vibrio phage vB_VpS_BA3, complete genome	58648	No DTR found	36193	9.865784	CGGAAGGTTCAATTAAC	intragenic	92	<unknown id>	no_locus_tag	no_db_xref	-96	-1	35677	36097	CDS	['virion structural protein']	['QEQ95121.1']
MN175679	Vibrio phage vB_VpS_BA3, complete genome	58648	No DTR found	36204	10.044686	ATTAACAAGGAGTTGTG	intragenic	92	<unknown id>	no_locus_tag	no_db_xref	-107	-1	35677	36097	CDS	['virion structural protein']	['QEQ95121.1']
MN175679	Vibrio phage vB_VpS_BA3, complete genome	58648	No DTR found	38977	8.712494	TATTATGGCGTATTAAC	intergenic	99	<unknown id>	no_locus_tag	no_db_xref	-13	-1	37905	38964	CDS	['major head protein']	['QEQ95126.1']
MN175679	Vibrio phage vB_VpS_BA3, complete genome	58648	No DTR found	39285	8.45757	CTTTCAGGTCGTTTAAC	intragenic	99	<unknown id>	no_locus_tag	no_db_xref	-321	-1	37905	38964	CDS	['major head protein']	['QEQ95126.1']
MN175679	Vibrio phage vB_VpS_BA3, complete genome	58648	No DTR found	40414	8.72812	TTAAATTTCTTGTTATC	intragenic	101	<unknown id>	no_locus_tag	no_db_xref	-447	-1	39097	39967	CDS	['hypothetical protein']	['QEQ95127.1']
MN175679	Vibrio phage vB_VpS_BA3, complete genome	58648	No DTR found	40936	8.271388	ATTAACTTGCGTTCAAA	intragenic	103	<unknown id>	no_locus_tag	no_db_xref	205	-1	39993	41157	CDS	['minor head protein-like protein']	['QEQ95128.1']
MN175679	Vibrio phage vB_VpS_BA3, complete genome	58648	No DTR found	42055	9.338544	GTTATCAGGAATTTTAC	intragenic	106	<unknown id>	no_locus_tag	no_db_xref	653	-1	41143	42724	CDS	['structural phage protein']	['QEQ95129.1']
MN175679	Vibrio phage vB_VpS_BA3, complete genome	58648	No DTR found	42251	10.038874	GTTGACTCCTTGTACAC	intragenic	106	<unknown id>	no_locus_tag	no_db_xref	457	-1	41143	42724	CDS	['structural phage protein']	['QEQ95129.1']
MN175679	Vibrio phage vB_VpS_BA3, complete genome	58648	No DTR found	42324	11.027389	GTCGACCAGTCGTTAAC	intragenic	106	<unknown id>	no_locus_tag	no_db_xref	384	-1	41143	42724	CDS	['structural phage protein']	['QEQ95129.1']
MN175679	Vibrio phage vB_VpS_BA3, complete genome	58648	No DTR found	42348	9.046321	CGTTAATACGTCTTAAC	intragenic	106	<unknown id>	no_locus_tag	no_db_xref	360	-1	41143	42724	CDS	['structural phage protein']	['QEQ95129.1']
MN175679	Vibrio phage vB_VpS_BA3, complete genome	58648	No DTR found	42349	8.67183	GTTAATACGTCTTAACA	intragenic	106	<unknown id>	no_locus_tag	no_db_xref	359	-1	41143	42724	CDS	['structural phage protein']	['QEQ95129.1']
MN175679	Vibrio phage vB_VpS_BA3, complete genome	58648	No DTR found	44198	9.241864	ATTAAGATGTGGTTACA	intragenic	112	<unknown id>	no_locus_tag	no_db_xref	88	-1	42733	44302	CDS	['terminase large subunit']	['QEQ95130.1']
MN175679	Vibrio phage vB_VpS_BA3, complete genome	58648	No DTR found	44596	9.867314	GTAAACTTCACTTTAAG	intragenic	114	<unknown id>	no_locus_tag	no_db_xref	-116	-1	44267	44480	CDS	['hypothetical protein']	['QEQ95131.1']
MN175679	Vibrio phage vB_VpS_BA3, complete genome	58648	No DTR found	45406	10.448625	ATTAAACAGATATGAAC	intragenic	118	<unknown id>	no_locus_tag	no_db_xref	220	-1	45150	45642	CDS	['N-acetylmuramoyl-L-alanine amidase']	['QEQ95134.1']
MN175679	Vibrio phage vB_VpS_BA3, complete genome	58648	No DTR found	45977	9.223537	GGTAATGCATTGTTGAA	intragenic	120	<unknown id>	no_locus_tag	no_db_xref	182	-1	45638	46175	CDS	['terminase small subunit']	['QEQ95135.1']
MN175679	Vibrio phage vB_VpS_BA3, complete genome	58648	No DTR found	46472	8.551279	GTCAACCATAATTTGAG	intragenic	122	<unknown id>	no_locus_tag	no_db_xref	296	-1	46277	46784	CDS	['hypothetical protein']	['QEQ95136.1']
MN175679	Vibrio phage vB_VpS_BA3, complete genome	58648	No DTR found	46560	12.456087	TTTAGCTGCATGTTAAC	intragenic	122	<unknown id>	no_locus_tag	no_db_xref	208	-1	46277	46784	CDS	['hypothetical protein']	['QEQ95136.1']
MN175679	Vibrio phage vB_VpS_BA3, complete genome	58648	No DTR found	47630	9.384635	ATTAATAAACCTTAGAC	intergenic	122	<unknown id>	no_locus_tag	no_db_xref	-846	-1	46277	46784	CDS	['hypothetical protein']	['QEQ95136.1']
MN175679	Vibrio phage vB_VpS_BA3, complete genome	58648	No DTR found	48353	9.360078	CGTAACGTTGTTCAAAC	intragenic	126	<unknown id>	no_locus_tag	no_db_xref	342	-1	47649	48711	CDS	['DNA ligase']	['QEQ95137.1']
MN175679	Vibrio phage vB_VpS_BA3, complete genome	58648	No DTR found	48632	8.718972	CTTCAAGCTTAATTGAT	intragenic	126	<unknown id>	no_locus_tag	no_db_xref	63	-1	47649	48711	CDS	['DNA ligase']	['QEQ95137.1']
MN175679	Vibrio phage vB_VpS_BA3, complete genome	58648	No DTR found	49085	8.476225	ATTAATCATACACCACC	intragenic	129	<unknown id>	no_locus_tag	no_db_xref	0	-1	48806	49094	CDS	['hypothetical protein']	['QEQ95138.1']
MN175679	Vibrio phage vB_VpS_BA3, complete genome	58648	No DTR found	49411	9.854078	CTTGATAGGTTCTAAAC	intragenic	131	<unknown id>	no_locus_tag	no_db_xref	92	-1	49090	49519	CDS	['endonuclease']	['QEQ95139.1']
MN175679	Vibrio phage vB_VpS_BA3, complete genome	58648	No DTR found	51049	10.152701	GTTAGGAAACTATCAAC	intragenic	137	<unknown id>	no_locus_tag	no_db_xref	-18	-1	50842	51031	CDS	['hypothetical protein']	['QEQ95144.1']
MN175679	Vibrio phage vB_VpS_BA3, complete genome	58648	No DTR found	52438	10.258692	GTTAAAAATTCCTTAGC	intragenic	142	<unknown id>	no_locus_tag	no_db_xref	-48	-1	51775	52390	CDS	['hypothetical protein']	['QEQ95148.1']
MN175679	Vibrio phage vB_VpS_BA3, complete genome	58648	No DTR found	52845	12.601508	TTTAATTTCCTTTAAAT	intragenic	143	<unknown id>	no_locus_tag	no_db_xref	0	-1	52389	52845	CDS	['hypothetical protein']	['QEQ95149.1']
MN175679	Vibrio phage vB_VpS_BA3, complete genome	58648	No DTR found	53373	10.327786	TTTAACGTCCTGTGAAG	intragenic	146	<unknown id>	no_locus_tag	no_db_xref	-161	-1	52918	53212	CDS	['hypothetical protein']	['QEQ95150.1']
MN175679	Vibrio phage vB_VpS_BA3, complete genome	58648	No DTR found	53947	13.696243	GTCAACTCCTTCTTAAC	intragenic	149	<unknown id>	no_locus_tag	no_db_xref	-3	-1	53638	53944	CDS	['hypothetical protein']	['QEQ95152.1']
MN175679	Vibrio phage vB_VpS_BA3, complete genome	58648	No DTR found	55369	9.579157	CGTGAACGCAAGTTAAC	intragenic	153	<unknown id>	no_locus_tag	no_db_xref	118	-1	55206	55503	CDS	['hypothetical protein']	['QEQ95155.1']
MN175679	Vibrio phage vB_VpS_BA3, complete genome	58648	No DTR found	55869	9.327316	CTTTAGCGTTGATAAAT	intragenic	155	<unknown id>	no_locus_tag	no_db_xref	204	-1	55756	56089	CDS	['hypothetical protein']	['QEQ95156.1']
MN175679	Vibrio phage vB_VpS_BA3, complete genome	58648	No DTR found	55917	9.311596	GTTTGTCACGCTTTACG	intragenic	155	<unknown id>	no_locus_tag	no_db_xref	156	-1	55756	56089	CDS	['hypothetical protein']	['QEQ95156.1']
MN175679	Vibrio phage vB_VpS_BA3, complete genome	58648	No DTR found	56107	8.631148	GTTAAACCGTATTGAAC	intragenic	155	<unknown id>	no_locus_tag	no_db_xref	-18	-1	55756	56089	CDS	['hypothetical protein']	['QEQ95156.1']
MN175679	Vibrio phage vB_VpS_BA3, complete genome	58648	No DTR found	56908	13.993842	CTTTAGGTATTATTAAC	intergenic	160	<unknown id>	no_locus_tag	no_db_xref	-12	-1	56437	56896	CDS	['hypothetical protein']	['QEQ95158.1']
MN175679	Vibrio phage vB_VpS_BA3, complete genome	58648	No DTR found	57036	9.298099	ATTAGTGTTTTCTAAAT	intragenic	160	<unknown id>	no_locus_tag	no_db_xref	-140	-1	56437	56896	CDS	['hypothetical protein']	['QEQ95158.1']
MH598801	Pelagibacter phage HTVC200P, complete genome	42221	No DTR found	57	10.344854	GTTAACAGAGACTTTAA	intragenic	2	<unknown id>	['P200_gp001']	no_db_xref	57	1	0	555	CDS	['hypothetical protein']	['AXH71569.1']
MH598801	Pelagibacter phage HTVC200P, complete genome	42221	No DTR found	434	9.540264	ATCAATCAGACGTTATA	intragenic	6	<unknown id>	['P200_gp002']	no_db_xref	-104	1	554	893	CDS	['hypothetical protein']	['AXH71570.1']
MH598801	Pelagibacter phage HTVC200P, complete genome	42221	No DTR found	910	10.632684	TTTAGTGTTCTATTGAT	intergenic	9	<unknown id>	['P200_gp003']	no_db_xref	-237	1	1163	1445	CDS	['hypothetical protein']	['AXH71571.1']
MH598801	Pelagibacter phage HTVC200P, complete genome	42221	No DTR found	1618	9.118202	TTTAATGCTTTCTTGTC	intergenic	12	<unknown id>	['P200_gp004']	no_db_xref	-34	1	1668	1812	CDS	['hypothetical protein']	['AXH71572.1']
MH598801	Pelagibacter phage HTVC200P, complete genome	42221	No DTR found	2577	10.861764	GTTAGGAATAAGTCAAG	intragenic	18	<unknown id>	['P200_gp007']	no_db_xref	164	1	2413	2767	CDS	['MarR family transcriptional regulator']	['AXH71575.1']
MH598801	Pelagibacter phage HTVC200P, complete genome	42221	No DTR found	3170	8.60018	ATTCATAAAAAGATAAC	intragenic	21	<unknown id>	['P200_gp008']	no_db_xref	279	1	2891	3923	CDS	['integrase']	['AXH71576.1']
MH598801	Pelagibacter phage HTVC200P, complete genome	42221	No DTR found	3343	11.842574	GTTTATTGAAGGTCAAG	intragenic	21	<unknown id>	['P200_gp008']	no_db_xref	452	1	2891	3923	CDS	['integrase']	['AXH71576.1']
MH598801	Pelagibacter phage HTVC200P, complete genome	42221	No DTR found	3618	9.46866	GTTATCCGTTTGCTAAT	intragenic	29	<unknown id>	['P200_gp009']	no_db_xref	-447	1	4081	6526	CDS	['RNA polymerase']	['AXH71577.1']
MH598801	Pelagibacter phage HTVC200P, complete genome	42221	No DTR found	3687	12.250528	GTTTACAGGACGATAAA	intragenic	29	<unknown id>	['P200_gp009']	no_db_xref	-378	1	4081	6526	CDS	['RNA polymerase']	['AXH71577.1']
MH598801	Pelagibacter phage HTVC200P, complete genome	42221	No DTR found	3803	8.536181	ATTAAAATGACACTTAG	intragenic	29	<unknown id>	['P200_gp009']	no_db_xref	-262	1	4081	6526	CDS	['RNA polymerase']	['AXH71577.1']
MH598801	Pelagibacter phage HTVC200P, complete genome	42221	No DTR found	3967	13.917895	CTTAAAATCCACTTAAT	intergenic	29	<unknown id>	['P200_gp009']	no_db_xref	-98	1	4081	6526	CDS	['RNA polymerase']	['AXH71577.1']
MH598801	Pelagibacter phage HTVC200P, complete genome	42221	No DTR found	4504	11.657603	ATTAATAAAGATTTAGA	intragenic	29	<unknown id>	['P200_gp009']	no_db_xref	423	1	4081	6526	CDS	['RNA polymerase']	['AXH71577.1']
MH598801	Pelagibacter phage HTVC200P, complete genome	42221	No DTR found	4624	9.415151	GTTGGTGAGTTATTAAT	intragenic	29	<unknown id>	['P200_gp009']	no_db_xref	543	1	4081	6526	CDS	['RNA polymerase']	['AXH71577.1']
MH598801	Pelagibacter phage HTVC200P, complete genome	42221	No DTR found	4942	11.813109	GTTTACAACGGTTTAAA	intragenic	29	<unknown id>	['P200_gp009']	no_db_xref	861	1	4081	6526	CDS	['RNA polymerase']	['AXH71577.1']
MH598801	Pelagibacter phage HTVC200P, complete genome	42221	No DTR found	5743	8.480448	GTTATTGAAAAATTAAA	intragenic	35	<unknown id>	['P200_gp010']	no_db_xref	-822	1	6581	7187	CDS	['single-stranded DNA-binding protein']	['AXH71578.1']
MH598801	Pelagibacter phage HTVC200P, complete genome	42221	No DTR found	7724	9.634317	ATCAAATAGGTTTTAAC	intragenic	39	<unknown id>	['P200_gp012']	no_db_xref	121	1	7603	7897	CDS	['N-acetylmuramoyl-L-alanine amidase']	['AXH71580.1']
MH598801	Pelagibacter phage HTVC200P, complete genome	42221	No DTR found	7795	9.138889	TTTAATGAGCTACAAAC	intragenic	45	<unknown id>	['P200_gp013']	no_db_xref	-82	1	7893	8367	CDS	['hypothetical protein']	['AXH71581.1']
MH598801	Pelagibacter phage HTVC200P, complete genome	42221	No DTR found	7856	8.432948	GATTATTAAAAATTAAA	intragenic	45	<unknown id>	['P200_gp013']	no_db_xref	-21	1	7893	8367	CDS	['hypothetical protein']	['AXH71581.1']
MH598801	Pelagibacter phage HTVC200P, complete genome	42221	No DTR found	7867	13.291292	ATTAAAACAACATTAAA	intragenic	45	<unknown id>	['P200_gp013']	no_db_xref	-10	1	7893	8367	CDS	['hypothetical protein']	['AXH71581.1']
MH598801	Pelagibacter phage HTVC200P, complete genome	42221	No DTR found	7926	8.6931305	GGTAAAACAACATTAGC	intragenic	45	<unknown id>	['P200_gp013']	no_db_xref	33	1	7893	8367	CDS	['hypothetical protein']	['AXH71581.1']
MH598801	Pelagibacter phage HTVC200P, complete genome	42221	No DTR found	8148	8.800598	GTTAATACAAAATTTAT	intragenic	50	<unknown id>	['P200_gp014']	no_db_xref	-189	1	8353	9172	CDS	['thymidylate synthase']	['AXH71582.1']
MH598801	Pelagibacter phage HTVC200P, complete genome	42221	No DTR found	8308	9.337581	ATTATGCAGAAGTAAAC	intragenic	50	<unknown id>	['P200_gp014']	no_db_xref	-29	1	8353	9172	CDS	['thymidylate synthase']	['AXH71582.1']
MH598801	Pelagibacter phage HTVC200P, complete genome	42221	No DTR found	8518	13.188834	GTTAACATTAAATCAAG	intragenic	50	<unknown id>	['P200_gp014']	no_db_xref	165	1	8353	9172	CDS	['thymidylate synthase']	['AXH71582.1']
MH598801	Pelagibacter phage HTVC200P, complete genome	42221	No DTR found	8973	8.420969	TTTAACTGTTGGCTCAC	intragenic	55	<unknown id>	['P200_gp015']	no_db_xref	-426	1	9415	10969	CDS	['DNA primase']	['AXH71583.1']
MH598801	Pelagibacter phage HTVC200P, complete genome	42221	No DTR found	9247	9.178806	CTTAGTATCGCCTTAAC	intergenic	55	<unknown id>	['P200_gp015']	no_db_xref	-152	1	9415	10969	CDS	['DNA primase']	['AXH71583.1']
MH598801	Pelagibacter phage HTVC200P, complete genome	42221	No DTR found	10103	8.784126	GTTTATGGGACGCAAAG	intragenic	55	<unknown id>	['P200_gp015']	no_db_xref	688	1	9415	10969	CDS	['DNA primase']	['AXH71583.1']
MH598801	Pelagibacter phage HTVC200P, complete genome	42221	No DTR found	10483	8.871152	GGTAATGTTTTATTATA	intragenic	59	<unknown id>	['P200_gp016']	no_db_xref	-456	1	10955	11171	CDS	['hypothetical protein']	['AXH71584.1']
MH598801	Pelagibacter phage HTVC200P, complete genome	42221	No DTR found	11313	11.682499	GTTAATAGGTCATAACA	intragenic	61	<unknown id>	['P200_gp017']	no_db_xref	143	1	11170	12904	CDS	['DNA polymerase']	['AXH71585.1']
MH598801	Pelagibacter phage HTVC200P, complete genome	42221	No DTR found	11353	13.086103	ATTAAAAAAATATTAAA	intragenic	61	<unknown id>	['P200_gp017']	no_db_xref	183	1	11170	12904	CDS	['DNA polymerase']	['AXH71585.1']
MH598801	Pelagibacter phage HTVC200P, complete genome	42221	No DTR found	11440	11.157802	GTTGATTTTAAATTAAT	intragenic	61	<unknown id>	['P200_gp017']	no_db_xref	270	1	11170	12904	CDS	['DNA polymerase']	['AXH71585.1']
MH598801	Pelagibacter phage HTVC200P, complete genome	42221	No DTR found	11574	8.480632	GTTAAAGTATTGTGAGC	intragenic	61	<unknown id>	['P200_gp017']	no_db_xref	404	1	11170	12904	CDS	['DNA polymerase']	['AXH71585.1']
MH598801	Pelagibacter phage HTVC200P, complete genome	42221	No DTR found	12832	12.30183	GTTAAATCACATTTAAG	intragenic	68	<unknown id>	['P200_gp018']	no_db_xref	-27	1	12875	13349	CDS	['hypothetical protein']	['AXH71586.1']
MH598801	Pelagibacter phage HTVC200P, complete genome	42221	No DTR found	12899	15.155011	ATTAGTAAAAAGTTAAG	intragenic	68	<unknown id>	['P200_gp018']	no_db_xref	24	1	12875	13349	CDS	['hypothetical protein']	['AXH71586.1']
MH598801	Pelagibacter phage HTVC200P, complete genome	42221	No DTR found	13148	8.708976	TTTAAAACACCATTAAT	intragenic	72	<unknown id>	['P200_gp019']	no_db_xref	-181	1	13345	14080	CDS	['exonuclease']	['AXH71587.1']
MH598801	Pelagibacter phage HTVC200P, complete genome	42221	No DTR found	14223	8.518129	ATTTATATAAAGCTAAA	intragenic	77	<unknown id>	['P200_gp021']	no_db_xref	-84	1	14323	14515	CDS	['hypothetical protein']	['AXH71589.1']
MH598801	Pelagibacter phage HTVC200P, complete genome	42221	No DTR found	14634	13.425616	GTCAAGAAAACGCTAAG	intragenic	82	<unknown id>	['P200_gp023']	no_db_xref	-100	1	14750	16337	CDS	['head-to-tail joining protein']	['AXH71591.1']
MH598801	Pelagibacter phage HTVC200P, complete genome	42221	No DTR found	15047	8.754846	GTTGAGAAATCTTTAGC	intragenic	82	<unknown id>	['P200_gp023']	no_db_xref	297	1	14750	16337	CDS	['head-to-tail joining protein']	['AXH71591.1']
MH598801	Pelagibacter phage HTVC200P, complete genome	42221	No DTR found	16150	8.524306	CTTAATTAAAGATGAAG	intragenic	86	<unknown id>	['P200_gp024']	no_db_xref	-170	1	16336	17074	CDS	['scaffolding protein']	['AXH71592.1']
MH598801	Pelagibacter phage HTVC200P, complete genome	42221	No DTR found	16862	9.878077	ATTTAGCATCAGTTAAA	intragenic	91	<unknown id>	['P200_gp025']	no_db_xref	-305	1	17183	17318	CDS	['hypothetical protein']	['AXH71593.1']
MH598801	Pelagibacter phage HTVC200P, complete genome	42221	No DTR found	16929	8.566251	TTTAGTAAAAGGTAAAG	intragenic	91	<unknown id>	['P200_gp025']	no_db_xref	-238	1	17183	17318	CDS	['hypothetical protein']	['AXH71593.1']
MH598801	Pelagibacter phage HTVC200P, complete genome	42221	No DTR found	17103	13.205106	GGTAAAAAGACTTTAAC	intergenic	91	<unknown id>	['P200_gp025']	no_db_xref	-64	1	17183	17318	CDS	['hypothetical protein']	['AXH71593.1']
MH598801	Pelagibacter phage HTVC200P, complete genome	42221	No DTR found	17678	11.051548	AATAACAAACCATAAAC	intergenic	96	<unknown id>	['P200_gp027']	no_db_xref	-16	1	17710	18688	CDS	['capsid protein']	['AXH71595.1']
MH598801	Pelagibacter phage HTVC200P, complete genome	42221	No DTR found	18288	11.68073	GTTTATTAGACTTGAAG	intragenic	100	<unknown id>	['P200_gp028']	no_db_xref	-457	1	18761	19364	CDS	['tail tubular protein A']	['AXH71596.1']
MH598801	Pelagibacter phage HTVC200P, complete genome	42221	No DTR found	18612	8.88227	ATTAATGGTAGCTAAAT	intragenic	100	<unknown id>	['P200_gp028']	no_db_xref	-133	1	18761	19364	CDS	['tail tubular protein A']	['AXH71596.1']
MH598801	Pelagibacter phage HTVC200P, complete genome	42221	No DTR found	18800	12.172632	ATTAATACTATTTTAAG	intragenic	100	<unknown id>	['P200_gp028']	no_db_xref	39	1	18761	19364	CDS	['tail tubular protein A']	['AXH71596.1']
MH598801	Pelagibacter phage HTVC200P, complete genome	42221	No DTR found	19098	8.440691	GTTCAATACTTGTTGAT	intragenic	104	<unknown id>	['P200_gp029']	no_db_xref	-249	1	19363	21808	CDS	['tail tubular protein B']	['AXH71597.1']
MH598801	Pelagibacter phage HTVC200P, complete genome	42221	No DTR found	20736	8.803578	ATCAACTAGGTTTCAAC	intragenic	111	<unknown id>	['P200_gp030']	no_db_xref	-1048	1	21800	22289	CDS	['hypothetical protein']	['AXH71598.1']
MH598801	Pelagibacter phage HTVC200P, complete genome	42221	No DTR found	21297	9.501041	ATTTACAATGCCTTACA	intragenic	111	<unknown id>	['P200_gp030']	no_db_xref	-487	1	21800	22289	CDS	['hypothetical protein']	['AXH71598.1']
MH598801	Pelagibacter phage HTVC200P, complete genome	42221	No DTR found	21316	9.320566	GTTAATACTGGTTTACA	intragenic	111	<unknown id>	['P200_gp030']	no_db_xref	-468	1	21800	22289	CDS	['hypothetical protein']	['AXH71598.1']
MH598801	Pelagibacter phage HTVC200P, complete genome	42221	No DTR found	21326	12.948494	GTTTACAATGCATTAAT	intragenic	111	<unknown id>	['P200_gp030']	no_db_xref	-458	1	21800	22289	CDS	['hypothetical protein']	['AXH71598.1']
MH598801	Pelagibacter phage HTVC200P, complete genome	42221	No DTR found	21613	8.526431	TTTAATGGTTATATAAT	intragenic	111	<unknown id>	['P200_gp030']	no_db_xref	-171	1	21800	22289	CDS	['hypothetical protein']	['AXH71598.1']
MH598801	Pelagibacter phage HTVC200P, complete genome	42221	No DTR found	21879	10.400701	ATAAATTAGAAATTAAA	intragenic	111	<unknown id>	['P200_gp030']	no_db_xref	79	1	21800	22289	CDS	['hypothetical protein']	['AXH71598.1']
MH598801	Pelagibacter phage HTVC200P, complete genome	42221	No DTR found	22508	10.883883	ATTAATTAAAGATCAAA	intragenic	114	<unknown id>	['P200_gp031']	no_db_xref	227	1	22281	22815	CDS	['hypothetical protein']	['AXH71599.1']
MH598801	Pelagibacter phage HTVC200P, complete genome	42221	No DTR found	22566	10.509667	ATTAATGCTGTATTAAG	intragenic	119	<unknown id>	['P200_gp032']	no_db_xref	-232	1	22814	24182	CDS	['hypothetical protein']	['AXH71600.1']
MH598801	Pelagibacter phage HTVC200P, complete genome	42221	No DTR found	22810	14.026784	CTTAATGGCTATTAAAT	intragenic	119	<unknown id>	['P200_gp032']	no_db_xref	0	1	22814	24182	CDS	['hypothetical protein']	['AXH71600.1']
MH598801	Pelagibacter phage HTVC200P, complete genome	42221	No DTR found	22882	8.563462	ATTAATAGATGGTTTAA	intragenic	119	<unknown id>	['P200_gp032']	no_db_xref	68	1	22814	24182	CDS	['hypothetical protein']	['AXH71600.1']
MH598801	Pelagibacter phage HTVC200P, complete genome	42221	No DTR found	23114	8.291815	ACTAAAAAAGCTTTAGC	intragenic	119	<unknown id>	['P200_gp032']	no_db_xref	300	1	22814	24182	CDS	['hypothetical protein']	['AXH71600.1']
MH598801	Pelagibacter phage HTVC200P, complete genome	42221	No DTR found	23423	9.07911	GTTAAAACAAACGTAAG	intragenic	119	<unknown id>	['P200_gp032']	no_db_xref	609	1	22814	24182	CDS	['hypothetical protein']	['AXH71600.1']
MH598801	Pelagibacter phage HTVC200P, complete genome	42221	No DTR found	23558	8.909664	GTTGATGAGTTATTAGC	intragenic	126	<unknown id>	['P200_gp033']	no_db_xref	-607	1	24181	27787	CDS	['hypothetical protein']	['AXH71601.1']
MH598801	Pelagibacter phage HTVC200P, complete genome	42221	No DTR found	23854	10.316761	GTTAAATAACGATTTAC	intragenic	126	<unknown id>	['P200_gp033']	no_db_xref	-311	1	24181	27787	CDS	['hypothetical protein']	['AXH71601.1']
MH598801	Pelagibacter phage HTVC200P, complete genome	42221	No DTR found	24261	8.248025	TTTAATTAAAAATAAAA	intragenic	126	<unknown id>	['P200_gp033']	no_db_xref	80	1	24181	27787	CDS	['hypothetical protein']	['AXH71601.1']
MH598801	Pelagibacter phage HTVC200P, complete genome	42221	No DTR found	25086	11.018279	TTTAAGAGAAAATAAAG	intragenic	126	<unknown id>	['P200_gp033']	no_db_xref	905	1	24181	27787	CDS	['hypothetical protein']	['AXH71601.1']
MH598801	Pelagibacter phage HTVC200P, complete genome	42221	No DTR found	25120	11.861212	ATTGACAAGTCATTAAA	intragenic	126	<unknown id>	['P200_gp033']	no_db_xref	939	1	24181	27787	CDS	['hypothetical protein']	['AXH71601.1']
MH598801	Pelagibacter phage HTVC200P, complete genome	42221	No DTR found	25342	8.970511	CCTGAAGCTTTATTAAA	intragenic	126	<unknown id>	['P200_gp033']	no_db_xref	1161	1	24181	27787	CDS	['hypothetical protein']	['AXH71601.1']
MH598801	Pelagibacter phage HTVC200P, complete genome	42221	No DTR found	25840	9.042568	GTTAACATGACATCTGG	intragenic	126	<unknown id>	['P200_gp033']	no_db_xref	1659	1	24181	27787	CDS	['hypothetical protein']	['AXH71601.1']
MH598801	Pelagibacter phage HTVC200P, complete genome	42221	No DTR found	25959	8.515947	TGTAATGAACGCTAAAC	intragenic	126	<unknown id>	['P200_gp033']	no_db_xref	1778	1	24181	27787	CDS	['hypothetical protein']	['AXH71601.1']
MH598801	Pelagibacter phage HTVC200P, complete genome	42221	No DTR found	26319	9.891119	GTTACCAAATGGTAAAG	intragenic	137	<unknown id>	['P200_gp034']	no_db_xref	-1455	1	27790	30148	CDS	['tail fiber']	['AXH71602.1']
MH598801	Pelagibacter phage HTVC200P, complete genome	42221	No DTR found	27084	8.309477	ATCATTAAGAAATCAAG	intragenic	137	<unknown id>	['P200_gp034']	no_db_xref	-690	1	27790	30148	CDS	['tail fiber']	['AXH71602.1']
MH598801	Pelagibacter phage HTVC200P, complete genome	42221	No DTR found	27108	10.472973	ATTTATAGCACCTAAAG	intragenic	137	<unknown id>	['P200_gp034']	no_db_xref	-666	1	27790	30148	CDS	['tail fiber']	['AXH71602.1']
MH598801	Pelagibacter phage HTVC200P, complete genome	42221	No DTR found	31557	10.491445	GTTAATGCATTACGAAC	intragenic	141	<unknown id>	['P200_gp036']	no_db_xref	850	-1	31382	32423	CDS	['hypothetical protein']	['AXH71604.1']
MH598801	Pelagibacter phage HTVC200P, complete genome	42221	No DTR found	31865	10.92112	ATCAAGAAAAAATAAAC	intragenic	141	<unknown id>	['P200_gp036']	no_db_xref	542	-1	31382	32423	CDS	['hypothetical protein']	['AXH71604.1']
MH598801	Pelagibacter phage HTVC200P, complete genome	42221	No DTR found	33509	8.834445	GGTAATACTTATTTAAG	intragenic	148	<unknown id>	['P200_gp038']	no_db_xref	-441	1	33966	35019	CDS	['hypothetical protein']	['AXH71606.1']
MH598801	Pelagibacter phage HTVC200P, complete genome	42221	No DTR found	34047	8.624086	ATTAATACTGGATTAGA	intragenic	148	<unknown id>	['P200_gp038']	no_db_xref	81	1	33966	35019	CDS	['hypothetical protein']	['AXH71606.1']
MH598801	Pelagibacter phage HTVC200P, complete genome	42221	No DTR found	34350	10.35301	ATTAATACTACATCAAA	intragenic	148	<unknown id>	['P200_gp038']	no_db_xref	384	1	33966	35019	CDS	['hypothetical protein']	['AXH71606.1']
MH598801	Pelagibacter phage HTVC200P, complete genome	42221	No DTR found	37112	11.282323	ATTTACAAAAAATAAAA	intragenic	159	<unknown id>	['P200_gp042']	no_db_xref	-54	1	37182	37323	CDS	['hypothetical protein']	['AXH71610.1']
MH598801	Pelagibacter phage HTVC200P, complete genome	42221	No DTR found	37399	9.549748	ATTTACATCACATTATG	intragenic	161	<unknown id>	['P200_gp043']	no_db_xref	77	1	37322	37565	CDS	['hypothetical protein']	['AXH71611.1']
MH598801	Pelagibacter phage HTVC200P, complete genome	42221	No DTR found	37410	9.390766	ATTATGATTGCATTAAC	intragenic	161	<unknown id>	['P200_gp043']	no_db_xref	88	1	37322	37565	CDS	['hypothetical protein']	['AXH71611.1']
MH598801	Pelagibacter phage HTVC200P, complete genome	42221	No DTR found	37683	12.963866	ATTAAGAGGACACAAAG	intragenic	168	<unknown id>	['P200_gp045']	no_db_xref	-4	1	37703	38129	CDS	['lysozyme murein hydrolase']	['AXH71613.1']
MH598801	Pelagibacter phage HTVC200P, complete genome	42221	No DTR found	38133	9.534731	GTTAAGTGCAGTTAAAT	intragenic	170	<unknown id>	['P200_gp046']	no_db_xref	5	1	38128	38509	CDS	['hypothetical protein']	['AXH71614.1']
MH598801	Pelagibacter phage HTVC200P, complete genome	42221	No DTR found	38143	12.5089245	GTTAAATTAGCATTAAA	intragenic	170	<unknown id>	['P200_gp046']	no_db_xref	15	1	38128	38509	CDS	['hypothetical protein']	['AXH71614.1']
MH598801	Pelagibacter phage HTVC200P, complete genome	42221	No DTR found	38791	8.850944	ATTAAAAAAAAGTGAGC	intragenic	176	<unknown id>	['P200_gp048']	no_db_xref	152	1	38639	38999	CDS	['hypothetical protein']	['AXH71616.1']
MH598801	Pelagibacter phage HTVC200P, complete genome	42221	No DTR found	39020	8.35514	TATTACTTTTGGTTAAT	intragenic	179	<unknown id>	['P200_gp049']	no_db_xref	22	1	38998	39214	CDS	['hypothetical protein']	['AXH71617.1']
MH598801	Pelagibacter phage HTVC200P, complete genome	42221	No DTR found	39402	8.940587	ATTATTAGTGAATTACC	intragenic	185	<unknown id>	['P200_gp051']	no_db_xref	-25	1	39443	41096	CDS	['DNA maturase B']	['AXH71619.1']
MH598801	Pelagibacter phage HTVC200P, complete genome	42221	No DTR found	40031	8.647767	ATTTATAATCAGTTAGA	intragenic	185	<unknown id>	['P200_gp051']	no_db_xref	588	1	39443	41096	CDS	['DNA maturase B']	['AXH71619.1']
MH598801	Pelagibacter phage HTVC200P, complete genome	42221	No DTR found	40269	9.43153	CTTTATCTGATGTAAAT	intragenic	185	<unknown id>	['P200_gp051']	no_db_xref	826	1	39443	41096	CDS	['DNA maturase B']	['AXH71619.1']
MH598801	Pelagibacter phage HTVC200P, complete genome	42221	No DTR found	40409	8.899739	CCTAATGTTGGTTTAAA	intragenic	191	<unknown id>	['P200_gp052']	no_db_xref	-832	1	41257	41599	CDS	['hypothetical protein']	['AXH71620.1']
MH598801	Pelagibacter phage HTVC200P, complete genome	42221	No DTR found	40823	10.578396	GTTGACCAAGAGTTAAT	intragenic	191	<unknown id>	['P200_gp052']	no_db_xref	-418	1	41257	41599	CDS	['hypothetical protein']	['AXH71620.1']
MH598801	Pelagibacter phage HTVC200P, complete genome	42221	No DTR found	41300	8.915354	GTTACCAAACTATTACA	intragenic	191	<unknown id>	['P200_gp052']	no_db_xref	43	1	41257	41599	CDS	['hypothetical protein']	['AXH71620.1']
MH598801	Pelagibacter phage HTVC200P, complete genome	42221	No DTR found	41893	10.688931	CTTAAAGCTCACTCAAT	intergenic	195	<unknown id>	['P200_gp053']	no_db_xref	-17	-1	41741	41876	CDS	['hypothetical protein']	['AXH71621.1']
MF074189	Sinorhizobium phage phiM5, complete genome	44005	[[0, 357], [43647, 44005]]	218	12.0216255	GTAAACTACCAATTAAC	intragenic	4	<unknown id>	no_locus_tag	no_db_xref	-158	1	392	2090	CDS	['terminase large subunit']	['ARV77507.1']
MF074189	Sinorhizobium phage phiM5, complete genome	44005	[[0, 357], [43647, 44005]]	2635	8.497202	ATTTCTTGACAATTAAC	intergenic	7	<unknown id>	no_locus_tag	no_db_xref	-61	1	2712	4863	CDS	['portal protein']	['ARV77509.1']
MF074189	Sinorhizobium phage phiM5, complete genome	44005	[[0, 357], [43647, 44005]]	12096	9.239468	GTTTACCAGAGGGTAGC	intragenic	21	<unknown id>	no_locus_tag	no_db_xref	-4	1	12116	12635	CDS	['hypothetical protein']	['ARV77522.1']
MF074189	Sinorhizobium phage phiM5, complete genome	44005	[[0, 357], [43647, 44005]]	22439	9.435225	CCTAGCATCCGGCTAAC	intragenic	32	<unknown id>	no_locus_tag	no_db_xref	-221	-1	22017	22218	CDS	['hypothetical protein']	['ARV77532.1']
MF074189	Sinorhizobium phage phiM5, complete genome	44005	[[0, 357], [43647, 44005]]	25899	9.637645	GTTGACAGGCGCTTAGC	intragenic	36	<unknown id>	no_locus_tag	no_db_xref	55	-1	25748	25970	CDS	['hypothetical protein']	['ARV77535.1']
MF074189	Sinorhizobium phage phiM5, complete genome	44005	[[0, 357], [43647, 44005]]	34401	8.606102	CGTAACGTTTTGTGTAT	intergenic	50	<unknown id>	no_locus_tag	no_db_xref	-36	1	34453	34858	CDS	['putative DNA binding protein']	['ARV77547.1']
MF074189	Sinorhizobium phage phiM5, complete genome	44005	[[0, 357], [43647, 44005]]	35777	8.468379	GCTGACGGACGGCTAAC	intragenic	53	<unknown id>	no_locus_tag	no_db_xref	111	-1	35715	35904	CDS	['hypothetical protein']	['ARV77550.1']
MF074189	Sinorhizobium phage phiM5, complete genome	44005	[[0, 357], [43647, 44005]]	38999	8.866969	GTCAACAGGCCCATAAA	intragenic	62	<unknown id>	no_locus_tag	no_db_xref	166	-1	38884	39181	CDS	['thymidylate kinase']	['ARV77558.1']
MF074189	Sinorhizobium phage phiM5, complete genome	44005	[[0, 357], [43647, 44005]]	40146	9.022402	CTTGATGTCAGGAAAAC	intragenic	65	<unknown id>	no_locus_tag	no_db_xref	141	1	40005	40530	CDS	['holliday junction resolvase']	['ARV77560.1']
MF074189	Sinorhizobium phage phiM5, complete genome	44005	[[0, 357], [43647, 44005]]	42991	9.624741	ATTTAGACGACGTCAAA	intragenic	68	<unknown id>	no_locus_tag	no_db_xref	114	-1	41915	43121	CDS	['putative ATPase']	['ARV77562.1']
MF074189	Sinorhizobium phage phiM5, complete genome	44005	[[0, 357], [43647, 44005]]	43866	12.0216255	GTAAACTACCAATTAAC	intragenic	2	<unknown id>	no_locus_tag	no_db_xref	-145	1	22	301	CDS	['hypothetical protein']	['ARV77506.1']
LN610585	Pseudomonas phage vB_PaeS_PAO1_Ab20, complete genome	57745	No DTR found	7066	10.612848	GCTAACCGCCGGTTCAC	no_gene	no_gene	no_gene	no_gene	no_gene	no_gene	no_gene	no_gene	no_gene	no_gene	no_gene	no_gene
LN610585	Pseudomonas phage vB_PaeS_PAO1_Ab20, complete genome	57745	No DTR found	23728	8.566841	GTTTATCAGCACCCAAG	no_gene	no_gene	no_gene	no_gene	no_gene	no_gene	no_gene	no_gene	no_gene	no_gene	no_gene	no_gene
LN610585	Pseudomonas phage vB_PaeS_PAO1_Ab20, complete genome	57745	No DTR found	28634	10.011012	GGTTACGCCTTCTCAAC	no_gene	no_gene	no_gene	no_gene	no_gene	no_gene	no_gene	no_gene	no_gene	no_gene	no_gene	no_gene
NC_047705	Uncultured phage_MedDCM-OCT-S46-C10 DNA, complete genome, group G8, isolate: uvMED-CGR-U-MedDCM-OCT-S46-C10	41803	No DTR found	1305	8.907827	TTTAACAAATCTTTCAG	intragenic	4	<unknown id>	['HOQ54_gp02']	['GeneID:55412406']	143	1	1162	1861	CDS	['hypothetical protein']	['YP_009777830.1']
NC_047705	Uncultured phage_MedDCM-OCT-S46-C10 DNA, complete genome, group G8, isolate: uvMED-CGR-U-MedDCM-OCT-S46-C10	41803	No DTR found	2250	8.381961	CTGAACGCATGAATAAC	intragenic	9	<unknown id>	['HOQ54_gp04']	['GeneID:55412408']	82	1	2168	2408	CDS	['hypothetical protein']	['YP_009777832.1']
NC_047705	Uncultured phage_MedDCM-OCT-S46-C10 DNA, complete genome, group G8, isolate: uvMED-CGR-U-MedDCM-OCT-S46-C10	41803	No DTR found	2342	16.290508	CTTAAAGTTATCTTAAC	intragenic	14	<unknown id>	['HOQ54_gp05']	['GeneID:55412409']	-68	1	2426	2642	CDS	['hypothetical protein']	['YP_009777833.1']
NC_047705	Uncultured phage_MedDCM-OCT-S46-C10 DNA, complete genome, group G8, isolate: uvMED-CGR-U-MedDCM-OCT-S46-C10	41803	No DTR found	2388	8.5940075	GTTATTTTAACTTTAAA	intragenic	14	<unknown id>	['HOQ54_gp05']	['GeneID:55412409']	-22	1	2426	2642	CDS	['hypothetical protein']	['YP_009777833.1']
NC_047705	Uncultured phage_MedDCM-OCT-S46-C10 DNA, complete genome, group G8, isolate: uvMED-CGR-U-MedDCM-OCT-S46-C10	41803	No DTR found	2554	9.587495	ATTTACAGAAAGATACG	intragenic	17	<unknown id>	['HOQ54_gp06']	['GeneID:55412410']	-84	1	2654	2777	CDS	['hypothetical protein']	['YP_009777834.1']
NC_047705	Uncultured phage_MedDCM-OCT-S46-C10 DNA, complete genome, group G8, isolate: uvMED-CGR-U-MedDCM-OCT-S46-C10	41803	No DTR found	2686	10.152092	GTTAAACAGAGGTTTAA	intragenic	17	<unknown id>	['HOQ54_gp06']	['GeneID:55412410']	32	1	2654	2777	CDS	['hypothetical protein']	['YP_009777834.1']
NC_047705	Uncultured phage_MedDCM-OCT-S46-C10 DNA, complete genome, group G8, isolate: uvMED-CGR-U-MedDCM-OCT-S46-C10	41803	No DTR found	2687	8.780596	TTAAACAGAGGTTTAAG	intragenic	17	<unknown id>	['HOQ54_gp06']	['GeneID:55412410']	33	1	2654	2777	CDS	['hypothetical protein']	['YP_009777834.1']
NC_047705	Uncultured phage_MedDCM-OCT-S46-C10 DNA, complete genome, group G8, isolate: uvMED-CGR-U-MedDCM-OCT-S46-C10	41803	No DTR found	3272	12.360407	GTTCACAAAAAATAAAG	intragenic	23	<unknown id>	['HOQ54_gp08']	['GeneID:55412412']	71	1	3201	3411	CDS	['hypothetical protein']	['YP_009777836.1']
NC_047705	Uncultured phage_MedDCM-OCT-S46-C10 DNA, complete genome, group G8, isolate: uvMED-CGR-U-MedDCM-OCT-S46-C10	41803	No DTR found	3314	8.333537	GTTTAAAAATCTTAAAA	intragenic	27	<unknown id>	['HOQ54_gp09']	['GeneID:55412413']	-77	1	3407	3770	CDS	['Fibrinogen-like coiled coil protein']	['YP_009777837.1']
NC_047705	Uncultured phage_MedDCM-OCT-S46-C10 DNA, complete genome, group G8, isolate: uvMED-CGR-U-MedDCM-OCT-S46-C10	41803	No DTR found	4084	9.04755	ATAAAGAAAGAGTAAAC	intragenic	31	<unknown id>	['HOQ54_gp11']	['GeneID:55412415']	13	1	4071	4293	CDS	['hypothetical protein']	['YP_009777839.1']
NC_047705	Uncultured phage_MedDCM-OCT-S46-C10 DNA, complete genome, group G8, isolate: uvMED-CGR-U-MedDCM-OCT-S46-C10	41803	No DTR found	4133	8.32334	ATTACTAGTAGATAAAG	intragenic	31	<unknown id>	['HOQ54_gp11']	['GeneID:55412415']	62	1	4071	4293	CDS	['hypothetical protein']	['YP_009777839.1']
NC_047705	Uncultured phage_MedDCM-OCT-S46-C10 DNA, complete genome, group G8, isolate: uvMED-CGR-U-MedDCM-OCT-S46-C10	41803	No DTR found	4178	11.153214	GTTAACAGCCAGTGAAT	intragenic	36	<unknown id>	['HOQ54_gp12']	['GeneID:55412416']	-88	1	4282	5959	CDS	['terminase large subunit']	['YP_009777840.1']
NC_047705	Uncultured phage_MedDCM-OCT-S46-C10 DNA, complete genome, group G8, isolate: uvMED-CGR-U-MedDCM-OCT-S46-C10	41803	No DTR found	4937	9.419638	CGTTATATCCTACTAAT	intragenic	36	<unknown id>	['HOQ54_gp12']	['GeneID:55412416']	655	1	4282	5959	CDS	['terminase large subunit']	['YP_009777840.1']
NC_047705	Uncultured phage_MedDCM-OCT-S46-C10 DNA, complete genome, group G8, isolate: uvMED-CGR-U-MedDCM-OCT-S46-C10	41803	No DTR found	4952	8.273283	ATGTACAGAAAATAAAC	intragenic	36	<unknown id>	['HOQ54_gp12']	['GeneID:55412416']	670	1	4282	5959	CDS	['terminase large subunit']	['YP_009777840.1']
NC_047705	Uncultured phage_MedDCM-OCT-S46-C10 DNA, complete genome, group G8, isolate: uvMED-CGR-U-MedDCM-OCT-S46-C10	41803	No DTR found	5004	10.148521	ATTAAACAAAGATAAAA	intragenic	36	<unknown id>	['HOQ54_gp12']	['GeneID:55412416']	722	1	4282	5959	CDS	['terminase large subunit']	['YP_009777840.1']
NC_047705	Uncultured phage_MedDCM-OCT-S46-C10 DNA, complete genome, group G8, isolate: uvMED-CGR-U-MedDCM-OCT-S46-C10	41803	No DTR found	5501	8.416887	AAGAACAAGATGTTAAC	intragenic	36	<unknown id>	['HOQ54_gp12']	['GeneID:55412416']	1219	1	4282	5959	CDS	['terminase large subunit']	['YP_009777840.1']
NC_047705	Uncultured phage_MedDCM-OCT-S46-C10 DNA, complete genome, group G8, isolate: uvMED-CGR-U-MedDCM-OCT-S46-C10	41803	No DTR found	5862	8.440693	ATTTAATGAACATAAAA	intragenic	46	<unknown id>	['HOQ54_gp13']	['GeneID:55412417']	-1087	1	6965	7367	CDS	['hypothetical protein']	['YP_009777841.1']
NC_047705	Uncultured phage_MedDCM-OCT-S46-C10 DNA, complete genome, group G8, isolate: uvMED-CGR-U-MedDCM-OCT-S46-C10	41803	No DTR found	6214	12.30186	ATTAACCGTTGGTAAAC	intergenic	46	<unknown id>	['HOQ54_gp13']	['GeneID:55412417']	-735	1	6965	7367	CDS	['hypothetical protein']	['YP_009777841.1']
NC_047705	Uncultured phage_MedDCM-OCT-S46-C10 DNA, complete genome, group G8, isolate: uvMED-CGR-U-MedDCM-OCT-S46-C10	41803	No DTR found	6733	11.705846	ATTTAGTAATAATTAAG	intergenic	46	<unknown id>	['HOQ54_gp13']	['GeneID:55412417']	-216	1	6965	7367	CDS	['hypothetical protein']	['YP_009777841.1']
NC_047705	Uncultured phage_MedDCM-OCT-S46-C10 DNA, complete genome, group G8, isolate: uvMED-CGR-U-MedDCM-OCT-S46-C10	41803	No DTR found	6860	9.288843	GTTAACGCTTTAATCAT	intergenic	46	<unknown id>	['HOQ54_gp13']	['GeneID:55412417']	-89	1	6965	7367	CDS	['hypothetical protein']	['YP_009777841.1']
NC_047705	Uncultured phage_MedDCM-OCT-S46-C10 DNA, complete genome, group G8, isolate: uvMED-CGR-U-MedDCM-OCT-S46-C10	41803	No DTR found	7195	9.797342	GTTTACAGAAAAGCAAG	intragenic	46	<unknown id>	['HOQ54_gp13']	['GeneID:55412417']	230	1	6965	7367	CDS	['hypothetical protein']	['YP_009777841.1']
NC_047705	Uncultured phage_MedDCM-OCT-S46-C10 DNA, complete genome, group G8, isolate: uvMED-CGR-U-MedDCM-OCT-S46-C10	41803	No DTR found	7480	9.384309	CTTTAATTTTTTTTAAA	intergenic	51	<unknown id>	['HOQ54_gp14']	['GeneID:55412418']	-92	1	7588	8323	CDS	['Phage protein Gp37/Gp68-like protein']	['YP_009777842.1']
NC_047705	Uncultured phage_MedDCM-OCT-S46-C10 DNA, complete genome, group G8, isolate: uvMED-CGR-U-MedDCM-OCT-S46-C10	41803	No DTR found	7481	8.952991	TTTAATTTTTTTTAAAG	intergenic	51	<unknown id>	['HOQ54_gp14']	['GeneID:55412418']	-91	1	7588	8323	CDS	['Phage protein Gp37/Gp68-like protein']	['YP_009777842.1']
NC_047705	Uncultured phage_MedDCM-OCT-S46-C10 DNA, complete genome, group G8, isolate: uvMED-CGR-U-MedDCM-OCT-S46-C10	41803	No DTR found	7883	9.846848	ATTTATTTATTATTAAT	intragenic	51	<unknown id>	['HOQ54_gp14']	['GeneID:55412418']	295	1	7588	8323	CDS	['Phage protein Gp37/Gp68-like protein']	['YP_009777842.1']
NC_047705	Uncultured phage_MedDCM-OCT-S46-C10 DNA, complete genome, group G8, isolate: uvMED-CGR-U-MedDCM-OCT-S46-C10	41803	No DTR found	8180	8.446562	ATTATAATGTAATTAAC	intragenic	55	<unknown id>	['HOQ54_gp15']	['GeneID:55412419']	-152	1	8348	8609	CDS	['hypothetical protein']	['YP_009777843.1']
NC_047705	Uncultured phage_MedDCM-OCT-S46-C10 DNA, complete genome, group G8, isolate: uvMED-CGR-U-MedDCM-OCT-S46-C10	41803	No DTR found	8802	9.688247	ATTAATAACAACATAAC	intergenic	58	<unknown id>	['HOQ54_gp16']	['GeneID:55412420']	-17	1	8835	9066	CDS	['hypothetical protein']	['YP_009777844.1']
NC_047705	Uncultured phage_MedDCM-OCT-S46-C10 DNA, complete genome, group G8, isolate: uvMED-CGR-U-MedDCM-OCT-S46-C10	41803	No DTR found	9492	11.68097	ATTAAATATCATTTAAG	intragenic	64	<unknown id>	['HOQ54_gp19']	['GeneID:55412423']	9	1	9483	9600	CDS	['hypothetical protein']	['YP_009777847.1']
NC_047705	Uncultured phage_MedDCM-OCT-S46-C10 DNA, complete genome, group G8, isolate: uvMED-CGR-U-MedDCM-OCT-S46-C10	41803	No DTR found	9829	11.829255	ATAAAGAGACAGTTAAG	intergenic	70	<unknown id>	['HOQ54_gp21']	['GeneID:55412425']	-11	1	9856	10189	CDS	['MarR family transcriptional regulator']	['YP_009777849.1']
NC_047705	Uncultured phage_MedDCM-OCT-S46-C10 DNA, complete genome, group G8, isolate: uvMED-CGR-U-MedDCM-OCT-S46-C10	41803	No DTR found	9873	8.463944	GTTAAAAATGGTTCAGG	intragenic	70	<unknown id>	['HOQ54_gp21']	['GeneID:55412425']	17	1	9856	10189	CDS	['MarR family transcriptional regulator']	['YP_009777849.1']
NC_047705	Uncultured phage_MedDCM-OCT-S46-C10 DNA, complete genome, group G8, isolate: uvMED-CGR-U-MedDCM-OCT-S46-C10	41803	No DTR found	10143	8.247513	ATTAACAAATCGTGGAC	intragenic	74	<unknown id>	['HOQ54_gp22']	['GeneID:55412426']	-10	1	10169	11129	CDS	['tyrosine recombinase XerD (TIGR02225)']	['YP_009777850.1']
NC_047705	Uncultured phage_MedDCM-OCT-S46-C10 DNA, complete genome, group G8, isolate: uvMED-CGR-U-MedDCM-OCT-S46-C10	41803	No DTR found	10177	13.8441305	GTTAACAACTAATAAAC	intragenic	74	<unknown id>	['HOQ54_gp22']	['GeneID:55412426']	8	1	10169	11129	CDS	['tyrosine recombinase XerD (TIGR02225)']	['YP_009777850.1']
NC_047705	Uncultured phage_MedDCM-OCT-S46-C10 DNA, complete genome, group G8, isolate: uvMED-CGR-U-MedDCM-OCT-S46-C10	41803	No DTR found	10684	11.097466	GTTAAAAGTTAATCAAG	intragenic	74	<unknown id>	['HOQ54_gp22']	['GeneID:55412426']	515	1	10169	11129	CDS	['tyrosine recombinase XerD (TIGR02225)']	['YP_009777850.1']
NC_047705	Uncultured phage_MedDCM-OCT-S46-C10 DNA, complete genome, group G8, isolate: uvMED-CGR-U-MedDCM-OCT-S46-C10	41803	No DTR found	10691	9.482357	GTTAATCAAGTGTTTGG	intragenic	74	<unknown id>	['HOQ54_gp22']	['GeneID:55412426']	522	1	10169	11129	CDS	['tyrosine recombinase XerD (TIGR02225)']	['YP_009777850.1']
NC_047705	Uncultured phage_MedDCM-OCT-S46-C10 DNA, complete genome, group G8, isolate: uvMED-CGR-U-MedDCM-OCT-S46-C10	41803	No DTR found	10719	8.770609	CTTTATACAACACTAAG	intragenic	74	<unknown id>	['HOQ54_gp22']	['GeneID:55412426']	550	1	10169	11129	CDS	['tyrosine recombinase XerD (TIGR02225)']	['YP_009777850.1']
NC_047705	Uncultured phage_MedDCM-OCT-S46-C10 DNA, complete genome, group G8, isolate: uvMED-CGR-U-MedDCM-OCT-S46-C10	41803	No DTR found	10937	9.849672	GTTACCAAATTGTTAAA	intragenic	81	<unknown id>	['HOQ54_gp23']	['GeneID:55412427']	-460	1	11413	13861	CDS	['Mitochondrial DNA-directed RNA polymerase (RPO41)']	['YP_009777851.1']
NC_047705	Uncultured phage_MedDCM-OCT-S46-C10 DNA, complete genome, group G8, isolate: uvMED-CGR-U-MedDCM-OCT-S46-C10	41803	No DTR found	11506	9.574324	TTTAGAAAAAGGTTAAC	intragenic	81	<unknown id>	['HOQ54_gp23']	['GeneID:55412427']	93	1	11413	13861	CDS	['Mitochondrial DNA-directed RNA polymerase (RPO41)']	['YP_009777851.1']
NC_047705	Uncultured phage_MedDCM-OCT-S46-C10 DNA, complete genome, group G8, isolate: uvMED-CGR-U-MedDCM-OCT-S46-C10	41803	No DTR found	11517	13.481178	GTTAACGGAACATAAAC	intragenic	81	<unknown id>	['HOQ54_gp23']	['GeneID:55412427']	104	1	11413	13861	CDS	['Mitochondrial DNA-directed RNA polymerase (RPO41)']	['YP_009777851.1']
NC_047705	Uncultured phage_MedDCM-OCT-S46-C10 DNA, complete genome, group G8, isolate: uvMED-CGR-U-MedDCM-OCT-S46-C10	41803	No DTR found	11597	8.280819	TTTCAGAAGGCATAAAG	intragenic	81	<unknown id>	['HOQ54_gp23']	['GeneID:55412427']	184	1	11413	13861	CDS	['Mitochondrial DNA-directed RNA polymerase (RPO41)']	['YP_009777851.1']
NC_047705	Uncultured phage_MedDCM-OCT-S46-C10 DNA, complete genome, group G8, isolate: uvMED-CGR-U-MedDCM-OCT-S46-C10	41803	No DTR found	11737	10.199464	ATTTCTAGAAGGTTAAC	intragenic	81	<unknown id>	['HOQ54_gp23']	['GeneID:55412427']	324	1	11413	13861	CDS	['Mitochondrial DNA-directed RNA polymerase (RPO41)']	['YP_009777851.1']
NC_047705	Uncultured phage_MedDCM-OCT-S46-C10 DNA, complete genome, group G8, isolate: uvMED-CGR-U-MedDCM-OCT-S46-C10	41803	No DTR found	11799	9.981738	GTTAAGAACATTTGAAG	intragenic	81	<unknown id>	['HOQ54_gp23']	['GeneID:55412427']	386	1	11413	13861	CDS	['Mitochondrial DNA-directed RNA polymerase (RPO41)']	['YP_009777851.1']
NC_047705	Uncultured phage_MedDCM-OCT-S46-C10 DNA, complete genome, group G8, isolate: uvMED-CGR-U-MedDCM-OCT-S46-C10	41803	No DTR found	11895	9.720307	GTTAAGAGAGTCTTCAC	intragenic	81	<unknown id>	['HOQ54_gp23']	['GeneID:55412427']	482	1	11413	13861	CDS	['Mitochondrial DNA-directed RNA polymerase (RPO41)']	['YP_009777851.1']
NC_047705	Uncultured phage_MedDCM-OCT-S46-C10 DNA, complete genome, group G8, isolate: uvMED-CGR-U-MedDCM-OCT-S46-C10	41803	No DTR found	12274	9.590598	GTTTACAAAGCCGTAAA	intragenic	81	<unknown id>	['HOQ54_gp23']	['GeneID:55412427']	861	1	11413	13861	CDS	['Mitochondrial DNA-directed RNA polymerase (RPO41)']	['YP_009777851.1']
NC_047705	Uncultured phage_MedDCM-OCT-S46-C10 DNA, complete genome, group G8, isolate: uvMED-CGR-U-MedDCM-OCT-S46-C10	41803	No DTR found	12775	8.413897	GTTAATGAAAACTTAGA	intragenic	93	<unknown id>	['HOQ54_gp24']	['GeneID:55412428']	-1219	1	14010	14628	CDS	['single-stranded DNA-binding protein']	['YP_009777852.1']
NC_047705	Uncultured phage_MedDCM-OCT-S46-C10 DNA, complete genome, group G8, isolate: uvMED-CGR-U-MedDCM-OCT-S46-C10	41803	No DTR found	12837	10.265342	GGAAATGGCTGATAAAC	intragenic	93	<unknown id>	['HOQ54_gp24']	['GeneID:55412428']	-1157	1	14010	14628	CDS	['single-stranded DNA-binding protein']	['YP_009777852.1']
NC_047705	Uncultured phage_MedDCM-OCT-S46-C10 DNA, complete genome, group G8, isolate: uvMED-CGR-U-MedDCM-OCT-S46-C10	41803	No DTR found	13430	10.156	ATTATCCAGAGTTTAAA	intragenic	93	<unknown id>	['HOQ54_gp24']	['GeneID:55412428']	-564	1	14010	14628	CDS	['single-stranded DNA-binding protein']	['YP_009777852.1']
NC_047705	Uncultured phage_MedDCM-OCT-S46-C10 DNA, complete genome, group G8, isolate: uvMED-CGR-U-MedDCM-OCT-S46-C10	41803	No DTR found	14746	11.430617	CCTGATTTTGTATTAAC	intragenic	95	<unknown id>	['HOQ54_gp25']	['GeneID:55412429']	159	1	14587	15004	CDS	['endodeoxyribonuclease I']	['YP_009777853.1']
NC_047705	Uncultured phage_MedDCM-OCT-S46-C10 DNA, complete genome, group G8, isolate: uvMED-CGR-U-MedDCM-OCT-S46-C10	41803	No DTR found	14808	10.463368	TTTAACGGCTGATAAGC	intragenic	95	<unknown id>	['HOQ54_gp25']	['GeneID:55412429']	221	1	14587	15004	CDS	['endodeoxyribonuclease I']	['YP_009777853.1']
NC_047705	Uncultured phage_MedDCM-OCT-S46-C10 DNA, complete genome, group G8, isolate: uvMED-CGR-U-MedDCM-OCT-S46-C10	41803	No DTR found	15263	11.211476	ATTAATAAAGAATTAGT	intragenic	99	<unknown id>	['HOQ54_gp26']	['GeneID:55412430']	150	1	15113	16694	CDS	['DNA primase']	['YP_009777854.1']
NC_047705	Uncultured phage_MedDCM-OCT-S46-C10 DNA, complete genome, group G8, isolate: uvMED-CGR-U-MedDCM-OCT-S46-C10	41803	No DTR found	15302	9.422706	ATTAAAAGAAAAATAAA	intragenic	99	<unknown id>	['HOQ54_gp26']	['GeneID:55412430']	189	1	15113	16694	CDS	['DNA primase']	['YP_009777854.1']
NC_047705	Uncultured phage_MedDCM-OCT-S46-C10 DNA, complete genome, group G8, isolate: uvMED-CGR-U-MedDCM-OCT-S46-C10	41803	No DTR found	16108	8.458943	GTCAATAGACGTTCAAA	intragenic	105	<unknown id>	['HOQ54_gp27']	['GeneID:55412431']	-559	1	16683	16920	CDS	['hypothetical protein']	['YP_009777855.1']
NC_047705	Uncultured phage_MedDCM-OCT-S46-C10 DNA, complete genome, group G8, isolate: uvMED-CGR-U-MedDCM-OCT-S46-C10	41803	No DTR found	16118	9.238574	GTTCAAAAACCATTACA	intragenic	105	<unknown id>	['HOQ54_gp27']	['GeneID:55412431']	-549	1	16683	16920	CDS	['hypothetical protein']	['YP_009777855.1']
NC_047705	Uncultured phage_MedDCM-OCT-S46-C10 DNA, complete genome, group G8, isolate: uvMED-CGR-U-MedDCM-OCT-S46-C10	41803	No DTR found	16940	8.331653	AATAAAAAAATATTAAA	intragenic	107	<unknown id>	['HOQ54_gp28']	['GeneID:55412432']	18	1	16922	17204	CDS	['hypothetical protein']	['YP_009777856.1']
NC_047705	Uncultured phage_MedDCM-OCT-S46-C10 DNA, complete genome, group G8, isolate: uvMED-CGR-U-MedDCM-OCT-S46-C10	41803	No DTR found	17308	11.890139	GTTAAGGAAGCTTTAAA	intragenic	110	<unknown id>	['HOQ54_gp29']	['GeneID:55412433']	108	1	17200	18907	CDS	['DNA polymerase']	['YP_009777857.1']
NC_047705	Uncultured phage_MedDCM-OCT-S46-C10 DNA, complete genome, group G8, isolate: uvMED-CGR-U-MedDCM-OCT-S46-C10	41803	No DTR found	17507	8.3043375	CTAGAAGTTTAGTAAAC	intragenic	110	<unknown id>	['HOQ54_gp29']	['GeneID:55412433']	307	1	17200	18907	CDS	['DNA polymerase']	['YP_009777857.1']
NC_047705	Uncultured phage_MedDCM-OCT-S46-C10 DNA, complete genome, group G8, isolate: uvMED-CGR-U-MedDCM-OCT-S46-C10	41803	No DTR found	18679	8.545333	TGTAAACAATGGTTAAT	intragenic	115	<unknown id>	['HOQ54_gp30']	['GeneID:55412434']	-211	1	18906	19281	CDS	['hypothetical protein']	['YP_009777858.1']
NC_047705	Uncultured phage_MedDCM-OCT-S46-C10 DNA, complete genome, group G8, isolate: uvMED-CGR-U-MedDCM-OCT-S46-C10	41803	No DTR found	19121	8.896979	ATTAGCCCACGGTAAAC	intragenic	118	<unknown id>	['HOQ54_gp31']	['GeneID:55412435']	-162	1	19299	20040	CDS	['exonuclease']	['YP_009777859.1']
NC_047705	Uncultured phage_MedDCM-OCT-S46-C10 DNA, complete genome, group G8, isolate: uvMED-CGR-U-MedDCM-OCT-S46-C10	41803	No DTR found	19799	10.551648	ATTAACTGGTGATTCAG	intragenic	122	<unknown id>	['HOQ54_gp32']	['GeneID:55412436']	-212	1	20027	20237	CDS	['hypothetical protein']	['YP_009777860.1']
NC_047705	Uncultured phage_MedDCM-OCT-S46-C10 DNA, complete genome, group G8, isolate: uvMED-CGR-U-MedDCM-OCT-S46-C10	41803	No DTR found	19971	8.503054	GTTGCTAAGATTTTAAG	intragenic	122	<unknown id>	['HOQ54_gp32']	['GeneID:55412436']	-40	1	20027	20237	CDS	['hypothetical protein']	['YP_009777860.1']
NC_047705	Uncultured phage_MedDCM-OCT-S46-C10 DNA, complete genome, group G8, isolate: uvMED-CGR-U-MedDCM-OCT-S46-C10	41803	No DTR found	20200	8.46021	TTTTATTATTAATAAAC	intragenic	125	<unknown id>	['HOQ54_gp33']	['GeneID:55412437']	-28	1	20244	21999	CDS	['ribonucleotide-diphosphate reductase subunit alpha']	['YP_009777861.1']
NC_047705	Uncultured phage_MedDCM-OCT-S46-C10 DNA, complete genome, group G8, isolate: uvMED-CGR-U-MedDCM-OCT-S46-C10	41803	No DTR found	20291	10.860031	ATTAAAAGACCGTTACT	intragenic	125	<unknown id>	['HOQ54_gp33']	['GeneID:55412437']	47	1	20244	21999	CDS	['ribonucleotide-diphosphate reductase subunit alpha']	['YP_009777861.1']
NC_047705	Uncultured phage_MedDCM-OCT-S46-C10 DNA, complete genome, group G8, isolate: uvMED-CGR-U-MedDCM-OCT-S46-C10	41803	No DTR found	20473	8.391817	TTTCATGCTTTTTAAAT	intragenic	125	<unknown id>	['HOQ54_gp33']	['GeneID:55412437']	229	1	20244	21999	CDS	['ribonucleotide-diphosphate reductase subunit alpha']	['YP_009777861.1']
NC_047705	Uncultured phage_MedDCM-OCT-S46-C10 DNA, complete genome, group G8, isolate: uvMED-CGR-U-MedDCM-OCT-S46-C10	41803	No DTR found	20848	9.807273	ATCAATGCACTATTAAC	intragenic	125	<unknown id>	['HOQ54_gp33']	['GeneID:55412437']	604	1	20244	21999	CDS	['ribonucleotide-diphosphate reductase subunit alpha']	['YP_009777861.1']
NC_047705	Uncultured phage_MedDCM-OCT-S46-C10 DNA, complete genome, group G8, isolate: uvMED-CGR-U-MedDCM-OCT-S46-C10	41803	No DTR found	21871	8.756607	GGAAAAAAGGAATTAAG	intragenic	132	<unknown id>	['HOQ54_gp34']	['GeneID:55412438']	-245	1	22132	22306	CDS	['hypothetical protein']	['YP_009777862.1']
NC_047705	Uncultured phage_MedDCM-OCT-S46-C10 DNA, complete genome, group G8, isolate: uvMED-CGR-U-MedDCM-OCT-S46-C10	41803	No DTR found	21904	8.745136	GTTCAGAAGCAATCAAA	intragenic	132	<unknown id>	['HOQ54_gp34']	['GeneID:55412438']	-212	1	22132	22306	CDS	['hypothetical protein']	['YP_009777862.1']
NC_047705	Uncultured phage_MedDCM-OCT-S46-C10 DNA, complete genome, group G8, isolate: uvMED-CGR-U-MedDCM-OCT-S46-C10	41803	No DTR found	22612	8.781548	CTTATTCATTACTTAAT	intragenic	134	<unknown id>	['HOQ54_gp35']	['GeneID:55412439']	310	1	22302	23253	CDS	['ribonucleotide-diphosphate reductase subunit beta']	['YP_009777863.1']
NC_047705	Uncultured phage_MedDCM-OCT-S46-C10 DNA, complete genome, group G8, isolate: uvMED-CGR-U-MedDCM-OCT-S46-C10	41803	No DTR found	22639	9.321569	GTTTACCAGACAGTGAG	intragenic	134	<unknown id>	['HOQ54_gp35']	['GeneID:55412439']	337	1	22302	23253	CDS	['ribonucleotide-diphosphate reductase subunit beta']	['YP_009777863.1']
NC_047705	Uncultured phage_MedDCM-OCT-S46-C10 DNA, complete genome, group G8, isolate: uvMED-CGR-U-MedDCM-OCT-S46-C10	41803	No DTR found	23370	8.893787	ATTAAAAGACAATGAAA	intragenic	138	<unknown id>	['HOQ54_gp36']	['GeneID:55412440']	89	1	23281	23482	CDS	['hypothetical protein']	['YP_009777864.1']
NC_047705	Uncultured phage_MedDCM-OCT-S46-C10 DNA, complete genome, group G8, isolate: uvMED-CGR-U-MedDCM-OCT-S46-C10	41803	No DTR found	23904	12.758194	GTTAACGTTTAATGAAT	intragenic	147	<unknown id>	['HOQ54_gp39']	['GeneID:55412443']	0	1	23915	25469	CDS	['head-to-tail joining protein']	['YP_009777867.1']
NC_047705	Uncultured phage_MedDCM-OCT-S46-C10 DNA, complete genome, group G8, isolate: uvMED-CGR-U-MedDCM-OCT-S46-C10	41803	No DTR found	23910	9.06358	GTTTAATGAATTTTAAA	intragenic	147	<unknown id>	['HOQ54_gp39']	['GeneID:55412443']	0	1	23915	25469	CDS	['head-to-tail joining protein']	['YP_009777867.1']
NC_047705	Uncultured phage_MedDCM-OCT-S46-C10 DNA, complete genome, group G8, isolate: uvMED-CGR-U-MedDCM-OCT-S46-C10	41803	No DTR found	24295	12.236595	ATTAATAAAACATTTAA	intragenic	147	<unknown id>	['HOQ54_gp39']	['GeneID:55412443']	380	1	23915	25469	CDS	['head-to-tail joining protein']	['YP_009777867.1']
NC_047705	Uncultured phage_MedDCM-OCT-S46-C10 DNA, complete genome, group G8, isolate: uvMED-CGR-U-MedDCM-OCT-S46-C10	41803	No DTR found	26642	12.960355	GCTAACACAAAGTTAAG	intergenic	158	<unknown id>	['HOQ54_gp43']	['GeneID:55412447']	-101	1	26759	27740	CDS	['capsid protein']	['YP_009777871.1']
NC_047705	Uncultured phage_MedDCM-OCT-S46-C10 DNA, complete genome, group G8, isolate: uvMED-CGR-U-MedDCM-OCT-S46-C10	41803	No DTR found	26695	9.966381	GTGAAACAAACTTTAAA	intergenic	158	<unknown id>	['HOQ54_gp43']	['GeneID:55412447']	-48	1	26759	27740	CDS	['capsid protein']	['YP_009777871.1']
NC_047705	Uncultured phage_MedDCM-OCT-S46-C10 DNA, complete genome, group G8, isolate: uvMED-CGR-U-MedDCM-OCT-S46-C10	41803	No DTR found	27664	12.552864	TTTAATGGTTGCTAAAT	intragenic	161	<unknown id>	['HOQ54_gp44']	['GeneID:55412448']	-146	1	27826	28438	CDS	['tail tubular protein A']	['YP_009777872.1']
NC_047705	Uncultured phage_MedDCM-OCT-S46-C10 DNA, complete genome, group G8, isolate: uvMED-CGR-U-MedDCM-OCT-S46-C10	41803	No DTR found	27997	10.123366	TTTAATAGAGAATTACA	intragenic	161	<unknown id>	['HOQ54_gp44']	['GeneID:55412448']	171	1	27826	28438	CDS	['tail tubular protein A']	['YP_009777872.1']
NC_047705	Uncultured phage_MedDCM-OCT-S46-C10 DNA, complete genome, group G8, isolate: uvMED-CGR-U-MedDCM-OCT-S46-C10	41803	No DTR found	31009	10.728071	ATTTAAATGAAATTAAA	intragenic	166	<unknown id>	['HOQ54_gp46']	['GeneID:55412451']	70	1	30939	31407	CDS	['putative acetyltransferase']	['YP_009777874.1']
NC_047705	Uncultured phage_MedDCM-OCT-S46-C10 DNA, complete genome, group G8, isolate: uvMED-CGR-U-MedDCM-OCT-S46-C10	41803	No DTR found	31579	9.59798	GCTAAAGAAGAATTAAC	intragenic	169	<unknown id>	['HOQ54_gp47']	['GeneID:55412452']	171	1	31408	31918	CDS	['hypothetical protein']	['YP_009777875.1']
NC_047705	Uncultured phage_MedDCM-OCT-S46-C10 DNA, complete genome, group G8, isolate: uvMED-CGR-U-MedDCM-OCT-S46-C10	41803	No DTR found	32051	8.908117	ATTTAGTGAAGCTTACG	intragenic	172	<unknown id>	['HOQ54_gp48']	['GeneID:55412453']	134	1	31917	33924	CDS	['tryptophanyl-tRNA synthetase']	['YP_009777876.1']
NC_047705	Uncultured phage_MedDCM-OCT-S46-C10 DNA, complete genome, group G8, isolate: uvMED-CGR-U-MedDCM-OCT-S46-C10	41803	No DTR found	32415	9.348497	GTTAAATTAGAATTACA	intragenic	172	<unknown id>	['HOQ54_gp48']	['GeneID:55412453']	498	1	31917	33924	CDS	['tryptophanyl-tRNA synthetase']	['YP_009777876.1']
NC_047705	Uncultured phage_MedDCM-OCT-S46-C10 DNA, complete genome, group G8, isolate: uvMED-CGR-U-MedDCM-OCT-S46-C10	41803	No DTR found	32669	11.936427	GTTAAAAGAAATTTACA	intragenic	172	<unknown id>	['HOQ54_gp48']	['GeneID:55412453']	752	1	31917	33924	CDS	['tryptophanyl-tRNA synthetase']	['YP_009777876.1']
NC_047705	Uncultured phage_MedDCM-OCT-S46-C10 DNA, complete genome, group G8, isolate: uvMED-CGR-U-MedDCM-OCT-S46-C10	41803	No DTR found	32913	11.173007	ATTTATAAAAAGTTATC	intragenic	172	<unknown id>	['HOQ54_gp48']	['GeneID:55412453']	996	1	31917	33924	CDS	['tryptophanyl-tRNA synthetase']	['YP_009777876.1']
NC_047705	Uncultured phage_MedDCM-OCT-S46-C10 DNA, complete genome, group G8, isolate: uvMED-CGR-U-MedDCM-OCT-S46-C10	41803	No DTR found	33432	10.088421	GTTCAAGAAGCATTAAG	intragenic	180	<unknown id>	['HOQ54_gp49']	['GeneID:55412454']	-477	1	33925	35785	CDS	['pesticin domain-containing protein']	['YP_009777877.1']
NC_047705	Uncultured phage_MedDCM-OCT-S46-C10 DNA, complete genome, group G8, isolate: uvMED-CGR-U-MedDCM-OCT-S46-C10	41803	No DTR found	33599	13.057186	ATTAACTAAACGTTCAC	intragenic	180	<unknown id>	['HOQ54_gp49']	['GeneID:55412454']	-310	1	33925	35785	CDS	['pesticin domain-containing protein']	['YP_009777877.1']
NC_047705	Uncultured phage_MedDCM-OCT-S46-C10 DNA, complete genome, group G8, isolate: uvMED-CGR-U-MedDCM-OCT-S46-C10	41803	No DTR found	34188	8.454025	GTTTGCTAAAAGTGAAG	intragenic	180	<unknown id>	['HOQ54_gp49']	['GeneID:55412454']	263	1	33925	35785	CDS	['pesticin domain-containing protein']	['YP_009777877.1']
NC_047705	Uncultured phage_MedDCM-OCT-S46-C10 DNA, complete genome, group G8, isolate: uvMED-CGR-U-MedDCM-OCT-S46-C10	41803	No DTR found	35013	10.109723	GTTAACACCTAATTACA	intragenic	187	<unknown id>	['HOQ54_gp50']	['GeneID:55412455']	-765	1	35794	38272	CDS	['putative internal virion protein']	['YP_009777878.1']
NC_047705	Uncultured phage_MedDCM-OCT-S46-C10 DNA, complete genome, group G8, isolate: uvMED-CGR-U-MedDCM-OCT-S46-C10	41803	No DTR found	35139	13.289791	ATTAAGAAGAACTAAAG	intragenic	187	<unknown id>	['HOQ54_gp50']	['GeneID:55412455']	-639	1	35794	38272	CDS	['putative internal virion protein']	['YP_009777878.1']
NC_047705	Uncultured phage_MedDCM-OCT-S46-C10 DNA, complete genome, group G8, isolate: uvMED-CGR-U-MedDCM-OCT-S46-C10	41803	No DTR found	35308	10.303929	ATGAATAAAGCTTCAAG	intragenic	187	<unknown id>	['HOQ54_gp50']	['GeneID:55412455']	-470	1	35794	38272	CDS	['putative internal virion protein']	['YP_009777878.1']
NC_047705	Uncultured phage_MedDCM-OCT-S46-C10 DNA, complete genome, group G8, isolate: uvMED-CGR-U-MedDCM-OCT-S46-C10	41803	No DTR found	35415	8.425541	ATTAAGAGAAGTTTTAA	intragenic	187	<unknown id>	['HOQ54_gp50']	['GeneID:55412455']	-363	1	35794	38272	CDS	['putative internal virion protein']	['YP_009777878.1']
NC_047705	Uncultured phage_MedDCM-OCT-S46-C10 DNA, complete genome, group G8, isolate: uvMED-CGR-U-MedDCM-OCT-S46-C10	41803	No DTR found	36481	11.053026	GCTAATAGAAAATTAGC	intragenic	187	<unknown id>	['HOQ54_gp50']	['GeneID:55412455']	687	1	35794	38272	CDS	['putative internal virion protein']	['YP_009777878.1']
NC_047705	Uncultured phage_MedDCM-OCT-S46-C10 DNA, complete genome, group G8, isolate: uvMED-CGR-U-MedDCM-OCT-S46-C10	41803	No DTR found	36898	9.332644	GTTAATGACAAAGTAAG	intragenic	187	<unknown id>	['HOQ54_gp50']	['GeneID:55412455']	1104	1	35794	38272	CDS	['putative internal virion protein']	['YP_009777878.1']
NC_047705	Uncultured phage_MedDCM-OCT-S46-C10 DNA, complete genome, group G8, isolate: uvMED-CGR-U-MedDCM-OCT-S46-C10	41803	No DTR found	37217	9.520919	GTGAAAGATTAATTAAT	intragenic	197	<unknown id>	['HOQ54_gp51']	['GeneID:55412456']	-1074	1	38307	40566	CDS	['tail fiber']	['YP_009777879.1']
NC_047705	Uncultured phage_MedDCM-OCT-S46-C10 DNA, complete genome, group G8, isolate: uvMED-CGR-U-MedDCM-OCT-S46-C10	41803	No DTR found	37490	9.977638	TTTTAGATGCAATTAAG	intragenic	197	<unknown id>	['HOQ54_gp51']	['GeneID:55412456']	-801	1	38307	40566	CDS	['tail fiber']	['YP_009777879.1']
NC_047705	Uncultured phage_MedDCM-OCT-S46-C10 DNA, complete genome, group G8, isolate: uvMED-CGR-U-MedDCM-OCT-S46-C10	41803	No DTR found	37686	8.691523	CTCAACGCTTGGTAAAA	intragenic	197	<unknown id>	['HOQ54_gp51']	['GeneID:55412456']	-605	1	38307	40566	CDS	['tail fiber']	['YP_009777879.1']
NC_047705	Uncultured phage_MedDCM-OCT-S46-C10 DNA, complete genome, group G8, isolate: uvMED-CGR-U-MedDCM-OCT-S46-C10	41803	No DTR found	38207	8.621817	CTTTAGGTCTTCAAAAC	intragenic	197	<unknown id>	['HOQ54_gp51']	['GeneID:55412456']	-84	1	38307	40566	CDS	['tail fiber']	['YP_009777879.1']
NC_047705	Uncultured phage_MedDCM-OCT-S46-C10 DNA, complete genome, group G8, isolate: uvMED-CGR-U-MedDCM-OCT-S46-C10	41803	No DTR found	38721	10.602454	GTTAACAAACAATTTAT	intragenic	197	<unknown id>	['HOQ54_gp51']	['GeneID:55412456']	414	1	38307	40566	CDS	['tail fiber']	['YP_009777879.1']
NC_047705	Uncultured phage_MedDCM-OCT-S46-C10 DNA, complete genome, group G8, isolate: uvMED-CGR-U-MedDCM-OCT-S46-C10	41803	No DTR found	39566	9.168123	ATTAAAAGTTTATAAAT	intragenic	197	<unknown id>	['HOQ54_gp51']	['GeneID:55412456']	1259	1	38307	40566	CDS	['tail fiber']	['YP_009777879.1']
MN855733	MAG: Siphoviridae sp. isolate 355, complete genome	71699	No DTR found	114	9.241065	GTTATTAAAATCTTAAA	intergenic	2	<unknown id>	no_locus_tag	no_db_xref	-379	1	509	3239	CDS	['hypothetical protein']	['QHJ78129.1']
MN855733	MAG: Siphoviridae sp. isolate 355, complete genome	71699	No DTR found	3113	8.854437	GTTAACATCGAGATACC	intragenic	4	<unknown id>	no_locus_tag	no_db_xref	-164	1	3293	5267	CDS	['hypothetical protein']	['QHJ78130.1']
MN855733	MAG: Siphoviridae sp. isolate 355, complete genome	71699	No DTR found	3646	11.730102	CTTTACGGATGGTAAAT	intragenic	4	<unknown id>	no_locus_tag	no_db_xref	353	1	3293	5267	CDS	['hypothetical protein']	['QHJ78130.1']
MN855733	MAG: Siphoviridae sp. isolate 355, complete genome	71699	No DTR found	3832	9.272133	TTTAACTGGAGGTTCAG	intragenic	4	<unknown id>	no_locus_tag	no_db_xref	539	1	3293	5267	CDS	['hypothetical protein']	['QHJ78130.1']
MN855733	MAG: Siphoviridae sp. isolate 355, complete genome	71699	No DTR found	4411	13.153507	GTTAACCAGGTATTTAC	intragenic	10	<unknown id>	no_locus_tag	no_db_xref	-994	1	5421	5754	CDS	['hypothetical protein']	['QHJ78131.1']
MN855733	MAG: Siphoviridae sp. isolate 355, complete genome	71699	No DTR found	5144	8.357679	CTTAAGGCCCGCCTCAT	intragenic	10	<unknown id>	no_locus_tag	no_db_xref	-261	1	5421	5754	CDS	['hypothetical protein']	['QHJ78131.1']
MN855733	MAG: Siphoviridae sp. isolate 355, complete genome	71699	No DTR found	5386	10.764056	GTCAATTACGACTTAAC	intergenic	10	<unknown id>	no_locus_tag	no_db_xref	-19	1	5421	5754	CDS	['hypothetical protein']	['QHJ78131.1']
MN855733	MAG: Siphoviridae sp. isolate 355, complete genome	71699	No DTR found	6315	9.801794	GTTAATACCGGTGTAAC	intragenic	16	<unknown id>	no_locus_tag	no_db_xref	-273	1	6604	7105	CDS	['hypothetical protein']	['QHJ78134.1']
MN855733	MAG: Siphoviridae sp. isolate 355, complete genome	71699	No DTR found	6481	8.3882885	GTCAGGTAATGATTAAG	intragenic	16	<unknown id>	no_locus_tag	no_db_xref	-107	1	6604	7105	CDS	['hypothetical protein']	['QHJ78134.1']
MN855733	MAG: Siphoviridae sp. isolate 355, complete genome	71699	No DTR found	6497	8.349601	GTTACTTGATGCTAAAC	intragenic	16	<unknown id>	no_locus_tag	no_db_xref	-91	1	6604	7105	CDS	['hypothetical protein']	['QHJ78134.1']
MN855733	MAG: Siphoviridae sp. isolate 355, complete genome	71699	No DTR found	9997	10.551266	TTTAACTTCTGATAAAG	intragenic	19	<unknown id>	no_locus_tag	no_db_xref	236	1	9761	10982	CDS	['hypothetical protein']	['QHJ78137.1']
MN855733	MAG: Siphoviridae sp. isolate 355, complete genome	71699	No DTR found	10513	8.7882395	CTTAAAGTCTACTCAAG	intragenic	22	<unknown id>	no_locus_tag	no_db_xref	-469	1	10998	12201	CDS	['hypothetical protein']	['QHJ78138.1']
MN855733	MAG: Siphoviridae sp. isolate 355, complete genome	71699	No DTR found	12467	8.840402	ATGAACCAGAAGTAAAA	intragenic	23	<unknown id>	no_locus_tag	no_db_xref	193	1	12274	12910	CDS	['hypothetical protein']	['QHJ78139.1']
MN855733	MAG: Siphoviridae sp. isolate 355, complete genome	71699	No DTR found	13030	8.5493965	GTTAACTAAGGGTGATG	intragenic	25	<unknown id>	no_locus_tag	no_db_xref	44	1	12986	13823	CDS	['hypothetical protein']	['QHJ78140.1']
MN855733	MAG: Siphoviridae sp. isolate 355, complete genome	71699	No DTR found	16919	8.952403	GTTAATAGGAAACCATC	intragenic	30	<unknown id>	no_locus_tag	no_db_xref	-1	1	16936	18901	CDS	['hypothetical protein']	['QHJ78143.1']
MN855733	MAG: Siphoviridae sp. isolate 355, complete genome	71699	No DTR found	17291	10.0330305	GTTTACAGGATACTAAT	intragenic	30	<unknown id>	no_locus_tag	no_db_xref	355	1	16936	18901	CDS	['hypothetical protein']	['QHJ78143.1']
MN855733	MAG: Siphoviridae sp. isolate 355, complete genome	71699	No DTR found	17380	11.448266	ATTAATGCTGCATTAAG	intragenic	30	<unknown id>	no_locus_tag	no_db_xref	444	1	16936	18901	CDS	['hypothetical protein']	['QHJ78143.1']
MN855733	MAG: Siphoviridae sp. isolate 355, complete genome	71699	No DTR found	18649	8.293533	ATTAACACCGGACAAAG	intragenic	35	<unknown id>	no_locus_tag	no_db_xref	-330	1	18995	29363	CDS	['hypothetical protein']	['QHJ78144.1']
MN855733	MAG: Siphoviridae sp. isolate 355, complete genome	71699	No DTR found	18670	9.409792	CTTACTGCACTGTTACC	intragenic	35	<unknown id>	no_locus_tag	no_db_xref	-309	1	18995	29363	CDS	['hypothetical protein']	['QHJ78144.1']
MN855733	MAG: Siphoviridae sp. isolate 355, complete genome	71699	No DTR found	19254	10.838548	GTTTACAGATTCTTAAT	intragenic	35	<unknown id>	no_locus_tag	no_db_xref	259	1	18995	29363	CDS	['hypothetical protein']	['QHJ78144.1']
MN855733	MAG: Siphoviridae sp. isolate 355, complete genome	71699	No DTR found	19311	8.304761	CTAAACAGCGTACTAAC	intragenic	35	<unknown id>	no_locus_tag	no_db_xref	316	1	18995	29363	CDS	['hypothetical protein']	['QHJ78144.1']
MN855733	MAG: Siphoviridae sp. isolate 355, complete genome	71699	No DTR found	19563	10.676493	ATGAACAAGACATCAAA	intragenic	35	<unknown id>	no_locus_tag	no_db_xref	568	1	18995	29363	CDS	['hypothetical protein']	['QHJ78144.1']
MN855733	MAG: Siphoviridae sp. isolate 355, complete genome	71699	No DTR found	20384	9.554441	GTTGGTAAAACATTAGC	intragenic	35	<unknown id>	no_locus_tag	no_db_xref	1389	1	18995	29363	CDS	['hypothetical protein']	['QHJ78144.1']
MN855733	MAG: Siphoviridae sp. isolate 355, complete genome	71699	No DTR found	20442	8.388513	GTGAAGAAGTTGCTAAG	intragenic	35	<unknown id>	no_locus_tag	no_db_xref	1447	1	18995	29363	CDS	['hypothetical protein']	['QHJ78144.1']
MN855733	MAG: Siphoviridae sp. isolate 355, complete genome	71699	No DTR found	22152	8.30561	GTTATCAGGACTTAATG	intragenic	35	<unknown id>	no_locus_tag	no_db_xref	3157	1	18995	29363	CDS	['hypothetical protein']	['QHJ78144.1']
MN855733	MAG: Siphoviridae sp. isolate 355, complete genome	71699	No DTR found	22212	8.319175	CTAAGTTCCTTGCTAAT	intragenic	35	<unknown id>	no_locus_tag	no_db_xref	3217	1	18995	29363	CDS	['hypothetical protein']	['QHJ78144.1']
MN855733	MAG: Siphoviridae sp. isolate 355, complete genome	71699	No DTR found	25807	10.472252	CTTAACCAACCGTGAAC	intragenic	47	<unknown id>	no_locus_tag	no_db_xref	3868	-1	29397	29691	CDS	['hypothetical protein']	['QHJ78145.1']
MN855733	MAG: Siphoviridae sp. isolate 355, complete genome	71699	No DTR found	27636	8.663806	CTAAACAGGGTGTTAAT	intragenic	47	<unknown id>	no_locus_tag	no_db_xref	2039	-1	29397	29691	CDS	['hypothetical protein']	['QHJ78145.1']
MN855733	MAG: Siphoviridae sp. isolate 355, complete genome	71699	No DTR found	28143	8.6472	ATGAGAACGACATTAAG	intragenic	47	<unknown id>	no_locus_tag	no_db_xref	1532	-1	29397	29691	CDS	['hypothetical protein']	['QHJ78145.1']
MN855733	MAG: Siphoviridae sp. isolate 355, complete genome	71699	No DTR found	29052	9.249755	CGGAAGAGTTTGTTAAC	intragenic	47	<unknown id>	no_locus_tag	no_db_xref	623	-1	29397	29691	CDS	['hypothetical protein']	['QHJ78145.1']
MN855733	MAG: Siphoviridae sp. isolate 355, complete genome	71699	No DTR found	29754	8.853562	ATAAACTGGTCATCAAC	intragenic	47	<unknown id>	no_locus_tag	no_db_xref	-63	-1	29397	29691	CDS	['hypothetical protein']	['QHJ78145.1']
MN855733	MAG: Siphoviridae sp. isolate 355, complete genome	71699	No DTR found	30821	8.632903	GTTAAGATTAGGTCAAT	intragenic	51	<unknown id>	no_locus_tag	no_db_xref	4	-1	30682	30841	CDS	['hypothetical protein']	['QHJ78148.1']
MN855733	MAG: Siphoviridae sp. isolate 355, complete genome	71699	No DTR found	31052	10.249407	AATAACAATACATTAGC	intergenic	51	<unknown id>	no_locus_tag	no_db_xref	-211	-1	30682	30841	CDS	['hypothetical protein']	['QHJ78148.1']
MN855733	MAG: Siphoviridae sp. isolate 355, complete genome	71699	No DTR found	33230	10.121473	ATTAACTACGTTTTAGG	intragenic	54	<unknown id>	no_locus_tag	no_db_xref	-134	-1	32829	33096	CDS	['hypothetical protein']	['QHJ78149.1']
MN855733	MAG: Siphoviridae sp. isolate 355, complete genome	71699	No DTR found	35049	11.253458	CCTAATAAGTGATTAAC	intergenic	58	<unknown id>	no_locus_tag	no_db_xref	-9	-1	34236	35040	CDS	['hypothetical protein']	['QHJ78152.1']
MN855733	MAG: Siphoviridae sp. isolate 355, complete genome	71699	No DTR found	36697	10.988048	TTGAAAGTCTTCTTAAT	intragenic	60	<unknown id>	no_locus_tag	no_db_xref	-864	-1	35080	35833	CDS	['hypothetical protein']	['QHJ78153.1']
MN855733	MAG: Siphoviridae sp. isolate 355, complete genome	71699	No DTR found	37438	12.628667	GTTAACTTCTGTTTTAC	intragenic	61	<unknown id>	no_locus_tag	no_db_xref	589	-1	35889	38043	CDS	['hypothetical protein']	['QHJ78154.1']
MN855733	MAG: Siphoviridae sp. isolate 355, complete genome	71699	No DTR found	37539	8.672333	GTTAATAGCACCACAAC	intragenic	61	<unknown id>	no_locus_tag	no_db_xref	488	-1	35889	38043	CDS	['hypothetical protein']	['QHJ78154.1']
MN855733	MAG: Siphoviridae sp. isolate 355, complete genome	71699	No DTR found	39383	8.307334	CCTAGTGCTTGGATAAT	intragenic	66	<unknown id>	no_locus_tag	no_db_xref	100	-1	39019	39499	CDS	['hypothetical protein']	['QHJ78156.1']
MN855733	MAG: Siphoviridae sp. isolate 355, complete genome	71699	No DTR found	41220	10.396218	GTTAACTGCATCTGAAT	intragenic	69	<unknown id>	no_locus_tag	no_db_xref	1144	-1	39800	42380	CDS	['hypothetical protein']	['QHJ78158.1']
MN855733	MAG: Siphoviridae sp. isolate 355, complete genome	71699	No DTR found	41681	11.843908	GTTAATACGCCCATAAG	intragenic	69	<unknown id>	no_locus_tag	no_db_xref	683	-1	39800	42380	CDS	['hypothetical protein']	['QHJ78158.1']
MN855733	MAG: Siphoviridae sp. isolate 355, complete genome	71699	No DTR found	41792	8.559993	GTTATAGTGCTTTAAAC	intragenic	69	<unknown id>	no_locus_tag	no_db_xref	572	-1	39800	42380	CDS	['hypothetical protein']	['QHJ78158.1']
MN855733	MAG: Siphoviridae sp. isolate 355, complete genome	71699	No DTR found	42816	10.969225	TTTAACACACCATCAAG	intragenic	73	<unknown id>	no_locus_tag	no_db_xref	88	-1	42389	42920	CDS	['hypothetical protein']	['QHJ78159.1']
MN855733	MAG: Siphoviridae sp. isolate 355, complete genome	71699	No DTR found	45014	8.855775	GTTGCTTTGCGATTAAC	intragenic	77	<unknown id>	no_locus_tag	no_db_xref	19	-1	44653	45049	CDS	['hypothetical protein']	['QHJ78162.1']
MN855733	MAG: Siphoviridae sp. isolate 355, complete genome	71699	No DTR found	45532	8.501591	GTAGGAGCCTTATTAAC	intragenic	77	<unknown id>	no_locus_tag	no_db_xref	-483	-1	44653	45049	CDS	['hypothetical protein']	['QHJ78162.1']
MN855733	MAG: Siphoviridae sp. isolate 355, complete genome	71699	No DTR found	45543	9.31563	ATTAACAACGGGTTTAA	intragenic	77	<unknown id>	no_locus_tag	no_db_xref	-494	-1	44653	45049	CDS	['hypothetical protein']	['QHJ78162.1']
MN855733	MAG: Siphoviridae sp. isolate 355, complete genome	71699	No DTR found	46484	11.7297	CTTCACGGTTGGTAAAT	intragenic	79	<unknown id>	no_locus_tag	no_db_xref	648	-1	45111	47148	CDS	['hypothetical protein']	['QHJ78163.1']
MN855733	MAG: Siphoviridae sp. isolate 355, complete genome	71699	No DTR found	47660	9.84206	CGTTTGGCCTTGTTAAC	intragenic	79	<unknown id>	no_locus_tag	no_db_xref	-512	-1	45111	47148	CDS	['hypothetical protein']	['QHJ78163.1']
MN855733	MAG: Siphoviridae sp. isolate 355, complete genome	71699	No DTR found	47671	10.186355	GTTAACTTCGATTTGAT	intragenic	79	<unknown id>	no_locus_tag	no_db_xref	-523	-1	45111	47148	CDS	['hypothetical protein']	['QHJ78163.1']
MN855733	MAG: Siphoviridae sp. isolate 355, complete genome	71699	No DTR found	48076	8.524121	GTCAATTACCCGGTAAC	intragenic	79	<unknown id>	no_locus_tag	no_db_xref	-928	-1	45111	47148	CDS	['hypothetical protein']	['QHJ78163.1']
MN855733	MAG: Siphoviridae sp. isolate 355, complete genome	71699	No DTR found	48782	10.509389	GTTAACTTCTGGTTAGA	intragenic	83	<unknown id>	no_locus_tag	no_db_xref	919	-1	47152	49717	CDS	['hypothetical protein']	['QHJ78164.1']
MN855733	MAG: Siphoviridae sp. isolate 355, complete genome	71699	No DTR found	49732	9.372163	TTTAAATGTTGCTTAAA	intragenic	83	<unknown id>	no_locus_tag	no_db_xref	-15	-1	47152	49717	CDS	['hypothetical protein']	['QHJ78164.1']
MN855733	MAG: Siphoviridae sp. isolate 355, complete genome	71699	No DTR found	49866	8.370078	CCTGATATTCTGTTAAG	intragenic	89	<unknown id>	no_locus_tag	no_db_xref	54	-1	49744	49936	CDS	['hypothetical protein']	['QHJ78165.1']
MN855733	MAG: Siphoviridae sp. isolate 355, complete genome	71699	No DTR found	50473	10.487085	CCTTATTTTTTACTAAC	intragenic	92	<unknown id>	no_locus_tag	no_db_xref	-7	-1	50253	50466	CDS	['hypothetical protein']	['QHJ78167.1']
MN855733	MAG: Siphoviridae sp. isolate 355, complete genome	71699	No DTR found	50589	10.502292	ATTAATTTTGCATAAAC	intragenic	94	<unknown id>	no_locus_tag	no_db_xref	95	-1	50475	50700	CDS	['hypothetical protein']	['QHJ78168.1']
MN855733	MAG: Siphoviridae sp. isolate 355, complete genome	71699	No DTR found	51848	9.193953	ATGAATCGGGGGTAAAC	intragenic	97	<unknown id>	no_locus_tag	no_db_xref	73	-1	50992	51937	CDS	['hypothetical protein']	['QHJ78170.1']
MN855733	MAG: Siphoviridae sp. isolate 355, complete genome	71699	No DTR found	54099	9.337711	GTTGGCTTATTCTTAAT	intragenic	103	<unknown id>	no_locus_tag	no_db_xref	-144	-1	53448	53955	CDS	['hypothetical protein']	['QHJ78175.1']
MN855733	MAG: Siphoviridae sp. isolate 355, complete genome	71699	No DTR found	54252	9.033784	TTGAACTGGCTCTTAAC	intragenic	103	<unknown id>	no_locus_tag	no_db_xref	-297	-1	53448	53955	CDS	['hypothetical protein']	['QHJ78175.1']
MN855733	MAG: Siphoviridae sp. isolate 355, complete genome	71699	No DTR found	54786	8.617634	TCTAACTGAAGGTTAAT	intragenic	104	<unknown id>	no_locus_tag	no_db_xref	328	-1	53954	55130	CDS	['hypothetical protein']	['QHJ78176.1']
MN855733	MAG: Siphoviridae sp. isolate 355, complete genome	71699	No DTR found	56219	10.019483	ACTAATTAAGATTTAAC	intragenic	108	<unknown id>	no_locus_tag	no_db_xref	-29	-1	55137	56190	CDS	['hypothetical protein']	['QHJ78177.1']
MN855733	MAG: Siphoviridae sp. isolate 355, complete genome	71699	No DTR found	56550	10.977172	TTTAGTTACCTTTTAAC	intragenic	110	<unknown id>	no_locus_tag	no_db_xref	0	-1	56224	56551	CDS	['hypothetical protein']	['QHJ78178.1']
MN855733	MAG: Siphoviridae sp. isolate 355, complete genome	71699	No DTR found	58511	8.713302	GTCCACAGTGTGTTAAC	intragenic	115	<unknown id>	no_locus_tag	no_db_xref	-393	-1	57935	58118	CDS	['hypothetical protein']	['QHJ78182.1']
MN855733	MAG: Siphoviridae sp. isolate 355, complete genome	71699	No DTR found	59370	10.207322	ATTCACGGGCAGTTAAC	intragenic	116	<unknown id>	no_locus_tag	no_db_xref	9	-1	58177	59395	CDS	['hypothetical protein']	['QHJ78183.1']
MN855733	MAG: Siphoviridae sp. isolate 355, complete genome	71699	No DTR found	59681	9.110848	ATTTATTTACGGTTACG	intragenic	119	<unknown id>	no_locus_tag	no_db_xref	-68	-1	59451	59613	CDS	['hypothetical protein']	['QHJ78184.1']
MN855733	MAG: Siphoviridae sp. isolate 355, complete genome	71699	No DTR found	59791	11.133034	ATTAATCATCGTTTACC	intragenic	121	<unknown id>	no_locus_tag	no_db_xref	0	-1	59683	59800	CDS	['hypothetical protein']	['QHJ78185.1']
MN855733	MAG: Siphoviridae sp. isolate 355, complete genome	71699	No DTR found	60563	9.204908	GTTAAAAAGGACTTCAA	intragenic	123	<unknown id>	no_locus_tag	no_db_xref	32	-1	59792	60611	CDS	['hypothetical protein']	['QHJ78186.1']
MN855733	MAG: Siphoviridae sp. isolate 355, complete genome	71699	No DTR found	62054	9.423982	TTTAACTTTCATTTGAT	intragenic	129	<unknown id>	no_locus_tag	no_db_xref	0	-1	61841	62066	CDS	['hypothetical protein']	['QHJ78191.1']
MN855733	MAG: Siphoviridae sp. isolate 355, complete genome	71699	No DTR found	62100	8.292108	ATATACAGGACGTTTAC	intragenic	129	<unknown id>	no_locus_tag	no_db_xref	-34	-1	61841	62066	CDS	['hypothetical protein']	['QHJ78191.1']
MN855733	MAG: Siphoviridae sp. isolate 355, complete genome	71699	No DTR found	62127	9.813208	GTTCATGGCTAGTTCAC	intragenic	129	<unknown id>	no_locus_tag	no_db_xref	-61	-1	61841	62066	CDS	['hypothetical protein']	['QHJ78191.1']
MN855733	MAG: Siphoviridae sp. isolate 355, complete genome	71699	No DTR found	63255	10.954681	GTTAACATCAGATTCAG	intragenic	136	<unknown id>	no_locus_tag	no_db_xref	-35	-1	62998	63220	CDS	['hypothetical protein']	['QHJ78195.1']
MN855733	MAG: Siphoviridae sp. isolate 355, complete genome	71699	No DTR found	63709	9.663184	CTTAATTTGTTCCTGAT	intragenic	139	<unknown id>	no_locus_tag	no_db_xref	14	-1	63517	63739	CDS	['hypothetical protein']	['QHJ78197.1']
MN855733	MAG: Siphoviridae sp. isolate 355, complete genome	71699	No DTR found	66802	9.022147	ACTTATAAGCAGTTAAA	intragenic	149	<unknown id>	no_locus_tag	no_db_xref	-203	-1	66275	66599	CDS	['hypothetical protein']	['QHJ78206.1']
MN855733	MAG: Siphoviridae sp. isolate 355, complete genome	71699	No DTR found	68589	9.08064	GTTATTAACTCTTTACG	intergenic	155	<unknown id>	no_locus_tag	no_db_xref	-150	-1	68055	68439	CDS	['hypothetical protein']	['QHJ78211.1']
MN855733	MAG: Siphoviridae sp. isolate 355, complete genome	71699	No DTR found	69694	8.749605	CTGAACAGCAAATTAAT	intragenic	162	<unknown id>	no_locus_tag	no_db_xref	-74	1	69784	71374	CDS	['hypothetical protein']	['QHJ78214.1']
MN855733	MAG: Siphoviridae sp. isolate 355, complete genome	71699	No DTR found	69792	9.19438	GTTAATTAAACAGGAAC	intragenic	162	<unknown id>	no_locus_tag	no_db_xref	8	1	69784	71374	CDS	['hypothetical protein']	['QHJ78214.1']
MN855733	MAG: Siphoviridae sp. isolate 355, complete genome	71699	No DTR found	71017	9.318196	CGTAATGTCTTCTTTAA	intragenic	2	<unknown id>	no_locus_tag	no_db_xref	-1175	1	509	3239	CDS	['hypothetical protein']	['QHJ78129.1']
MT375519	Pelagibacter phage Aegir EXVC013S, complete genome	18297	No DTR found	39	8.607981	ATTAAGTAAGCTTGAAA	intragenic	2	<unknown id>	['Aegir_gp1']	no_db_xref	14	1	25	2314	CDS	['RNA polymerase']	['QLF87950.1']
MT375519	Pelagibacter phage Aegir EXVC013S, complete genome	18297	No DTR found	496	10.415384	TTTAAACCTTTATTCAC	intragenic	2	<unknown id>	['Aegir_gp1']	no_db_xref	471	1	25	2314	CDS	['RNA polymerase']	['QLF87950.1']
MT375519	Pelagibacter phage Aegir EXVC013S, complete genome	18297	No DTR found	916	9.634904	GCTAAAGGTATGTTAAG	intragenic	2	<unknown id>	['Aegir_gp1']	no_db_xref	891	1	25	2314	CDS	['RNA polymerase']	['QLF87950.1']
MT375519	Pelagibacter phage Aegir EXVC013S, complete genome	18297	No DTR found	1286	10.037255	ATTTAGTAAATATTAAA	intragenic	9	<unknown id>	['Aegir_gp2']	no_db_xref	-1026	1	2328	2475	CDS	['hypothetical protein']	['QLF87951.1']
MT375519	Pelagibacter phage Aegir EXVC013S, complete genome	18297	No DTR found	1878	11.134493	ATTTACACAACATTATG	intragenic	9	<unknown id>	['Aegir_gp2']	no_db_xref	-434	1	2328	2475	CDS	['hypothetical protein']	['QLF87951.1']
MT375519	Pelagibacter phage Aegir EXVC013S, complete genome	18297	No DTR found	2778	9.923959	ATTTAGTAGAAGTTACA	intragenic	13	<unknown id>	['Aegir_gp4']	no_db_xref	34	1	2744	2954	CDS	['hypothetical protein']	['QLF87953.1']
MT375519	Pelagibacter phage Aegir EXVC013S, complete genome	18297	No DTR found	3116	8.321035	ATAAATAGGAGATAAAA	intragenic	17	<unknown id>	['Aegir_gp5']	no_db_xref	0	1	3132	3516	CDS	['hypothetical protein']	['QLF87954.1']
MT375519	Pelagibacter phage Aegir EXVC013S, complete genome	18297	No DTR found	3224	10.538212	GTTAAAAAAGCTTAAAT	intragenic	17	<unknown id>	['Aegir_gp5']	no_db_xref	92	1	3132	3516	CDS	['hypothetical protein']	['QLF87954.1']
MT375519	Pelagibacter phage Aegir EXVC013S, complete genome	18297	No DTR found	3736	8.437947	GTGAATGACATGTTAAA	intragenic	25	<unknown id>	['Aegir_gp7']	no_db_xref	-88	1	3840	4335	CDS	['putative lysozyme 2']	['QLF87956.1']
MT375519	Pelagibacter phage Aegir EXVC013S, complete genome	18297	No DTR found	3782	11.239685	GTTTACCGAAGTTTAAT	intragenic	25	<unknown id>	['Aegir_gp7']	no_db_xref	-42	1	3840	4335	CDS	['putative lysozyme 2']	['QLF87956.1']
MT375519	Pelagibacter phage Aegir EXVC013S, complete genome	18297	No DTR found	3815	8.648708	ATGAATTTAACATTAAA	intragenic	25	<unknown id>	['Aegir_gp7']	no_db_xref	-9	1	3840	4335	CDS	['putative lysozyme 2']	['QLF87956.1']
MT375519	Pelagibacter phage Aegir EXVC013S, complete genome	18297	No DTR found	4139	9.01034	ATTAAAAAAATTTAAAA	intragenic	28	<unknown id>	['Aegir_gp8']	no_db_xref	-180	1	4335	5622	CDS	['putative terminase']	['QLF87957.1']
MT375519	Pelagibacter phage Aegir EXVC013S, complete genome	18297	No DTR found	5042	10.092304	TTTAATACCTTTTGAAC	intragenic	28	<unknown id>	['Aegir_gp8']	no_db_xref	707	1	4335	5622	CDS	['putative terminase']	['QLF87957.1']
MT375519	Pelagibacter phage Aegir EXVC013S, complete genome	18297	No DTR found	6616	9.087249	CTTAATCAACTTATAAC	intragenic	31	<unknown id>	['Aegir_gp9']	no_db_xref	576	1	6040	7648	CDS	['hypothetical protein']	['QLF87958.1']
MT375519	Pelagibacter phage Aegir EXVC013S, complete genome	18297	No DTR found	7079	10.957332	CTTGGATGTTTGTTAAT	intragenic	37	<unknown id>	['Aegir_gp10']	no_db_xref	-756	1	7851	9615	CDS	['putative ribonucleotide-diphosphate reductase large subunit']	['QLF87959.1']
MT375519	Pelagibacter phage Aegir EXVC013S, complete genome	18297	No DTR found	7168	9.991657	GGTTATGATGAGTTAAC	intragenic	37	<unknown id>	['Aegir_gp10']	no_db_xref	-667	1	7851	9615	CDS	['putative ribonucleotide-diphosphate reductase large subunit']	['QLF87959.1']
MT375519	Pelagibacter phage Aegir EXVC013S, complete genome	18297	No DTR found	7711	8.292038	GTTAATATTGGCTTTAT	intergenic	37	<unknown id>	['Aegir_gp10']	no_db_xref	-124	1	7851	9615	CDS	['putative ribonucleotide-diphosphate reductase large subunit']	['QLF87959.1']
MT375519	Pelagibacter phage Aegir EXVC013S, complete genome	18297	No DTR found	7899	9.62299	GGTAAAACAACATTAAA	intragenic	37	<unknown id>	['Aegir_gp10']	no_db_xref	48	1	7851	9615	CDS	['putative ribonucleotide-diphosphate reductase large subunit']	['QLF87959.1']
MT375519	Pelagibacter phage Aegir EXVC013S, complete genome	18297	No DTR found	8092	9.469882	TTTCATGCTTTTTAAAC	intragenic	37	<unknown id>	['Aegir_gp10']	no_db_xref	241	1	7851	9615	CDS	['putative ribonucleotide-diphosphate reductase large subunit']	['QLF87959.1']
MT375519	Pelagibacter phage Aegir EXVC013S, complete genome	18297	No DTR found	8535	10.0059395	GTTAAAAAAGTATCAGC	intragenic	37	<unknown id>	['Aegir_gp10']	no_db_xref	684	1	7851	9615	CDS	['putative ribonucleotide-diphosphate reductase large subunit']	['QLF87959.1']
MT375519	Pelagibacter phage Aegir EXVC013S, complete genome	18297	No DTR found	8737	11.336799	GTTTATCAAGTGTTAAT	intragenic	37	<unknown id>	['Aegir_gp10']	no_db_xref	886	1	7851	9615	CDS	['putative ribonucleotide-diphosphate reductase large subunit']	['QLF87959.1']
MT375519	Pelagibacter phage Aegir EXVC013S, complete genome	18297	No DTR found	9986	12.0688715	GTTAGAATGATGTTAAG	intragenic	43	<unknown id>	['Aegir_gp11']	no_db_xref	258	1	9728	10682	CDS	['putative ribonucleotide-diphosphate reductase small subunit']	['QLF87960.1']
MT375519	Pelagibacter phage Aegir EXVC013S, complete genome	18297	No DTR found	10038	8.43957	GTTACTCATTACTTAAT	intragenic	43	<unknown id>	['Aegir_gp11']	no_db_xref	310	1	9728	10682	CDS	['putative ribonucleotide-diphosphate reductase small subunit']	['QLF87960.1']
MT375519	Pelagibacter phage Aegir EXVC013S, complete genome	18297	No DTR found	10075	10.960177	ATTAACTGATTATAAAG	intragenic	43	<unknown id>	['Aegir_gp11']	no_db_xref	347	1	9728	10682	CDS	['putative ribonucleotide-diphosphate reductase small subunit']	['QLF87960.1']
MT375519	Pelagibacter phage Aegir EXVC013S, complete genome	18297	No DTR found	10291	9.639405	GTCAATAAGAGATGAAA	intragenic	50	<unknown id>	['Aegir_gp12']	no_db_xref	-378	1	10685	10904	CDS	['hypothetical protein']	['QLF87961.1']
MT375519	Pelagibacter phage Aegir EXVC013S, complete genome	18297	No DTR found	10490	10.0537195	GTTAAAAAATATATAAG	intragenic	50	<unknown id>	['Aegir_gp12']	no_db_xref	-179	1	10685	10904	CDS	['hypothetical protein']	['QLF87961.1']
MT375519	Pelagibacter phage Aegir EXVC013S, complete genome	18297	No DTR found	10734	9.277038	GTTTTAAAGAAGTTAAA	intragenic	50	<unknown id>	['Aegir_gp12']	no_db_xref	49	1	10685	10904	CDS	['hypothetical protein']	['QLF87961.1']
MT375519	Pelagibacter phage Aegir EXVC013S, complete genome	18297	No DTR found	10830	9.282148	GTAAACCTATTGTAAAT	intragenic	55	<unknown id>	['Aegir_gp13']	no_db_xref	-59	1	10905	11145	CDS	['hypothetical protein']	['QLF87962.1']
MT375519	Pelagibacter phage Aegir EXVC013S, complete genome	18297	No DTR found	10840	9.634453	TGTAAATTCTAATAAAT	intragenic	55	<unknown id>	['Aegir_gp13']	no_db_xref	-49	1	10905	11145	CDS	['hypothetical protein']	['QLF87962.1']
MT375519	Pelagibacter phage Aegir EXVC013S, complete genome	18297	No DTR found	11020	10.571954	GTCAAAAAGGAATGAAG	intragenic	55	<unknown id>	['Aegir_gp13']	no_db_xref	115	1	10905	11145	CDS	['hypothetical protein']	['QLF87962.1']
MT375519	Pelagibacter phage Aegir EXVC013S, complete genome	18297	No DTR found	11145	11.705634	TTTAATGGCTTATAAAA	intragenic	59	<unknown id>	['Aegir_gp14']	no_db_xref	-203	1	11364	11631	CDS	['hypothetical protein']	['QLF87963.1']
MT375519	Pelagibacter phage Aegir EXVC013S, complete genome	18297	No DTR found	11484	10.218794	AATAAAAAAATGTTAAC	intragenic	59	<unknown id>	['Aegir_gp14']	no_db_xref	120	1	11364	11631	CDS	['hypothetical protein']	['QLF87963.1']
MT375519	Pelagibacter phage Aegir EXVC013S, complete genome	18297	No DTR found	11509	8.529927	ATTTAGATAAATTAAAC	intragenic	64	<unknown id>	['Aegir_gp15']	no_db_xref	-118	1	11643	13545	CDS	['putative head morphogenesis protein']	['QLF87964.1']
MT375519	Pelagibacter phage Aegir EXVC013S, complete genome	18297	No DTR found	11619	10.302958	GCTAAGAACTAATTAAG	intragenic	64	<unknown id>	['Aegir_gp15']	no_db_xref	-8	1	11643	13545	CDS	['putative head morphogenesis protein']	['QLF87964.1']
MT375519	Pelagibacter phage Aegir EXVC013S, complete genome	18297	No DTR found	11973	12.348841	GTTAATGATTTAATAAT	intragenic	64	<unknown id>	['Aegir_gp15']	no_db_xref	330	1	11643	13545	CDS	['putative head morphogenesis protein']	['QLF87964.1']
MT375519	Pelagibacter phage Aegir EXVC013S, complete genome	18297	No DTR found	12393	13.204883	ATTAAAAATACATCAAG	intragenic	64	<unknown id>	['Aegir_gp15']	no_db_xref	750	1	11643	13545	CDS	['putative head morphogenesis protein']	['QLF87964.1']
MT375519	Pelagibacter phage Aegir EXVC013S, complete genome	18297	No DTR found	12440	11.68589	ATTAAGCACAAATAAAC	intragenic	64	<unknown id>	['Aegir_gp15']	no_db_xref	797	1	11643	13545	CDS	['putative head morphogenesis protein']	['QLF87964.1']
MT375519	Pelagibacter phage Aegir EXVC013S, complete genome	18297	No DTR found	12902	8.380939	GTTTAGAGGAGCCCAAG	intragenic	70	<unknown id>	['Aegir_gp16']	no_db_xref	-610	1	13528	13699	CDS	['hypothetical protein']	['QLF87965.1']
MT375519	Pelagibacter phage Aegir EXVC013S, complete genome	18297	No DTR found	13683	10.992915	CCTAACTTCTAAGTAAC	intragenic	73	<unknown id>	['Aegir_gp17']	no_db_xref	-76	1	13775	14423	CDS	['hypothetical protein']	['QLF87966.1']
MT375519	Pelagibacter phage Aegir EXVC013S, complete genome	18297	No DTR found	14071	9.756191	ATTAAGCCGAGATAACG	intragenic	73	<unknown id>	['Aegir_gp17']	no_db_xref	296	1	13775	14423	CDS	['hypothetical protein']	['QLF87966.1']
MT375519	Pelagibacter phage Aegir EXVC013S, complete genome	18297	No DTR found	15233	8.972173	AACAACCAATCATTAAC	intragenic	79	<unknown id>	['Aegir_gp19']	no_db_xref	-330	1	15579	16122	CDS	['hypothetical protein']	['QLF87968.1']
MT375519	Pelagibacter phage Aegir EXVC013S, complete genome	18297	No DTR found	15597	10.804556	GTTAATTCATTTGTAAC	intragenic	79	<unknown id>	['Aegir_gp19']	no_db_xref	18	1	15579	16122	CDS	['hypothetical protein']	['QLF87968.1']
MT375519	Pelagibacter phage Aegir EXVC013S, complete genome	18297	No DTR found	15946	8.649616	GTGAAAATAAAGTTAAA	intragenic	84	<unknown id>	['Aegir_gp20']	no_db_xref	-159	1	16121	16478	CDS	['hypothetical protein']	['QLF87969.1']
MT375519	Pelagibacter phage Aegir EXVC013S, complete genome	18297	No DTR found	16117	10.493899	CTTAATGAGTTATAAAA	intragenic	84	<unknown id>	['Aegir_gp20']	no_db_xref	0	1	16121	16478	CDS	['hypothetical protein']	['QLF87969.1']
MT375519	Pelagibacter phage Aegir EXVC013S, complete genome	18297	No DTR found	16128	8.2449665	ATAAAACACTTATTAAC	intragenic	84	<unknown id>	['Aegir_gp20']	no_db_xref	7	1	16121	16478	CDS	['hypothetical protein']	['QLF87969.1']
MT375519	Pelagibacter phage Aegir EXVC013S, complete genome	18297	No DTR found	16168	8.458044	TTTAATTGGGGATTTAG	intragenic	84	<unknown id>	['Aegir_gp20']	no_db_xref	47	1	16121	16478	CDS	['hypothetical protein']	['QLF87969.1']
MT375519	Pelagibacter phage Aegir EXVC013S, complete genome	18297	No DTR found	17159	9.587538	ATTTACAGTAAACTACG	intragenic	90	<unknown id>	['Aegir_gp22']	no_db_xref	260	1	16899	17394	CDS	['hypothetical protein']	['QLF87971.1']
MT375519	Pelagibacter phage Aegir EXVC013S, complete genome	18297	No DTR found	17389	8.362011	ATTAATAAAATATTTAT	intragenic	94	<unknown id>	['Aegir_gp23']	no_db_xref	-47	1	17452	17764	CDS	['hypothetical protein']	['QLF87972.1']
MT375519	Pelagibacter phage Aegir EXVC013S, complete genome	18297	No DTR found	17469	8.310787	GTTTAATAAATATTATG	intragenic	94	<unknown id>	['Aegir_gp23']	no_db_xref	17	1	17452	17764	CDS	['hypothetical protein']	['QLF87972.1']
MT375519	Pelagibacter phage Aegir EXVC013S, complete genome	18297	No DTR found	18229	10.12236	ATTAAATTAAAATTAGG	intragenic	2	<unknown id>	['Aegir_gp1']	no_db_xref	-77	1	25	2314	CDS	['RNA polymerase']	['QLF87950.1']
JF773396	Liberibacter phage FP2, complete genome	38552	No DTR found	2130	8.418759	GTTTCACTGGCTTTAAG	intragenic	13	<unknown id>	['Psy-FP2_gm025']	no_db_xref	-210	1	2356	2863	CDS	['putative side tail fiber protein']	['AEL31348.1']
JF773396	Liberibacter phage FP2, complete genome	38552	No DTR found	2140	9.06927	CTTTAAGCCTTCTACAC	intragenic	13	<unknown id>	['Psy-FP2_gm025']	no_db_xref	-200	1	2356	2863	CDS	['putative side tail fiber protein']	['AEL31348.1']
JF773396	Liberibacter phage FP2, complete genome	38552	No DTR found	2351	12.463038	GTTAAATGGATATCAAG	intragenic	13	<unknown id>	['Psy-FP2_gm025']	no_db_xref	0	1	2356	2863	CDS	['putative side tail fiber protein']	['AEL31348.1']
JF773396	Liberibacter phage FP2, complete genome	38552	No DTR found	2946	9.181112	GTGAACCAGAAGCCAAG	intragenic	15	<unknown id>	['Psy-FP2_gm030']	no_db_xref	430	-1	2918	3392	CDS	['putative phage-related protein']	['AEL31349.1']
JF773396	Liberibacter phage FP2, complete genome	38552	No DTR found	2983	11.271756	GTTCAAAAGGGCTTAAG	intragenic	15	<unknown id>	['Psy-FP2_gm030']	no_db_xref	393	-1	2918	3392	CDS	['putative phage-related protein']	['AEL31349.1']
JF773396	Liberibacter phage FP2, complete genome	38552	No DTR found	3172	9.445846	GCTTATCTGCTTTTAAC	intragenic	15	<unknown id>	['Psy-FP2_gm030']	no_db_xref	204	-1	2918	3392	CDS	['putative phage-related protein']	['AEL31349.1']
JF773396	Liberibacter phage FP2, complete genome	38552	No DTR found	3203	8.440805	TTTGATATCCGCTAAAT	intragenic	15	<unknown id>	['Psy-FP2_gm030']	no_db_xref	173	-1	2918	3392	CDS	['putative phage-related protein']	['AEL31349.1']
JF773396	Liberibacter phage FP2, complete genome	38552	No DTR found	5077	8.888207	ATAAATAAAGAATTACA	intragenic	28	<unknown id>	['Psy-FP2_gm050']	no_db_xref	577	-1	5193	5670	CDS	['hypothetical protein']	['AEL31353.1']
JF773396	Liberibacter phage FP2, complete genome	38552	No DTR found	6113	8.451193	TTTTATCCCCTGTTATT	intragenic	30	<unknown id>	['Psy-FP2_gm055']	no_db_xref	-174	-1	5666	5939	CDS	['conserved hypothetical protein']	['AEL31354.1']
JF773396	Liberibacter phage FP2, complete genome	38552	No DTR found	6727	11.546586	CTTAAAGCGTTATTATT	intragenic	32	<unknown id>	['Psy-FP2_gm060']	no_db_xref	214	-1	5931	6957	CDS	['conserved hypothetical protein']	['AEL31355.1']
JF773396	Liberibacter phage FP2, complete genome	38552	No DTR found	6744	10.997051	GTTAATCCACCTTTTAG	intragenic	32	<unknown id>	['Psy-FP2_gm060']	no_db_xref	197	-1	5931	6957	CDS	['conserved hypothetical protein']	['AEL31355.1']
JF773396	Liberibacter phage FP2, complete genome	38552	No DTR found	7112	8.318582	GTTTACCAACTCTTTAC	intragenic	32	<unknown id>	['Psy-FP2_gm060']	no_db_xref	-155	-1	5931	6957	CDS	['conserved hypothetical protein']	['AEL31355.1']
JF773396	Liberibacter phage FP2, complete genome	38552	No DTR found	8357	9.239135	TTTATCCCCTTCTAAAC	intragenic	37	<unknown id>	['Psy-FP2_gm065']	no_db_xref	1010	-1	6953	9383	CDS	['putative phage-related protein']	['AEL31356.1']
JF773396	Liberibacter phage FP2, complete genome	38552	No DTR found	8367	9.521688	TCTAAACGACTGTTAAT	intragenic	37	<unknown id>	['Psy-FP2_gm065']	no_db_xref	1000	-1	6953	9383	CDS	['putative phage-related protein']	['AEL31356.1']
JF773396	Liberibacter phage FP2, complete genome	38552	No DTR found	8378	8.852103	GTTAATATCTTCTCGAT	intragenic	37	<unknown id>	['Psy-FP2_gm065']	no_db_xref	989	-1	6953	9383	CDS	['putative phage-related protein']	['AEL31356.1']
JF773396	Liberibacter phage FP2, complete genome	38552	No DTR found	8412	8.59475	GCTAAAACAAAGTTAAA	intragenic	37	<unknown id>	['Psy-FP2_gm065']	no_db_xref	955	-1	6953	9383	CDS	['putative phage-related protein']	['AEL31356.1']
JF773396	Liberibacter phage FP2, complete genome	38552	No DTR found	8664	11.767846	GCTAATGTCTCATAAAC	intragenic	37	<unknown id>	['Psy-FP2_gm065']	no_db_xref	703	-1	6953	9383	CDS	['putative phage-related protein']	['AEL31356.1']
JF773396	Liberibacter phage FP2, complete genome	38552	No DTR found	9337	8.295178	GTTCACCAGCCGCTACA	intragenic	37	<unknown id>	['Psy-FP2_gm065']	no_db_xref	30	-1	6953	9383	CDS	['putative phage-related protein']	['AEL31356.1']
JF773396	Liberibacter phage FP2, complete genome	38552	No DTR found	9463	11.489291	TTTAATTCCTGGTTCAT	intragenic	37	<unknown id>	['Psy-FP2_gm065']	no_db_xref	-80	-1	6953	9383	CDS	['putative phage-related protein']	['AEL31356.1']
JF773396	Liberibacter phage FP2, complete genome	38552	No DTR found	10249	9.897935	GTTAATAGCGAATAGAC	intragenic	46	<unknown id>	['Psy-FP2_gm070']	no_db_xref	341	-1	9379	10606	CDS	['hypothetical protein']	['AEL31357.1']
JF773396	Liberibacter phage FP2, complete genome	38552	No DTR found	11619	10.122197	GTTATAGCCCATTTAAT	intragenic	46	<unknown id>	['Psy-FP2_gm070']	no_db_xref	-1013	-1	9379	10606	CDS	['hypothetical protein']	['AEL31357.1']
JF773396	Liberibacter phage FP2, complete genome	38552	No DTR found	11737	14.815775	GTTTAAGTTTAGTTAAC	intragenic	50	<unknown id>	['Psy-FP2_gm075']	no_db_xref	1098	-1	10589	12851	CDS	['putative phage-related protein']	['AEL31358.1']
JF773396	Liberibacter phage FP2, complete genome	38552	No DTR found	12576	12.91409	TCTAAATTCTTCTTAAC	intragenic	50	<unknown id>	['Psy-FP2_gm075']	no_db_xref	259	-1	10589	12851	CDS	['putative phage-related protein']	['AEL31358.1']
JF773396	Liberibacter phage FP2, complete genome	38552	No DTR found	12587	9.914682	CTTAACCTCTTCCTCAT	intragenic	50	<unknown id>	['Psy-FP2_gm075']	no_db_xref	248	-1	10589	12851	CDS	['putative phage-related protein']	['AEL31358.1']
JF773396	Liberibacter phage FP2, complete genome	38552	No DTR found	12683	8.978178	CTTAAACGCCGATTGCC	intragenic	50	<unknown id>	['Psy-FP2_gm075']	no_db_xref	152	-1	10589	12851	CDS	['putative phage-related protein']	['AEL31358.1']
JF773396	Liberibacter phage FP2, complete genome	38552	No DTR found	12993	9.652411	CTGAACTTTCTTTTGAC	intragenic	50	<unknown id>	['Psy-FP2_gm075']	no_db_xref	-142	-1	10589	12851	CDS	['putative phage-related protein']	['AEL31358.1']
JF773396	Liberibacter phage FP2, complete genome	38552	No DTR found	13750	8.647925	ATCAATCGAGGATTGAG	intragenic	57	<unknown id>	['Psy-FP2_gm080']	no_db_xref	-409	-1	12852	13341	CDS	['putative integrase']	['AEL31359.1']
JF773396	Liberibacter phage FP2, complete genome	38552	No DTR found	14687	9.814189	ACTAACTGGTCGTTAAA	intragenic	60	<unknown id>	['Psy-FP2_gm085']	no_db_xref	379	-1	13342	15082	CDS	['putative exonuclease']	['AEL31360.1']
JF773396	Liberibacter phage FP2, complete genome	38552	No DTR found	14743	8.260842	CCTAATTTCATTCAAAC	intragenic	60	<unknown id>	['Psy-FP2_gm085']	no_db_xref	323	-1	13342	15082	CDS	['putative exonuclease']	['AEL31360.1']
JF773396	Liberibacter phage FP2, complete genome	38552	No DTR found	14879	8.664692	ATTAATCCGTTCTTAGC	intragenic	60	<unknown id>	['Psy-FP2_gm085']	no_db_xref	187	-1	13342	15082	CDS	['putative exonuclease']	['AEL31360.1']
JF773396	Liberibacter phage FP2, complete genome	38552	No DTR found	15843	13.505429	GTTTACCGCCACTTAAC	intragenic	60	<unknown id>	['Psy-FP2_gm085']	no_db_xref	-761	-1	13342	15082	CDS	['putative exonuclease']	['AEL31360.1']
JF773396	Liberibacter phage FP2, complete genome	38552	No DTR found	18352	8.852478	CTTAAATTCATATATAT	intragenic	71	<unknown id>	['Psy-FP2_gm100']	no_db_xref	32	-1	17368	18400	CDS	['putative phage major capsid protein']	['AEL31363.1']
JF773396	Liberibacter phage FP2, complete genome	38552	No DTR found	20996	10.121637	CTTAATGAACTCTTTAT	intragenic	78	<unknown id>	['Psy-FP2_gm115']	no_db_xref	41	-1	19433	21053	CDS	['putative phage-related head-to-tail joining protein']	['AEL31366.1']
JF773396	Liberibacter phage FP2, complete genome	38552	No DTR found	21869	11.099437	TCTAATGGCTTATTAAA	intragenic	81	<unknown id>	['Psy-FP2_gm120']	no_db_xref	721	-1	21055	22606	CDS	['putative phage terminase large subunit']	['AEL31367.1']
JF773396	Liberibacter phage FP2, complete genome	38552	No DTR found	23008	16.971138	TTTAACTTTTTATTAAC	intergenic	81	<unknown id>	['Psy-FP2_gm120']	no_db_xref	-402	-1	21055	22606	CDS	['putative phage terminase large subunit']	['AEL31367.1']
JF773396	Liberibacter phage FP2, complete genome	38552	No DTR found	23044	10.342412	TTGAAGTTTTTATTAAC	intergenic	81	<unknown id>	['Psy-FP2_gm120']	no_db_xref	-438	-1	21055	22606	CDS	['putative phage terminase large subunit']	['AEL31367.1']
JF773396	Liberibacter phage FP2, complete genome	38552	No DTR found	23142	8.837691	AGTCATGTTTAGTTAAC	intragenic	86	<unknown id>	['Psy-FP2_gm125']	no_db_xref	471	-1	23140	23629	CDS	['putative phage terminase small subunit']	['AEL31368.1']
JF773396	Liberibacter phage FP2, complete genome	38552	No DTR found	23896	9.118367	GGTAACCACGTGGTAAC	intergenic	86	<unknown id>	['Psy-FP2_gm125']	no_db_xref	-267	-1	23140	23629	CDS	['putative phage terminase small subunit']	['AEL31368.1']
JF773396	Liberibacter phage FP2, complete genome	38552	No DTR found	24182	9.118367	GTTACCACGTGGTTACC	intergenic	86	<unknown id>	['Psy-FP2_gm125']	no_db_xref	-553	-1	23140	23629	CDS	['putative phage terminase small subunit']	['AEL31368.1']
JF773396	Liberibacter phage FP2, complete genome	38552	No DTR found	24847	11.245748	GGAAACGATTTATTAAC	intergenic	92	<unknown id>	['Psy-FP2_gm130']	no_db_xref	717	-1	24980	25580	CDS	['putative transcriptional regulator, XRE family']	['AEL31369.1']
JF773396	Liberibacter phage FP2, complete genome	38552	No DTR found	25276	8.333579	GTTTATAAACTTTAAGG	intragenic	92	<unknown id>	['Psy-FP2_gm130']	no_db_xref	288	-1	24980	25580	CDS	['putative transcriptional regulator, XRE family']	['AEL31369.1']
JF773396	Liberibacter phage FP2, complete genome	38552	No DTR found	25337	10.034956	ATTACGTAGACATAAAG	intragenic	92	<unknown id>	['Psy-FP2_gm130']	no_db_xref	227	-1	24980	25580	CDS	['putative transcriptional regulator, XRE family']	['AEL31369.1']
JF773396	Liberibacter phage FP2, complete genome	38552	No DTR found	25347	10.854808	CATAAAGCGTAGTTAAT	intragenic	92	<unknown id>	['Psy-FP2_gm130']	no_db_xref	217	-1	24980	25580	CDS	['putative transcriptional regulator, XRE family']	['AEL31369.1']
JF773396	Liberibacter phage FP2, complete genome	38552	No DTR found	25592	8.343686	TTTAACCAACTGTAAAA	intergenic	92	<unknown id>	['Psy-FP2_gm130']	no_db_xref	-12	-1	24980	25580	CDS	['putative transcriptional regulator, XRE family']	['AEL31369.1']
JF773396	Liberibacter phage FP2, complete genome	38552	No DTR found	26116	10.4979105	TTTTAAGTGCTGTAAAC	intragenic	100	<unknown id>	['Psy-FP2_gm140']	no_db_xref	52	1	26064	26457	CDS	['conserved hypothetical protein']	['AEL31371.1']
JF773396	Liberibacter phage FP2, complete genome	38552	No DTR found	26598	8.906225	ATTAAGAAAGTACTAAT	intragenic	103	<unknown id>	['Psy-FP2_gm145']	no_db_xref	6	1	26592	26745	CDS	['putative phage-related protein']	['AEL31372.1']
JF773396	Liberibacter phage FP2, complete genome	38552	No DTR found	26944	9.233692	CTTTAAGAGGTTTTAAC	intragenic	110	<unknown id>	['Psy-FP2_gm155']	no_db_xref	-74	1	27034	27439	CDS	['putative phage-related protein']	['AEL31374.1']
JF773396	Liberibacter phage FP2, complete genome	38552	No DTR found	26953	8.271234	GTTTTAACGATGTTAAG	intragenic	110	<unknown id>	['Psy-FP2_gm155']	no_db_xref	-65	1	27034	27439	CDS	['putative phage-related protein']	['AEL31374.1']
JF773396	Liberibacter phage FP2, complete genome	38552	No DTR found	27185	9.810435	GTTATGCAAAAGTTAGC	intragenic	110	<unknown id>	['Psy-FP2_gm155']	no_db_xref	151	1	27034	27439	CDS	['putative phage-related protein']	['AEL31374.1']
JF773396	Liberibacter phage FP2, complete genome	38552	No DTR found	27257	9.810435	GTTATGCAAAAGTTAGC	intragenic	110	<unknown id>	['Psy-FP2_gm155']	no_db_xref	223	1	27034	27439	CDS	['putative phage-related protein']	['AEL31374.1']
JF773396	Liberibacter phage FP2, complete genome	38552	No DTR found	27547	13.649455	GGTAATGTTTTGTTACC	intragenic	115	<unknown id>	['Psy-FP2_gm160']	no_db_xref	0	1	27551	27737	CDS	['putative prophage antirepressor']	['AEL31375.1']
JF773396	Liberibacter phage FP2, complete genome	38552	No DTR found	27758	13.649579	GGTAACAAAACGTTACC	intergenic	115	<unknown id>	['Psy-FP2_gm160']	no_db_xref	207	1	27551	27737	CDS	['putative prophage antirepressor']	['AEL31375.1']
JF773396	Liberibacter phage FP2, complete genome	38552	No DTR found	27939	9.556512	GTAAAAATGGCGTAAAG	intergenic	115	<unknown id>	['Psy-FP2_gm160']	no_db_xref	388	1	27551	27737	CDS	['putative prophage antirepressor']	['AEL31375.1']
JF773396	Liberibacter phage FP2, complete genome	38552	No DTR found	28085	9.012294	GCTAATTCTGTTCTAAC	intragenic	119	<unknown id>	['Psy-FP2_gm165']	no_db_xref	244	-1	27967	28345	CDS	['hypothetical protein']	['AEL31376.1']
JF773396	Liberibacter phage FP2, complete genome	38552	No DTR found	30412	10.073502	GTTTTCTTCTTCTTAAT	intragenic	122	<unknown id>	['Psy-FP2_gm170']	no_db_xref	337	-1	28392	30765	CDS	['phage-associated primase/P4 family phage/plasmid primase']	['AEL31377.1']
JF773396	Liberibacter phage FP2, complete genome	38552	No DTR found	30423	10.568911	CTTAATCCCGTCTTTAT	intragenic	122	<unknown id>	['Psy-FP2_gm170']	no_db_xref	326	-1	28392	30765	CDS	['phage-associated primase/P4 family phage/plasmid primase']	['AEL31377.1']
JF773396	Liberibacter phage FP2, complete genome	38552	No DTR found	30990	8.374063	CTTAAGATAGTATTGAT	intragenic	126	<unknown id>	['Psy-FP2_gm175']	no_db_xref	149	-1	30765	31155	CDS	['conserved hypothetical protein']	['AEL31378.1']
JF773396	Liberibacter phage FP2, complete genome	38552	No DTR found	32666	9.008476	CGTTATGGTTTATTTAT	intergenic	138	<unknown id>	['Psy-FP2_gm200']	no_db_xref	-75	1	32757	33924	CDS	['conserved hypothetical protein']	['AEL31383.1']
JF773396	Liberibacter phage FP2, complete genome	38552	No DTR found	33335	9.351456	GTTAGAAAAAGCTAAAG	intragenic	138	<unknown id>	['Psy-FP2_gm200']	no_db_xref	578	1	32757	33924	CDS	['conserved hypothetical protein']	['AEL31383.1']
JF773396	Liberibacter phage FP2, complete genome	38552	No DTR found	33560	9.3514185	GTTGATCAAGAGTTATG	intragenic	143	<unknown id>	['Psy-FP2_gm205']	no_db_xref	-518	1	34094	34883	CDS	['putative Bro-N family phage antirepressor']	['AEL31384.1']
JF773396	Liberibacter phage FP2, complete genome	38552	No DTR found	33670	9.727917	GTTTTAAGGATATTAAC	intragenic	143	<unknown id>	['Psy-FP2_gm205']	no_db_xref	-408	1	34094	34883	CDS	['putative Bro-N family phage antirepressor']	['AEL31384.1']
JF773396	Liberibacter phage FP2, complete genome	38552	No DTR found	34328	14.467721	GTTAAAAGCACGTTACC	intragenic	143	<unknown id>	['Psy-FP2_gm205']	no_db_xref	234	1	34094	34883	CDS	['putative Bro-N family phage antirepressor']	['AEL31384.1']
JF773396	Liberibacter phage FP2, complete genome	38552	No DTR found	34504	12.355734	ATTAAAAGACAATCAAC	intragenic	148	<unknown id>	['Psy-FP2_gm210']	no_db_xref	-380	1	34900	35551	CDS	['phage-related protein']	['AEL31385.1']
JF773396	Liberibacter phage FP2, complete genome	38552	No DTR found	34709	8.368231	GTTAGCAAGGTCTCAGG	intragenic	148	<unknown id>	['Psy-FP2_gm210']	no_db_xref	-175	1	34900	35551	CDS	['phage-related protein']	['AEL31385.1']
JF773396	Liberibacter phage FP2, complete genome	38552	No DTR found	35791	13.22509	TTTAAGAAGACATTAGG	intragenic	150	<unknown id>	['Psy-FP2_gm215']	no_db_xref	237	1	35554	37582	CDS	['putative DNA polymerase from bacteriophage origin']	['AEL31386.1']
JF773396	Liberibacter phage FP2, complete genome	38552	No DTR found	36949	8.665806	GTCAAAAGCACCTCAAC	intragenic	154	<unknown id>	['Psy-FP2_gm220']	no_db_xref	-613	1	37578	37890	CDS	['VRR-NUC domain-containing protein']	['AEL31387.1']
JF773396	Liberibacter phage FP2, complete genome	38552	No DTR found	37910	14.604571	GTTAATTGGCTCTTAAG	intragenic	157	<unknown id>	['Psy-FP2_gm225']	no_db_xref	36	1	37874	38552	CDS	['SNF2-related protein']	['AEL31388.1']
NC_048048	Caulobacter phage CcrSC, complete genome	317489	[[0, 23946], [293543, 317489]]	3084	17.24738	GTTAACGGCGGATTAAC	intergenic	16	<unknown id>	['HOU03_gp005']	['GeneID:55001210']	-602	1	3702	4275	CDS	['hypothetical protein']	['YP_009810217.1']
NC_048048	Caulobacter phage CcrSC, complete genome	317489	[[0, 23946], [293543, 317489]]	3154	9.445867	GGTTAACGGGCCTTAAG	intergenic	16	<unknown id>	['HOU03_gp005']	['GeneID:55001210']	-532	1	3702	4275	CDS	['hypothetical protein']	['YP_009810217.1']
NC_048048	Caulobacter phage CcrSC, complete genome	317489	[[0, 23946], [293543, 317489]]	3155	9.977885	GTTAACGGGCCTTAAGG	intergenic	16	<unknown id>	['HOU03_gp005']	['GeneID:55001210']	-531	1	3702	4275	CDS	['hypothetical protein']	['YP_009810217.1']
NC_048048	Caulobacter phage CcrSC, complete genome	317489	[[0, 23946], [293543, 317489]]	3183	11.560648	GGTTAACAGGCGTTAAG	intergenic	16	<unknown id>	['HOU03_gp005']	['GeneID:55001210']	-503	1	3702	4275	CDS	['hypothetical protein']	['YP_009810217.1']
NC_048048	Caulobacter phage CcrSC, complete genome	317489	[[0, 23946], [293543, 317489]]	3184	12.298251	GTTAACAGGCGTTAAGG	intergenic	16	<unknown id>	['HOU03_gp005']	['GeneID:55001210']	-502	1	3702	4275	CDS	['hypothetical protein']	['YP_009810217.1']
NC_048048	Caulobacter phage CcrSC, complete genome	317489	[[0, 23946], [293543, 317489]]	6006	9.58306	CTTAAGGCCGCGTTAAG	intergenic	27	<unknown id>	['HOU03_gp010']	['GeneID:55001215']	-107	1	6129	6720	CDS	['hypothetical protein']	['YP_009810222.1']
NC_048048	Caulobacter phage CcrSC, complete genome	317489	[[0, 23946], [293543, 317489]]	7072	11.4145775	CTTAACGTGGCGTTAAG	intergenic	32	<unknown id>	['HOU03_gp012']	['GeneID:55001217']	-85	1	7173	7689	CDS	['hypothetical protein']	['YP_009810224.1']
NC_048048	Caulobacter phage CcrSC, complete genome	317489	[[0, 23946], [293543, 317489]]	7747	13.633	CTTAACCGCCCATTAAG	intergenic	35	<unknown id>	['HOU03_gp013']	['GeneID:55001218']	-106	1	7869	8712	CDS	['hypothetical protein']	['YP_009810225.1']
NC_048048	Caulobacter phage CcrSC, complete genome	317489	[[0, 23946], [293543, 317489]]	9487	10.089102	CTTAAGGCGAGATTAAG	intergenic	45	<unknown id>	['HOU03_gp017']	['GeneID:55001222']	-116	1	9619	10618	CDS	['hypothetical protein']	['YP_009810229.1']
NC_048048	Caulobacter phage CcrSC, complete genome	317489	[[0, 23946], [293543, 317489]]	9504	11.49788	GTTAACGCCGCCTTAAG	intergenic	45	<unknown id>	['HOU03_gp017']	['GeneID:55001222']	-99	1	9619	10618	CDS	['hypothetical protein']	['YP_009810229.1']
NC_048048	Caulobacter phage CcrSC, complete genome	317489	[[0, 23946], [293543, 317489]]	11604	11.36211	CTTAACGCCGCGTTAAG	intergenic	54	<unknown id>	['HOU03_gp021']	['GeneID:55001226']	-105	1	11725	12457	CDS	['hypothetical protein']	['YP_009810233.1']
NC_048048	Caulobacter phage CcrSC, complete genome	317489	[[0, 23946], [293543, 317489]]	14275	9.911897	CTTAACGCCGCCTTAAG	intergenic	65	<unknown id>	['HOU03_gp026']	['GeneID:55001231']	-134	1	14425	14617	CDS	['hypothetical protein']	['YP_009810238.1']
NC_048048	Caulobacter phage CcrSC, complete genome	317489	[[0, 23946], [293543, 317489]]	16330	12.223944	CTTAACGAGAGATTAAG	intergenic	77	<unknown id>	['HOU03_gp031']	['GeneID:55001236']	265	-1	16365	16611	CDS	['hypothetical protein']	['YP_009810243.1']
NC_048048	Caulobacter phage CcrSC, complete genome	317489	[[0, 23946], [293543, 317489]]	16347	13.182166	GTTAACGCGCCCTTAAG	intergenic	77	<unknown id>	['HOU03_gp031']	['GeneID:55001236']	248	-1	16365	16611	CDS	['hypothetical protein']	['YP_009810243.1']
NC_048048	Caulobacter phage CcrSC, complete genome	317489	[[0, 23946], [293543, 317489]]	16704	8.58787	GCTAGAATCCTGTTGAC	intergenic	80	<unknown id>	['HOU03_gp032']	['GeneID:55001237']	-69	1	16789	17560	CDS	['hypothetical protein']	['YP_009810244.1']
NC_048048	Caulobacter phage CcrSC, complete genome	317489	[[0, 23946], [293543, 317489]]	17684	13.63018	CTTAACGCCGTCTTAAG	intergenic	83	<unknown id>	['HOU03_gp033']	['GeneID:55001238']	-234	1	17934	18591	CDS	['hypothetical protein']	['YP_009810245.1']
NC_048048	Caulobacter phage CcrSC, complete genome	317489	[[0, 23946], [293543, 317489]]	21210	9.326325	GTTGACACGCATTTAGG	intergenic	98	<unknown id>	['HOU03_gp040']	['GeneID:55001245']	-43	1	21269	21833	CDS	['hypothetical protein']	['YP_009810252.1']
NC_048048	Caulobacter phage CcrSC, complete genome	317489	[[0, 23946], [293543, 317489]]	21912	8.877545	CTTAACGCTCTTTTTGC	intergenic	101	<unknown id>	['HOU03_gp041']	['GeneID:55001246']	-31	1	21959	22370	CDS	['hypothetical protein']	['YP_009810253.1']
NC_048048	Caulobacter phage CcrSC, complete genome	317489	[[0, 23946], [293543, 317489]]	22767	9.929241	GTCAACTGACCGTCACC	intragenic	105	<unknown id>	['HOU03_gp043']	['GeneID:55001248']	64	1	22703	22868	CDS	['hypothetical protein']	['YP_009810255.1']
NC_048048	Caulobacter phage CcrSC, complete genome	317489	[[0, 23946], [293543, 317489]]	22919	16.8366	GTTAGCCAAGCGTTAAG	intergenic	110	<unknown id>	['HOU03_gp044']	['GeneID:55001249']	-167	1	23102	23273	CDS	['hypothetical protein']	['YP_009810256.1']
NC_048048	Caulobacter phage CcrSC, complete genome	317489	[[0, 23946], [293543, 317489]]	22964	12.528834	CTTAATGGGGCGTTAAG	intergenic	110	<unknown id>	['HOU03_gp044']	['GeneID:55001249']	-122	1	23102	23273	CDS	['hypothetical protein']	['YP_009810256.1']
NC_048048	Caulobacter phage CcrSC, complete genome	317489	[[0, 23946], [293543, 317489]]	24226	8.32001	ATCAATCGGACATCGAG	intergenic	117	<unknown id>	['HOU03_gp047']	['GeneID:55001252']	632	-1	24355	24874	CDS	['hypothetical protein']	['YP_009810259.1']
NC_048048	Caulobacter phage CcrSC, complete genome	317489	[[0, 23946], [293543, 317489]]	44122	9.343069	ATCAACAAGAGATGACG	intergenic	214	<unknown id>	['HOU03_gp095']	['GeneID:55001300']	-4	1	44142	44562	CDS	['hypothetical protein']	['YP_009810307.1']
NC_048048	Caulobacter phage CcrSC, complete genome	317489	[[0, 23946], [293543, 317489]]	89993	9.418712	ATTAGCTAGACCATAAG	intergenic	376	<unknown id>	['HOU03_gp533']	['GeneID:55001358']	-117	1	90126	90348	CDS	['hypothetical protein']	['YP_009810364.1']
NC_048048	Caulobacter phage CcrSC, complete genome	317489	[[0, 23946], [293543, 317489]]	90029	9.9500675	GTTAAAATTTCCTAAAC	intergenic	376	<unknown id>	['HOU03_gp533']	['GeneID:55001358']	-81	1	90126	90348	CDS	['hypothetical protein']	['YP_009810364.1']
NC_048048	Caulobacter phage CcrSC, complete genome	317489	[[0, 23946], [293543, 317489]]	100775	8.574887	GTCTCCAGGACATCAAG	intragenic	397	<unknown id>	['HOU03_gp523']	['GeneID:55001368']	-1949	1	102740	103391	CDS	['gene transfer agent']	['YP_009810374.1']
NC_048048	Caulobacter phage CcrSC, complete genome	317489	[[0, 23946], [293543, 317489]]	134595	8.728833	GCTAAGACTGCATTACG	intergenic	450	<unknown id>	['HOU03_gp497']	['GeneID:55001394']	-80	1	134691	135534	CDS	['polyribonucleotide nucleotidyltransferase']	['YP_009810400.1']
NC_048048	Caulobacter phage CcrSC, complete genome	317489	[[0, 23946], [293543, 317489]]	154174	10.790307	GCCAACTAAGCGTTAAC	intergenic	504	<unknown id>	['HOU03_gp473']	['GeneID:55001418']	-3	-1	153757	154171	CDS	['hypothetical protein']	['YP_009810424.1']
NC_048048	Caulobacter phage CcrSC, complete genome	317489	[[0, 23946], [293543, 317489]]	162657	8.513785	CCTAAGGCCCGGCTGAT	intragenic	524	<unknown id>	['HOU03_gp464']	['GeneID:55001427']	-36	1	162709	163894	CDS	['hypothetical protein']	['YP_009810433.1']
NC_048048	Caulobacter phage CcrSC, complete genome	317489	[[0, 23946], [293543, 317489]]	165703	8.786974	TTTTATAAGCTATAAAG	intergenic	534	<unknown id>	['HOU03_gp459']	['GeneID:55001432']	-8	-1	165560	165695	CDS	['hypothetical protein']	['YP_009810438.1']
NC_048048	Caulobacter phage CcrSC, complete genome	317489	[[0, 23946], [293543, 317489]]	166895	9.666999	CTTGAAGCCCGACTGAC	intragenic	541	<unknown id>	['HOU03_gp456']	['GeneID:55001435']	305	-1	166490	167216	CDS	['hypothetical protein']	['YP_009810441.1']
NC_048048	Caulobacter phage CcrSC, complete genome	317489	[[0, 23946], [293543, 317489]]	171523	10.328341	GTTGATAGGGCATCAGG	intragenic	552	<unknown id>	['HOU03_gp451']	['GeneID:55001440']	0	-1	171122	171536	CDS	['hypothetical protein']	['YP_009810447.1']
NC_048048	Caulobacter phage CcrSC, complete genome	317489	[[0, 23946], [293543, 317489]]	185403	9.398149	GGTGATGGTCTTTTGAC	intragenic	609	<unknown id>	['HOU03_gp423']	['GeneID:55001468']	122	-1	185253	185541	CDS	['hypothetical protein']	['YP_009810475.1']
NC_048048	Caulobacter phage CcrSC, complete genome	317489	[[0, 23946], [293543, 317489]]	190208	8.961578	CTTGATCTCCGGCTGAT	intragenic	634	<unknown id>	['HOU03_gp411']	['GeneID:55001480']	80	-1	190064	190304	CDS	['hypothetical protein']	['YP_009810487.1']
NC_048048	Caulobacter phage CcrSC, complete genome	317489	[[0, 23946], [293543, 317489]]	221890	8.826477	GGTCATGCCCTGCAAAC	intergenic	770	<unknown id>	['HOU03_gp344']	['GeneID:55001547']	-131	1	222037	222400	CDS	['hypothetical protein']	['YP_009810554.1']
NC_048048	Caulobacter phage CcrSC, complete genome	317489	[[0, 23946], [293543, 317489]]	268826	9.394706	GGTAAGGCCTGGAAAAC	intragenic	993	<unknown id>	['HOU03_gp235']	['GeneID:55001656']	-187	1	269029	269341	CDS	['hypothetical protein']	['YP_009810663.1']
NC_048048	Caulobacter phage CcrSC, complete genome	317489	[[0, 23946], [293543, 317489]]	275231	9.286179	GTCAACAAGCAGTTTGG	intragenic	1023	<unknown id>	['HOU03_gp220']	['GeneID:55001671']	180	1	275051	275558	CDS	['hypothetical protein']	['YP_009810678.1']
NC_048048	Caulobacter phage CcrSC, complete genome	317489	[[0, 23946], [293543, 317489]]	282739	13.588404	GTTAATCATGCCTTAAA	intergenic	1055	<unknown id>	['HOU03_gp205']	['GeneID:55001686']	-63	1	282818	283568	CDS	['hypothetical protein']	['YP_009810693.1']
NC_048048	Caulobacter phage CcrSC, complete genome	317489	[[0, 23946], [293543, 317489]]	296627	17.24738	GTTAACGGCGGATTAAC	intergenic	1109	<unknown id>	['HOU03_gp181']	['GeneID:55001710']	-602	1	297245	297818	CDS	['hypothetical protein']	['YP_009810717.1']
NC_048048	Caulobacter phage CcrSC, complete genome	317489	[[0, 23946], [293543, 317489]]	296697	9.445867	GGTTAACGGGCCTTAAG	intergenic	1109	<unknown id>	['HOU03_gp181']	['GeneID:55001710']	-532	1	297245	297818	CDS	['hypothetical protein']	['YP_009810717.1']
NC_048048	Caulobacter phage CcrSC, complete genome	317489	[[0, 23946], [293543, 317489]]	296698	9.977885	GTTAACGGGCCTTAAGG	intergenic	1109	<unknown id>	['HOU03_gp181']	['GeneID:55001710']	-531	1	297245	297818	CDS	['hypothetical protein']	['YP_009810717.1']
NC_048048	Caulobacter phage CcrSC, complete genome	317489	[[0, 23946], [293543, 317489]]	296726	11.560648	GGTTAACAGGCGTTAAG	intergenic	1109	<unknown id>	['HOU03_gp181']	['GeneID:55001710']	-503	1	297245	297818	CDS	['hypothetical protein']	['YP_009810717.1']
NC_048048	Caulobacter phage CcrSC, complete genome	317489	[[0, 23946], [293543, 317489]]	296727	12.298251	GTTAACAGGCGTTAAGG	intergenic	1109	<unknown id>	['HOU03_gp181']	['GeneID:55001710']	-502	1	297245	297818	CDS	['hypothetical protein']	['YP_009810717.1']
NC_048048	Caulobacter phage CcrSC, complete genome	317489	[[0, 23946], [293543, 317489]]	299549	9.58306	CTTAAGGCCGCGTTAAG	intergenic	1120	<unknown id>	['HOU03_gp176']	['GeneID:55001715']	-107	1	299672	300263	CDS	['hypothetical protein']	['YP_009810722.1']
NC_048048	Caulobacter phage CcrSC, complete genome	317489	[[0, 23946], [293543, 317489]]	300615	11.4145775	CTTAACGTGGCGTTAAG	intergenic	1125	<unknown id>	['HOU03_gp174']	['GeneID:55001717']	-85	1	300716	301232	CDS	['hypothetical protein']	['YP_009810724.1']
NC_048048	Caulobacter phage CcrSC, complete genome	317489	[[0, 23946], [293543, 317489]]	301290	13.633	CTTAACCGCCCATTAAG	intergenic	1128	<unknown id>	['HOU03_gp173']	['GeneID:55001718']	-106	1	301412	302255	CDS	['hypothetical protein']	['YP_009810725.1']
NC_048048	Caulobacter phage CcrSC, complete genome	317489	[[0, 23946], [293543, 317489]]	303030	10.089102	CTTAAGGCGAGATTAAG	intergenic	1138	<unknown id>	['HOU03_gp169']	['GeneID:55001722']	-116	1	303162	304161	CDS	['hypothetical protein']	['YP_009810729.1']
NC_048048	Caulobacter phage CcrSC, complete genome	317489	[[0, 23946], [293543, 317489]]	303047	11.49788	GTTAACGCCGCCTTAAG	intergenic	1138	<unknown id>	['HOU03_gp169']	['GeneID:55001722']	-99	1	303162	304161	CDS	['hypothetical protein']	['YP_009810729.1']
NC_048048	Caulobacter phage CcrSC, complete genome	317489	[[0, 23946], [293543, 317489]]	305147	11.36211	CTTAACGCCGCGTTAAG	intergenic	1147	<unknown id>	['HOU03_gp165']	['GeneID:55001726']	-105	1	305268	306000	CDS	['hypothetical protein']	['YP_009810733.1']
NC_048048	Caulobacter phage CcrSC, complete genome	317489	[[0, 23946], [293543, 317489]]	307818	9.911897	CTTAACGCCGCCTTAAG	intergenic	1158	<unknown id>	['HOU03_gp160']	['GeneID:55001731']	-134	1	307968	308160	CDS	['hypothetical protein']	['YP_009810738.1']
NC_048048	Caulobacter phage CcrSC, complete genome	317489	[[0, 23946], [293543, 317489]]	309873	12.223944	CTTAACGAGAGATTAAG	intergenic	1170	<unknown id>	['HOU03_gp155']	['GeneID:55001736']	265	-1	309908	310154	CDS	['hypothetical protein']	['YP_009810743.1']
NC_048048	Caulobacter phage CcrSC, complete genome	317489	[[0, 23946], [293543, 317489]]	309890	13.182166	GTTAACGCGCCCTTAAG	intergenic	1170	<unknown id>	['HOU03_gp155']	['GeneID:55001736']	248	-1	309908	310154	CDS	['hypothetical protein']	['YP_009810743.1']
NC_048048	Caulobacter phage CcrSC, complete genome	317489	[[0, 23946], [293543, 317489]]	310247	8.58787	GCTAGAATCCTGTTGAC	intergenic	1173	<unknown id>	['HOU03_gp154']	['GeneID:55001737']	-69	1	310332	311103	CDS	['hypothetical protein']	['YP_009810744.1']
NC_048048	Caulobacter phage CcrSC, complete genome	317489	[[0, 23946], [293543, 317489]]	311227	13.63018	CTTAACGCCGTCTTAAG	intergenic	1176	<unknown id>	['HOU03_gp153']	['GeneID:55001738']	-234	1	311477	312134	CDS	['hypothetical protein']	['YP_009810745.1']
NC_048048	Caulobacter phage CcrSC, complete genome	317489	[[0, 23946], [293543, 317489]]	314753	9.326325	GTTGACACGCATTTAGG	intergenic	1191	<unknown id>	['HOU03_gp146']	['GeneID:55001745']	-43	1	314812	315376	CDS	['hypothetical protein']	['YP_009810752.1']
NC_048048	Caulobacter phage CcrSC, complete genome	317489	[[0, 23946], [293543, 317489]]	315455	8.877545	CTTAACGCTCTTTTTGC	intergenic	1194	<unknown id>	['HOU03_gp145']	['GeneID:55001746']	-31	1	315502	315913	CDS	['hypothetical protein']	['YP_009810753.1']
NC_048048	Caulobacter phage CcrSC, complete genome	317489	[[0, 23946], [293543, 317489]]	316310	9.929241	GTCAACTGACCGTCACC	intragenic	1198	<unknown id>	['HOU03_gp143']	['GeneID:55001748']	64	1	316246	316411	CDS	['hypothetical protein']	['YP_009810755.1']
NC_048048	Caulobacter phage CcrSC, complete genome	317489	[[0, 23946], [293543, 317489]]	316462	16.8366	GTTAGCCAAGCGTTAAG	intergenic	1203	<unknown id>	['HOU03_gp142']	['GeneID:55001749']	-167	1	316645	316816	CDS	['hypothetical protein']	['YP_009810756.1']
NC_048048	Caulobacter phage CcrSC, complete genome	317489	[[0, 23946], [293543, 317489]]	316507	12.528834	CTTAATGGGGCGTTAAG	intergenic	1203	<unknown id>	['HOU03_gp142']	['GeneID:55001749']	-122	1	316645	316816	CDS	['hypothetical protein']	['YP_009810756.1']
NC_022091	Pseudomonas phage MPK7, complete genome	42874	No DTR found	3698	10.566777	CGTAACGTGCGGTTCAT	intragenic	17	<unknown id>	['MPK7_08']	['GeneID:16575806']	-72	1	3786	4098	CDS	['hypothetical protein']	['YP_008431316.1']
NC_022091	Pseudomonas phage MPK7, complete genome	42874	No DTR found	4162	9.263373	CCTGATTCCTGGTGAAC	intragenic	19	<unknown id>	['MPK7_09']	['GeneID:16575807']	65	1	4097	4385	CDS	['hypothetical protein']	['YP_008431317.1']
NC_022091	Pseudomonas phage MPK7, complete genome	42874	No DTR found	19512	10.284021	GTTACTACAGCGCTAAG	intragenic	62	<unknown id>	['MPK7_30']	['GeneID:16575828']	739	1	18773	21221	CDS	['putative DNA-dependent RNA polymerase']	['YP_008431338.1']
KM983327	Clostridium phage phiCT453A, complete genome	42158	No DTR found	37	8.474896	GTTTAAGTTTTGGAAAT	intragenic	226	<unknown id>	['phiCT453A_62']	no_db_xref	791	1	41404	41980	CDS	['hypothetical protein']	['AJA42552.1']
KM983327	Clostridium phage phiCT453A, complete genome	42158	No DTR found	564	11.238201	TTTAATTTTCTCATAAC	intragenic	3	<unknown id>	['phiCT453A_01']	no_db_xref	961	-1	32	1541	CDS	['serine recombinase']	['AJA42491.1']
KM983327	Clostridium phage phiCT453A, complete genome	42158	No DTR found	1696	9.855907	ATTACAGTTTTCTTAAC	intragenic	3	<unknown id>	['phiCT453A_01']	no_db_xref	-155	-1	32	1541	CDS	['serine recombinase']	['AJA42491.1']
KM983327	Clostridium phage phiCT453A, complete genome	42158	No DTR found	1751	9.797876	CTTGACCTTCTTTTAAA	intragenic	7	<unknown id>	['phiCT453A_02']	no_db_xref	114	-1	1563	1881	CDS	['hypothetical protein']	['AJA42492.1']
KM983327	Clostridium phage phiCT453A, complete genome	42158	No DTR found	2183	8.367044	CCTTAATCTCACTTAAT	intragenic	11	<unknown id>	['phiCT453A_03']	no_db_xref	24	-1	1899	2223	CDS	['hypothetical protein']	['AJA42493.1']
KM983327	Clostridium phage phiCT453A, complete genome	42158	No DTR found	2587	14.307334	GTTAGATTCTTATTAAT	intragenic	14	<unknown id>	['phiCT453A_04']	no_db_xref	106	-1	2250	2709	CDS	['hypothetical protein']	['AJA42494.1']
KM983327	Clostridium phage phiCT453A, complete genome	42158	No DTR found	3073	10.469026	TTTAAAATTTTATTAAG	intragenic	17	<unknown id>	['phiCT453A_05']	no_db_xref	91	-1	2724	3180	CDS	['putative Cro/Cl-type repressor']	['AJA42495.1']
KM983327	Clostridium phage phiCT453A, complete genome	42158	No DTR found	3224	12.413229	GTCAACAATATTTTAAC	intergenic	17	<unknown id>	['phiCT453A_05']	no_db_xref	-44	-1	2724	3180	CDS	['putative Cro/Cl-type repressor']	['AJA42495.1']
KM983327	Clostridium phage phiCT453A, complete genome	42158	No DTR found	3585	8.954232	CTTAAAAATATATCAAC	intragenic	23	<unknown id>	['phiCT453A_07']	no_db_xref	6	1	3579	3759	CDS	['hypothetical protein']	['AJA42497.1']
KM983327	Clostridium phage phiCT453A, complete genome	42158	No DTR found	3944	10.694054	GTTATCCAAGATTTAAA	intragenic	26	<unknown id>	['phiCT453A_08']	no_db_xref	40	-1	3763	4000	CDS	['hypothetical protein']	['AJA42498.1']
KM983327	Clostridium phage phiCT453A, complete genome	42158	No DTR found	4293	8.857335	GTTGAACTTCAGCTAAT	intragenic	29	<unknown id>	['phiCT453A_09']	no_db_xref	192	-1	4084	4501	CDS	['hypothetical protein']	['AJA42499.1']
KM983327	Clostridium phage phiCT453A, complete genome	42158	No DTR found	4554	10.318051	ATTAATAGATATATAAG	intergenic	33	<unknown id>	['phiCT453A_10']	no_db_xref	-13	1	4583	4718	CDS	['hypothetical protein']	['AJA42500.1']
KM983327	Clostridium phage phiCT453A, complete genome	42158	No DTR found	5743	8.858155	CTAAAAAGGAGGTTAAG	intragenic	40	<unknown id>	['phiCT453A_13']	no_db_xref	-4	1	5763	6015	CDS	['hypothetical protein']	['AJA42503.1']
KM983327	Clostridium phage phiCT453A, complete genome	42158	No DTR found	6536	8.70414	AGAAAGAAGAAATTAAG	intragenic	44	<unknown id>	['phiCT453A_15']	no_db_xref	229	1	6307	6784	CDS	['hypothetical protein']	['AJA42505.1']
KM983327	Clostridium phage phiCT453A, complete genome	42158	No DTR found	6940	9.924033	ATTTAGAAGAAATTACT	intragenic	47	<unknown id>	['phiCT453A_16']	no_db_xref	157	1	6783	7929	CDS	['hypothetical protein']	['AJA42506.1']
KM983327	Clostridium phage phiCT453A, complete genome	42158	No DTR found	8912	10.32757	GTTGGCAAGGCTTTAAA	intragenic	52	<unknown id>	['phiCT453A_18']	no_db_xref	348	1	8564	10538	CDS	['DNA polymerase I']	['AJA42508.1']
KM983327	Clostridium phage phiCT453A, complete genome	42158	No DTR found	9118	10.150216	ATTAAACAGATATAAAA	intragenic	52	<unknown id>	['phiCT453A_18']	no_db_xref	554	1	8564	10538	CDS	['DNA polymerase I']	['AJA42508.1']
KM983327	Clostridium phage phiCT453A, complete genome	42158	No DTR found	9450	8.44871	CTAAAACTTCTATTAAG	intragenic	52	<unknown id>	['phiCT453A_18']	no_db_xref	886	1	8564	10538	CDS	['DNA polymerase I']	['AJA42508.1']
KM983327	Clostridium phage phiCT453A, complete genome	42158	No DTR found	10351	10.708976	GTTTAGAGTGGATAAAG	intragenic	58	<unknown id>	['phiCT453A_19']	no_db_xref	-182	1	10549	12976	CDS	['virulence-associated E domain-containing protein']	['AJA42509.1']
KM983327	Clostridium phage phiCT453A, complete genome	42158	No DTR found	10939	11.2270355	GATAATCCAAGGTTAAG	intragenic	58	<unknown id>	['phiCT453A_19']	no_db_xref	390	1	10549	12976	CDS	['virulence-associated E domain-containing protein']	['AJA42509.1']
KM983327	Clostridium phage phiCT453A, complete genome	42158	No DTR found	11139	8.678989	GTTAAATCCTGATGAAA	intragenic	58	<unknown id>	['phiCT453A_19']	no_db_xref	590	1	10549	12976	CDS	['virulence-associated E domain-containing protein']	['AJA42509.1']
KM983327	Clostridium phage phiCT453A, complete genome	42158	No DTR found	11731	12.23755	AGTAACTTTTTATTAAT	intragenic	58	<unknown id>	['phiCT453A_19']	no_db_xref	1182	1	10549	12976	CDS	['virulence-associated E domain-containing protein']	['AJA42509.1']
KM983327	Clostridium phage phiCT453A, complete genome	42158	No DTR found	12011	10.130214	GTAAAGAAAGAGTAAAC	intragenic	69	<unknown id>	['phiCT453A_20']	no_db_xref	-1311	1	13338	13521	CDS	['VRR-NUC domain-containing protein']	['AJA42510.1']
KM983327	Clostridium phage phiCT453A, complete genome	42158	No DTR found	12022	11.510647	GTAAACACTTTATTAAT	intragenic	69	<unknown id>	['phiCT453A_20']	no_db_xref	-1300	1	13338	13521	CDS	['VRR-NUC domain-containing protein']	['AJA42510.1']
KM983327	Clostridium phage phiCT453A, complete genome	42158	No DTR found	12682	9.923992	CTTAATAAACCACTACC	intragenic	69	<unknown id>	['phiCT453A_20']	no_db_xref	-640	1	13338	13521	CDS	['VRR-NUC domain-containing protein']	['AJA42510.1']
KM983327	Clostridium phage phiCT453A, complete genome	42158	No DTR found	12780	12.357072	ATTAAGAAGAGATAAAA	intragenic	69	<unknown id>	['phiCT453A_20']	no_db_xref	-542	1	13338	13521	CDS	['VRR-NUC domain-containing protein']	['AJA42510.1']
KM983327	Clostridium phage phiCT453A, complete genome	42158	No DTR found	12910	9.721675	AATAATAGTTCTTTAAG	intragenic	69	<unknown id>	['phiCT453A_20']	no_db_xref	-412	1	13338	13521	CDS	['VRR-NUC domain-containing protein']	['AJA42510.1']
KM983327	Clostridium phage phiCT453A, complete genome	42158	No DTR found	13059	10.314869	GTTAAAAGTCAGTAAAA	intergenic	69	<unknown id>	['phiCT453A_20']	no_db_xref	-263	1	13338	13521	CDS	['VRR-NUC domain-containing protein']	['AJA42510.1']
KM983327	Clostridium phage phiCT453A, complete genome	42158	No DTR found	13379	9.625541	CTTTATAGAACTTAAAG	intragenic	69	<unknown id>	['phiCT453A_20']	no_db_xref	41	1	13338	13521	CDS	['VRR-NUC domain-containing protein']	['AJA42510.1']
KM983327	Clostridium phage phiCT453A, complete genome	42158	No DTR found	13599	8.411605	ATTAATCACATTTTAGA	intragenic	72	<unknown id>	['phiCT453A_21']	no_db_xref	63	1	13536	13659	CDS	['hypothetical protein']	['AJA42511.1']
KM983327	Clostridium phage phiCT453A, complete genome	42158	No DTR found	13665	8.3180485	GGTAAAACCGTATCAAC	intergenic	72	<unknown id>	['phiCT453A_21']	no_db_xref	129	1	13536	13659	CDS	['hypothetical protein']	['AJA42511.1']
KM983327	Clostridium phage phiCT453A, complete genome	42158	No DTR found	13947	8.998144	GTTATTGATGAATTAAG	intergenic	78	<unknown id>	['phiCT453A_22']	no_db_xref	-203	1	14166	14955	CDS	['DEAD/DEAH box helicase and SNF2 domain-containing protein']	['AJA42512.1']
KM983327	Clostridium phage phiCT453A, complete genome	42158	No DTR found	13958	9.387186	ATTAAGTTCTTTTAAAT	intergenic	78	<unknown id>	['phiCT453A_22']	no_db_xref	-192	1	14166	14955	CDS	['DEAD/DEAH box helicase and SNF2 domain-containing protein']	['AJA42512.1']
KM983327	Clostridium phage phiCT453A, complete genome	42158	No DTR found	14526	8.543954	GGTAAACCAGTTTTAAT	intragenic	78	<unknown id>	['phiCT453A_22']	no_db_xref	360	1	14166	14955	CDS	['DEAD/DEAH box helicase and SNF2 domain-containing protein']	['AJA42512.1']
KM983327	Clostridium phage phiCT453A, complete genome	42158	No DTR found	15651	9.911977	ATTAAAAGAATATAAAA	intragenic	83	<unknown id>	['phiCT453A_24']	no_db_xref	119	1	15532	16027	CDS	['transposase/terminase small subunit']	['AJA42514.1']
KM983327	Clostridium phage phiCT453A, complete genome	42158	No DTR found	15792	11.175297	ATTAAAAAAAGATGAAC	intragenic	88	<unknown id>	['phiCT453A_25']	no_db_xref	-208	1	16016	17255	CDS	['terminase large subunit']	['AJA42515.1']
KM983327	Clostridium phage phiCT453A, complete genome	42158	No DTR found	15871	8.310954	GTTAAGAAAGAAGTTAC	intragenic	88	<unknown id>	['phiCT453A_25']	no_db_xref	-129	1	16016	17255	CDS	['terminase large subunit']	['AJA42515.1']
KM983327	Clostridium phage phiCT453A, complete genome	42158	No DTR found	16481	9.814269	GTAACTAAGAGATTAAC	intragenic	88	<unknown id>	['phiCT453A_25']	no_db_xref	465	1	16016	17255	CDS	['terminase large subunit']	['AJA42515.1']
KM983327	Clostridium phage phiCT453A, complete genome	42158	No DTR found	16619	10.249429	GATAATAAATTTTTAAC	intragenic	88	<unknown id>	['phiCT453A_25']	no_db_xref	603	1	16016	17255	CDS	['terminase large subunit']	['AJA42515.1']
KM983327	Clostridium phage phiCT453A, complete genome	42158	No DTR found	17043	8.741359	TTGAATATGGAATTAAG	intragenic	96	<unknown id>	['phiCT453A_26']	no_db_xref	-207	1	17266	18706	CDS	['SPP1 family portal protein']	['AJA42516.1']
KM983327	Clostridium phage phiCT453A, complete genome	42158	No DTR found	17200	8.627207	ATTAAGATATAGTTTAG	intragenic	96	<unknown id>	['phiCT453A_26']	no_db_xref	-50	1	17266	18706	CDS	['SPP1 family portal protein']	['AJA42516.1']
KM983327	Clostridium phage phiCT453A, complete genome	42158	No DTR found	17250	9.1424055	ATTAGGAGGCGGTGAAG	intragenic	96	<unknown id>	['phiCT453A_26']	no_db_xref	0	1	17266	18706	CDS	['SPP1 family portal protein']	['AJA42516.1']
KM983327	Clostridium phage phiCT453A, complete genome	42158	No DTR found	17261	8.914277	GTGAAGTGTTTTTTAAT	intragenic	96	<unknown id>	['phiCT453A_26']	no_db_xref	0	1	17266	18706	CDS	['SPP1 family portal protein']	['AJA42516.1']
KM983327	Clostridium phage phiCT453A, complete genome	42158	No DTR found	17639	8.337514	GTAAAGATGCAATTAAT	intragenic	96	<unknown id>	['phiCT453A_26']	no_db_xref	373	1	17266	18706	CDS	['SPP1 family portal protein']	['AJA42516.1']
KM983327	Clostridium phage phiCT453A, complete genome	42158	No DTR found	17650	9.540918	ATTAATAAAGGAATAGC	intragenic	96	<unknown id>	['phiCT453A_26']	no_db_xref	384	1	17266	18706	CDS	['SPP1 family portal protein']	['AJA42516.1']
KM983327	Clostridium phage phiCT453A, complete genome	42158	No DTR found	17815	8.619342	ACTAAGAAAACAGTAAC	intragenic	96	<unknown id>	['phiCT453A_26']	no_db_xref	549	1	17266	18706	CDS	['SPP1 family portal protein']	['AJA42516.1']
KM983327	Clostridium phage phiCT453A, complete genome	42158	No DTR found	18430	11.830299	ATTAATCAACATTTAAT	intragenic	103	<unknown id>	['phiCT453A_27']	no_db_xref	-249	1	18695	20309	CDS	['head morphogenesis protein']	['AJA42517.1']
KM983327	Clostridium phage phiCT453A, complete genome	42158	No DTR found	18434	10.018407	ATCAACATTTAATTAAC	intragenic	103	<unknown id>	['phiCT453A_27']	no_db_xref	-245	1	18695	20309	CDS	['head morphogenesis protein']	['AJA42517.1']
KM983327	Clostridium phage phiCT453A, complete genome	42158	No DTR found	18914	8.381042	TTTAAGATGGACTTAAA	intragenic	103	<unknown id>	['phiCT453A_27']	no_db_xref	219	1	18695	20309	CDS	['head morphogenesis protein']	['AJA42517.1']
KM983327	Clostridium phage phiCT453A, complete genome	42158	No DTR found	19142	9.311813	GTTCATAAAGGCTTAGG	intragenic	103	<unknown id>	['phiCT453A_27']	no_db_xref	447	1	18695	20309	CDS	['head morphogenesis protein']	['AJA42517.1']
KM983327	Clostridium phage phiCT453A, complete genome	42158	No DTR found	19280	9.157539	CTTCAAGCTAATTTAAC	intragenic	103	<unknown id>	['phiCT453A_27']	no_db_xref	585	1	18695	20309	CDS	['head morphogenesis protein']	['AJA42517.1']
KM983327	Clostridium phage phiCT453A, complete genome	42158	No DTR found	20665	9.1784	ATTAATTAAGCACTTAC	intragenic	112	<unknown id>	['phiCT453A_29']	no_db_xref	-53	1	20734	20920	CDS	['hypothetical protein']	['AJA42519.1']
KM983327	Clostridium phage phiCT453A, complete genome	42158	No DTR found	20669	8.959262	ATTAAGCACTTACTAAG	intragenic	112	<unknown id>	['phiCT453A_29']	no_db_xref	-49	1	20734	20920	CDS	['hypothetical protein']	['AJA42519.1']
KM983327	Clostridium phage phiCT453A, complete genome	42158	No DTR found	22143	9.450672	ATTAAGTTAGCTTTAAT	intragenic	120	<unknown id>	['phiCT453A_33']	no_db_xref	279	1	21864	22443	CDS	['minor structural protein']	['AJA42523.1']
KM983327	Clostridium phage phiCT453A, complete genome	42158	No DTR found	22478	8.78691	ATTCAAAGAGTTTTAAC	intragenic	123	<unknown id>	['phiCT453A_34']	no_db_xref	13	1	22465	23533	CDS	['coat protein']	['AJA42524.1']
KM983327	Clostridium phage phiCT453A, complete genome	42158	No DTR found	22585	9.961607	ATTAAAAATGCTTTTAG	intragenic	123	<unknown id>	['phiCT453A_34']	no_db_xref	120	1	22465	23533	CDS	['coat protein']	['AJA42524.1']
KM983327	Clostridium phage phiCT453A, complete genome	42158	No DTR found	23060	11.826384	ATTTAGAGAACCTTAAA	intragenic	128	<unknown id>	['phiCT453A_35']	no_db_xref	-461	1	23537	23897	CDS	['head-tail connector']	['AJA42525.1']
KM983327	Clostridium phage phiCT453A, complete genome	42158	No DTR found	24149	8.260781	GTTAGAAATTAATCAAG	intragenic	133	<unknown id>	['phiCT453A_37']	no_db_xref	-116	1	24281	24695	CDS	['tail protein']	['AJA42527.1']
KM983327	Clostridium phage phiCT453A, complete genome	42158	No DTR found	24335	10.324198	TTTAATAAGGCTTTAGA	intragenic	133	<unknown id>	['phiCT453A_37']	no_db_xref	54	1	24281	24695	CDS	['tail protein']	['AJA42527.1']
KM983327	Clostridium phage phiCT453A, complete genome	42158	No DTR found	24967	9.754679	GTTAATACTATATTCAG	intergenic	139	<unknown id>	['phiCT453A_39']	no_db_xref	-74	1	25057	25459	CDS	['hypothetical protein']	['AJA42529.1']
KM983327	Clostridium phage phiCT453A, complete genome	42158	No DTR found	25367	10.850892	ATTACCATGTAATTAAG	intragenic	142	<unknown id>	['phiCT453A_40']	no_db_xref	-56	1	25439	25604	CDS	['hypothetical protein']	['AJA42530.1']
KM983327	Clostridium phage phiCT453A, complete genome	42158	No DTR found	25548	9.167695	GCTTAAAAGAAGTTAAA	intragenic	145	<unknown id>	['phiCT453A_41']	no_db_xref	-40	1	25604	26915	CDS	['xkdK-like tail sheath protein']	['AJA42531.1']
KM983327	Clostridium phage phiCT453A, complete genome	42158	No DTR found	26011	8.925799	ATTTGAAGGAAATAAAG	intragenic	145	<unknown id>	['phiCT453A_41']	no_db_xref	407	1	25604	26915	CDS	['xkdK-like tail sheath protein']	['AJA42531.1']
KM983327	Clostridium phage phiCT453A, complete genome	42158	No DTR found	27416	13.131639	TTTAAAGACTTTTTAAT	intragenic	150	<unknown id>	['phiCT453A_43']	no_db_xref	6	1	27410	27821	CDS	['xkdN-like protein']	['AJA42533.1']
KM983327	Clostridium phage phiCT453A, complete genome	42158	No DTR found	28132	10.362384	TCTAAATTATTATTAAT	intragenic	153	<unknown id>	['phiCT453A_44']	no_db_xref	15	1	28117	28501	CDS	['hypothetical protein']	['AJA42534.1']
KM983327	Clostridium phage phiCT453A, complete genome	42158	No DTR found	28550	9.3949585	ATTAAACATTTATTAAA	intergenic	158	<unknown id>	['phiCT453A_45']	no_db_xref	-18	1	28584	29178	CDS	['hypothetical protein']	['AJA42535.1']
KM983327	Clostridium phage phiCT453A, complete genome	42158	No DTR found	28557	9.866147	ATTTATTAAAGTTAAAG	intergenic	158	<unknown id>	['phiCT453A_45']	no_db_xref	-11	1	28584	29178	CDS	['hypothetical protein']	['AJA42535.1']
KM983327	Clostridium phage phiCT453A, complete genome	42158	No DTR found	28797	8.82826	ATTAATACGAAGTTTGC	intragenic	158	<unknown id>	['phiCT453A_45']	no_db_xref	213	1	28584	29178	CDS	['hypothetical protein']	['AJA42535.1']
KM983327	Clostridium phage phiCT453A, complete genome	42158	No DTR found	29146	8.57354	ATAAACAACAGTTTAAA	intragenic	162	<unknown id>	['phiCT453A_46']	no_db_xref	-69	1	29231	31235	CDS	['tail-tape measure protein']	['AJA42536.1']
KM983327	Clostridium phage phiCT453A, complete genome	42158	No DTR found	29321	9.676939	GTTACACAAGCTTTAAA	intragenic	162	<unknown id>	['phiCT453A_46']	no_db_xref	90	1	29231	31235	CDS	['tail-tape measure protein']	['AJA42536.1']
KM983327	Clostridium phage phiCT453A, complete genome	42158	No DTR found	29644	8.560271	GTTAATTACTATTTCAG	intragenic	162	<unknown id>	['phiCT453A_46']	no_db_xref	413	1	29231	31235	CDS	['tail-tape measure protein']	['AJA42536.1']
KM983327	Clostridium phage phiCT453A, complete genome	42158	No DTR found	29876	9.261132	CTTAAAGAAGCTTTAAG	intragenic	162	<unknown id>	['phiCT453A_46']	no_db_xref	645	1	29231	31235	CDS	['tail-tape measure protein']	['AJA42536.1']
KM983327	Clostridium phage phiCT453A, complete genome	42158	No DTR found	29990	9.902339	TTTAATAAGTTGTTAGC	intragenic	162	<unknown id>	['phiCT453A_46']	no_db_xref	759	1	29231	31235	CDS	['tail-tape measure protein']	['AJA42536.1']
KM983327	Clostridium phage phiCT453A, complete genome	42158	No DTR found	30131	9.040511	GTAAAACCAATATTAAG	intragenic	162	<unknown id>	['phiCT453A_46']	no_db_xref	900	1	29231	31235	CDS	['tail-tape measure protein']	['AJA42536.1']
KM983327	Clostridium phage phiCT453A, complete genome	42158	No DTR found	30287	11.527826	TTTAATGCTGTACTAAT	intragenic	171	<unknown id>	['phiCT453A_47']	no_db_xref	-931	1	31234	31909	CDS	['LysM and cell-wall binding domain-containing protein']	['AJA42537.1']
KM983327	Clostridium phage phiCT453A, complete genome	42158	No DTR found	30672	12.612572	CTCAATGGGCTGTTAAT	intragenic	171	<unknown id>	['phiCT453A_47']	no_db_xref	-546	1	31234	31909	CDS	['LysM and cell-wall binding domain-containing protein']	['AJA42537.1']
KM983327	Clostridium phage phiCT453A, complete genome	42158	No DTR found	31268	9.576182	GTGAAGAGGGCTTTATG	intragenic	171	<unknown id>	['phiCT453A_47']	no_db_xref	34	1	31234	31909	CDS	['LysM and cell-wall binding domain-containing protein']	['AJA42537.1']
KM983327	Clostridium phage phiCT453A, complete genome	42158	No DTR found	31546	13.431538	GTTAATGATTTATTTAC	intragenic	171	<unknown id>	['phiCT453A_47']	no_db_xref	312	1	31234	31909	CDS	['LysM and cell-wall binding domain-containing protein']	['AJA42537.1']
KM983327	Clostridium phage phiCT453A, complete genome	42158	No DTR found	32038	12.17922	ATTAATAAAGGATAAAA	intragenic	175	<unknown id>	['phiCT453A_48']	no_db_xref	119	1	31919	32948	CDS	['cell wall hydrolase']	['AJA42538.1']
KM983327	Clostridium phage phiCT453A, complete genome	42158	No DTR found	32715	8.745521	TTCAAGAACTTGTTAAC	intragenic	179	<unknown id>	['phiCT453A_49']	no_db_xref	-217	1	32948	33272	CDS	['xkdR-like protein']	['AJA42539.1']
KM983327	Clostridium phage phiCT453A, complete genome	42158	No DTR found	33485	9.393408	ATTAAAAGGACTTATAG	intragenic	184	<unknown id>	['phiCT453A_51']	no_db_xref	-182	1	33683	34766	CDS	['baseplate J protein']	['AJA42541.1']
KM983327	Clostridium phage phiCT453A, complete genome	42158	No DTR found	33770	10.845072	ATTTATAATGCTTTAGC	intragenic	184	<unknown id>	['phiCT453A_51']	no_db_xref	87	1	33683	34766	CDS	['baseplate J protein']	['AJA42541.1']
KM983327	Clostridium phage phiCT453A, complete genome	42158	No DTR found	34452	10.6080065	ATTTAGTAACAGTTAAA	intragenic	188	<unknown id>	['phiCT453A_52']	no_db_xref	-290	1	34758	35382	CDS	['xkdU-like tail protein']	['AJA42542.1']
KM983327	Clostridium phage phiCT453A, complete genome	42158	No DTR found	34766	10.656209	ATTAATAAAATTTTTAC	intragenic	188	<unknown id>	['phiCT453A_52']	no_db_xref	8	1	34758	35382	CDS	['xkdU-like tail protein']	['AJA42542.1']
KM983327	Clostridium phage phiCT453A, complete genome	42158	No DTR found	35291	10.28073	AGTAATAGAAAGTAAAG	intragenic	192	<unknown id>	['phiCT453A_53']	no_db_xref	-76	1	35383	37549	CDS	['tail fiber protein']	['AJA42543.1']
KM983327	Clostridium phage phiCT453A, complete genome	42158	No DTR found	35395	9.942884	TTTTATACAATATTAAC	intragenic	192	<unknown id>	['phiCT453A_53']	no_db_xref	12	1	35383	37549	CDS	['tail fiber protein']	['AJA42543.1']
KM983327	Clostridium phage phiCT453A, complete genome	42158	No DTR found	36151	8.4500475	ACTTACAGAGAGTTAGG	intragenic	192	<unknown id>	['phiCT453A_53']	no_db_xref	768	1	35383	37549	CDS	['tail fiber protein']	['AJA42543.1']
KM983327	Clostridium phage phiCT453A, complete genome	42158	No DTR found	37101	8.303865	ATTAAGTAACAATTGCG	intragenic	197	<unknown id>	['phiCT453A_54']	no_db_xref	-449	1	37566	37983	CDS	['hypothetical protein']	['AJA42544.1']
KM983327	Clostridium phage phiCT453A, complete genome	42158	No DTR found	37715	10.77869	GTTAGGAGAGATTAAAG	intragenic	197	<unknown id>	['phiCT453A_54']	no_db_xref	149	1	37566	37983	CDS	['hypothetical protein']	['AJA42544.1']
KM983327	Clostridium phage phiCT453A, complete genome	42158	No DTR found	38279	10.166446	ATTAAGAAGATATTATA	intergenic	203	<unknown id>	['phiCT453A_56']	no_db_xref	-14	1	38309	38750	CDS	['holin']	['AJA42546.1']
KM983327	Clostridium phage phiCT453A, complete genome	42158	No DTR found	38700	10.400199	ATAAAAAAGAAATTAAA	intragenic	206	<unknown id>	['phiCT453A_57']	no_db_xref	-14	1	38730	39531	CDS	['N-acetylmuramoyl-L-alanine amidase']	['AJA42547.1']
KM983327	Clostridium phage phiCT453A, complete genome	42158	No DTR found	39291	8.745235	ATTAATAGAATATTCGC	intragenic	211	<unknown id>	['phiCT453A_58']	no_db_xref	-367	1	39674	39815	CDS	['hypothetical protein']	['AJA42548.1']
KM983327	Clostridium phage phiCT453A, complete genome	42158	No DTR found	39510	8.972872	CTTAAGGTGCCATTAAA	intragenic	211	<unknown id>	['phiCT453A_58']	no_db_xref	-148	1	39674	39815	CDS	['hypothetical protein']	['AJA42548.1']
KM983327	Clostridium phage phiCT453A, complete genome	42158	No DTR found	39521	9.849298	ATTAAAATAATTTTAAA	intragenic	211	<unknown id>	['phiCT453A_58']	no_db_xref	-137	1	39674	39815	CDS	['hypothetical protein']	['AJA42548.1']
KM983327	Clostridium phage phiCT453A, complete genome	42158	No DTR found	39918	10.679482	ATTAACATACCTTAAAA	intragenic	216	<unknown id>	['phiCT453A_60']	no_db_xref	-52	1	39986	40178	CDS	['hypothetical protein']	['AJA42550.1']
KM983327	Clostridium phage phiCT453A, complete genome	42158	No DTR found	40119	8.280787	ATTTGGAAGAGTTAAAG	intragenic	216	<unknown id>	['phiCT453A_60']	no_db_xref	133	1	39986	40178	CDS	['hypothetical protein']	['AJA42550.1']
KM983327	Clostridium phage phiCT453A, complete genome	42158	No DTR found	40162	9.893745	TTTAAATAGTAATTAAT	intragenic	216	<unknown id>	['phiCT453A_60']	no_db_xref	176	1	39986	40178	CDS	['hypothetical protein']	['AJA42550.1']
KM983327	Clostridium phage phiCT453A, complete genome	42158	No DTR found	40677	9.866424	ATTTATTAGATTTAAAG	intragenic	220	<unknown id>	['phiCT453A_61']	no_db_xref	221	1	40456	41260	CDS	['hypothetical protein']	['AJA42551.1']
KM983327	Clostridium phage phiCT453A, complete genome	42158	No DTR found	40833	8.392076	ATTTATAATACCTAAAA	intragenic	220	<unknown id>	['phiCT453A_61']	no_db_xref	377	1	40456	41260	CDS	['hypothetical protein']	['AJA42551.1']
KM983327	Clostridium phage phiCT453A, complete genome	42158	No DTR found	41007	10.704567	GTTAATTGATAATAAAA	intragenic	226	<unknown id>	['phiCT453A_62']	no_db_xref	-381	1	41404	41980	CDS	['hypothetical protein']	['AJA42552.1']
KM983327	Clostridium phage phiCT453A, complete genome	42158	No DTR found	41056	8.371566	GTATATAGAGCAATAAG	intragenic	226	<unknown id>	['phiCT453A_62']	no_db_xref	-332	1	41404	41980	CDS	['hypothetical protein']	['AJA42552.1']
KM983327	Clostridium phage phiCT453A, complete genome	42158	No DTR found	41724	9.459129	ATTTATATGCAATGAAG	intragenic	226	<unknown id>	['phiCT453A_62']	no_db_xref	320	1	41404	41980	CDS	['hypothetical protein']	['AJA42552.1']
KM983327	Clostridium phage phiCT453A, complete genome	42158	No DTR found	41996	14.028575	CTTAATGTAATTTTAAT	intergenic	226	<unknown id>	['phiCT453A_62']	no_db_xref	592	1	41404	41980	CDS	['hypothetical protein']	['AJA42552.1']
MZ326866	Stenotrophomonas phage Suso, complete genome	44659	No DTR found	18824	9.262605	CTGAAATCCCGGTTGAT	intragenic	91	<unknown id>	['CPT_Suso_030']	no_db_xref	-941	1	19781	21356	CDS	['hypothetical protein']	['QZI85833.1']
MW630115	Escherichia phage vB_EcoP-ZQ2, complete genome	72231	No DTR found	536	9.926221	ATTCACGAGCGGTTAAC	intergenic	2	<unknown id>	no_locus_tag	no_db_xref	306	-1	618	858	CDS	['hypothetical protein']	['QWY13136.1']
MW630115	Escherichia phage vB_EcoP-ZQ2, complete genome	72231	No DTR found	3406	9.817931	ATTAACATCAGATTCAG	intragenic	9	<unknown id>	no_locus_tag	no_db_xref	-100	-1	3129	3306	CDS	['hypothetical protein']	['QWY13143.1']
MW630115	Escherichia phage vB_EcoP-ZQ2, complete genome	72231	No DTR found	3417	9.029779	ATTCAGTACCAATTAAG	intragenic	9	<unknown id>	no_locus_tag	no_db_xref	-111	-1	3129	3306	CDS	['hypothetical protein']	['QWY13143.1']
MW630115	Escherichia phage vB_EcoP-ZQ2, complete genome	72231	No DTR found	4528	11.182469	CTTATCGTCTAGTTAAA	intergenic	16	<unknown id>	no_locus_tag	no_db_xref	-91	-1	4251	4437	CDS	['hypothetical protein']	['QWY13148.1']
MW630115	Escherichia phage vB_EcoP-ZQ2, complete genome	72231	No DTR found	5351	9.045858	CTTAGTTTTTACTTATC	intragenic	19	<unknown id>	no_locus_tag	no_db_xref	-46	-1	5089	5305	CDS	['hypothetical protein']	['QWY13150.1']
MW630115	Escherichia phage vB_EcoP-ZQ2, complete genome	72231	No DTR found	5572	8.247187	CCTAAGAGCCTCCTAAT	intergenic	21	<unknown id>	no_locus_tag	no_db_xref	-66	-1	5359	5506	CDS	['hypothetical protein']	['QWY13151.1']
MW630115	Escherichia phage vB_EcoP-ZQ2, complete genome	72231	No DTR found	6120	9.022147	ACTTATAAGCAGTTAAA	intragenic	23	<unknown id>	no_locus_tag	no_db_xref	-203	-1	5593	5917	CDS	['hypothetical protein']	['QWY13152.1']
MW630115	Escherichia phage vB_EcoP-ZQ2, complete genome	72231	No DTR found	7874	9.08064	GTTACTAACTCTTTACG	intergenic	29	<unknown id>	no_locus_tag	no_db_xref	-149	-1	7326	7725	CDS	['hypothetical protein']	['QWY13157.1']
MW630115	Escherichia phage vB_EcoP-ZQ2, complete genome	72231	No DTR found	8411	8.403022	ATTATTAATGCCTTACC	intragenic	32	<unknown id>	no_locus_tag	no_db_xref	24	1	8387	9077	CDS	['hypothetical protein']	['QWY13159.1']
MW630115	Escherichia phage vB_EcoP-ZQ2, complete genome	72231	No DTR found	8915	10.8761635	ATCAATCTGGACTTAAG	intragenic	36	<unknown id>	no_locus_tag	no_db_xref	-138	1	9069	10659	CDS	['terminase subunit A']	['QWY13160.1']
MW630115	Escherichia phage vB_EcoP-ZQ2, complete genome	72231	No DTR found	8979	9.521427	CTGAACAGCAGATTAAT	intragenic	36	<unknown id>	no_locus_tag	no_db_xref	-74	1	9069	10659	CDS	['terminase subunit A']	['QWY13160.1']
MW630115	Escherichia phage vB_EcoP-ZQ2, complete genome	72231	No DTR found	9077	9.19438	GTTAATTAAACAGGAAC	intragenic	36	<unknown id>	no_locus_tag	no_db_xref	8	1	9069	10659	CDS	['terminase subunit A']	['QWY13160.1']
MW630115	Escherichia phage vB_EcoP-ZQ2, complete genome	72231	No DTR found	10302	9.318196	CGTAATGTCTTCTTTAA	intragenic	39	<unknown id>	no_locus_tag	no_db_xref	-347	1	10665	11376	CDS	['putative tail protein']	['QWY13161.1']
MW630115	Escherichia phage vB_EcoP-ZQ2, complete genome	72231	No DTR found	10893	8.464276	GCTTACTCCCGGTTTAC	intragenic	39	<unknown id>	no_locus_tag	no_db_xref	228	1	10665	11376	CDS	['putative tail protein']	['QWY13161.1']
MW630115	Escherichia phage vB_EcoP-ZQ2, complete genome	72231	No DTR found	10977	9.241065	GTTATTAAAATCTTAAA	intragenic	39	<unknown id>	no_locus_tag	no_db_xref	312	1	10665	11376	CDS	['putative tail protein']	['QWY13161.1']
MW630115	Escherichia phage vB_EcoP-ZQ2, complete genome	72231	No DTR found	11932	8.32231	GGTAACTCTGGCTCAAC	intragenic	42	<unknown id>	no_locus_tag	no_db_xref	560	1	11372	14594	CDS	['hypothetical protein']	['QWY13162.1']
MW630115	Escherichia phage vB_EcoP-ZQ2, complete genome	72231	No DTR found	12556	10.40433	GTTGATTGTAGATAAAC	intragenic	42	<unknown id>	no_locus_tag	no_db_xref	1184	1	11372	14594	CDS	['hypothetical protein']	['QWY13162.1']
MW630115	Escherichia phage vB_EcoP-ZQ2, complete genome	72231	No DTR found	13265	9.470423	GTTACTTGGGGGTCAAC	intragenic	50	<unknown id>	no_locus_tag	no_db_xref	-1433	1	14714	17057	CDS	['tail spike protein']	['QWY13163.1']
MW630115	Escherichia phage vB_EcoP-ZQ2, complete genome	72231	No DTR found	13441	8.328079	TTTTACAGACCCTCAAC	intragenic	50	<unknown id>	no_locus_tag	no_db_xref	-1257	1	14714	17057	CDS	['tail spike protein']	['QWY13163.1']
MW630115	Escherichia phage vB_EcoP-ZQ2, complete genome	72231	No DTR found	13492	12.366058	GTTAACGGAATATAAAT	intragenic	50	<unknown id>	no_locus_tag	no_db_xref	-1206	1	14714	17057	CDS	['tail spike protein']	['QWY13163.1']
MW630115	Escherichia phage vB_EcoP-ZQ2, complete genome	72231	No DTR found	14258	10.496805	GTTAACAAGGAAGTAGA	intragenic	50	<unknown id>	no_locus_tag	no_db_xref	-440	1	14714	17057	CDS	['tail spike protein']	['QWY13163.1']
MW630115	Escherichia phage vB_EcoP-ZQ2, complete genome	72231	No DTR found	14647	8.457148	CTTAATAGCACACAAAC	intergenic	50	<unknown id>	no_locus_tag	no_db_xref	-51	1	14714	17057	CDS	['tail spike protein']	['QWY13163.1']
MW630115	Escherichia phage vB_EcoP-ZQ2, complete genome	72231	No DTR found	16310	9.483813	GTTAATCGGGTGTCTAC	intragenic	54	<unknown id>	no_locus_tag	no_db_xref	-976	1	17302	17632	CDS	['tail length tape-measure protein']	['QWY13164.1']
MW630115	Escherichia phage vB_EcoP-ZQ2, complete genome	72231	No DTR found	16578	11.560416	CTGGAAGCTCTGTTAAC	intragenic	54	<unknown id>	no_locus_tag	no_db_xref	-708	1	17302	17632	CDS	['tail length tape-measure protein']	['QWY13164.1']
MW630115	Escherichia phage vB_EcoP-ZQ2, complete genome	72231	No DTR found	16721	8.977181	GTTAATAGTCGTTTTAT	intragenic	54	<unknown id>	no_locus_tag	no_db_xref	-565	1	17302	17632	CDS	['tail length tape-measure protein']	['QWY13164.1']
MW630115	Escherichia phage vB_EcoP-ZQ2, complete genome	72231	No DTR found	18193	9.748877	GTTAACACTGGTGTAAC	intragenic	58	<unknown id>	no_locus_tag	no_db_xref	-273	1	18482	18989	CDS	['putative Rz/RzI spanin protein']	['QWY13167.1']
MW630115	Escherichia phage vB_EcoP-ZQ2, complete genome	72231	No DTR found	19337	8.267598	ATGAACTAGTTCTTAAC	intragenic	59	<unknown id>	no_locus_tag	no_db_xref	346	1	18991	21262	CDS	['portal protein']	['QWY13168.1']
MW630115	Escherichia phage vB_EcoP-ZQ2, complete genome	72231	No DTR found	21875	10.551266	TTTAACTTCTGATAAAG	intragenic	62	<unknown id>	no_locus_tag	no_db_xref	236	1	21639	22860	CDS	['tape measure protein']	['QWY13170.1']
MW630115	Escherichia phage vB_EcoP-ZQ2, complete genome	72231	No DTR found	22391	8.7882395	CTTAAAGTCTACTCAAG	intragenic	65	<unknown id>	no_locus_tag	no_db_xref	-469	1	22876	24079	CDS	['major coat protein']	['QWY13171.1']
MW630115	Escherichia phage vB_EcoP-ZQ2, complete genome	72231	No DTR found	24905	8.5493965	GTTAACTAAGGGTGATG	intragenic	67	<unknown id>	no_locus_tag	no_db_xref	44	1	24861	25698	CDS	['putative structural protein']	['QWY13173.1']
MW630115	Escherichia phage vB_EcoP-ZQ2, complete genome	72231	No DTR found	25389	15.56291	GTTAATCAGATGTTACC	intragenic	70	<unknown id>	no_locus_tag	no_db_xref	-294	1	25699	28354	CDS	['hypothetical protein']	['QWY13174.1']
MW630115	Escherichia phage vB_EcoP-ZQ2, complete genome	72231	No DTR found	27089	8.256835	GTTATCAGGCAGCTAAT	intragenic	72	<unknown id>	no_locus_tag	no_db_xref	-1262	1	28367	28811	CDS	['hypothetical protein']	['QWY13175.1']
MW630115	Escherichia phage vB_EcoP-ZQ2, complete genome	72231	No DTR found	28806	8.952403	GTTAATAGGAAACCATC	intragenic	74	<unknown id>	no_locus_tag	no_db_xref	-1	1	28823	30770	CDS	['structural protein']	['QWY13176.1']
MW630115	Escherichia phage vB_EcoP-ZQ2, complete genome	72231	No DTR found	29178	9.788402	GCTTAAAGGATGTTAAC	intragenic	74	<unknown id>	no_locus_tag	no_db_xref	355	1	28823	30770	CDS	['structural protein']	['QWY13176.1']
MW630115	Escherichia phage vB_EcoP-ZQ2, complete genome	72231	No DTR found	29189	10.231645	GTTAACTCTGCATTAGA	intragenic	74	<unknown id>	no_locus_tag	no_db_xref	366	1	28823	30770	CDS	['structural protein']	['QWY13176.1']
MW630115	Escherichia phage vB_EcoP-ZQ2, complete genome	72231	No DTR found	29726	9.745479	ATTAATAATCCATCACA	intragenic	74	<unknown id>	no_locus_tag	no_db_xref	903	1	28823	30770	CDS	['structural protein']	['QWY13176.1']
MW630115	Escherichia phage vB_EcoP-ZQ2, complete genome	72231	No DTR found	30730	9.474784	ATTAGCAGAGGGTTTAC	intragenic	79	<unknown id>	no_locus_tag	no_db_xref	-127	1	30873	41691	CDS	['virion RNA polymerase']	['QWY13177.1']
MW630115	Escherichia phage vB_EcoP-ZQ2, complete genome	72231	No DTR found	31848	9.911897	ATTAAAGATGGTTTAAC	intragenic	79	<unknown id>	no_locus_tag	no_db_xref	975	1	30873	41691	CDS	['virion RNA polymerase']	['QWY13177.1']
MW630115	Escherichia phage vB_EcoP-ZQ2, complete genome	72231	No DTR found	34492	9.397252	CTAAGTTCCTTGCTAAC	intragenic	79	<unknown id>	no_locus_tag	no_db_xref	3619	1	30873	41691	CDS	['virion RNA polymerase']	['QWY13177.1']
MW630115	Escherichia phage vB_EcoP-ZQ2, complete genome	72231	No DTR found	34816	10.5555935	CTTATTGGGGTCTTAAC	intragenic	79	<unknown id>	no_locus_tag	no_db_xref	3943	1	30873	41691	CDS	['virion RNA polymerase']	['QWY13177.1']
MW630115	Escherichia phage vB_EcoP-ZQ2, complete genome	72231	No DTR found	36174	8.480845	GCTAAAAACCCACTAAC	intragenic	79	<unknown id>	no_locus_tag	no_db_xref	5301	1	30873	41691	CDS	['virion RNA polymerase']	['QWY13177.1']
MW630115	Escherichia phage vB_EcoP-ZQ2, complete genome	72231	No DTR found	36426	8.376687	CGTAAAGGTAGGTTATT	intragenic	79	<unknown id>	no_locus_tag	no_db_xref	5553	1	30873	41691	CDS	['virion RNA polymerase']	['QWY13177.1']
MW630115	Escherichia phage vB_EcoP-ZQ2, complete genome	72231	No DTR found	37289	11.742153	ATTAATTGAGCGTAACC	intragenic	89	<unknown id>	no_locus_tag	no_db_xref	4749	-1	41724	42054	CDS	['hypothetical protein']	['QWY13178.1']
MW630115	Escherichia phage vB_EcoP-ZQ2, complete genome	72231	No DTR found	38135	10.347008	TTTAACCAACCGTGAAC	intragenic	89	<unknown id>	no_locus_tag	no_db_xref	3903	-1	41724	42054	CDS	['hypothetical protein']	['QWY13178.1']
MW630115	Escherichia phage vB_EcoP-ZQ2, complete genome	72231	No DTR found	38640	8.325176	GTTACTAAGAACTTGAC	intragenic	89	<unknown id>	no_locus_tag	no_db_xref	3398	-1	41724	42054	CDS	['hypothetical protein']	['QWY13178.1']
MW630115	Escherichia phage vB_EcoP-ZQ2, complete genome	72231	No DTR found	39964	8.663806	CTAAACAGGGTGTTAAT	intragenic	89	<unknown id>	no_locus_tag	no_db_xref	2074	-1	41724	42054	CDS	['hypothetical protein']	['QWY13178.1']
MW630115	Escherichia phage vB_EcoP-ZQ2, complete genome	72231	No DTR found	42026	9.529326	CTTGATGCGCTGCAAAT	intragenic	89	<unknown id>	no_locus_tag	no_db_xref	12	-1	41724	42054	CDS	['hypothetical protein']	['QWY13178.1']
MW630115	Escherichia phage vB_EcoP-ZQ2, complete genome	72231	No DTR found	42280	8.609726	GCTATTTTCCTATAAAT	intragenic	91	<unknown id>	no_locus_tag	no_db_xref	0	-1	42046	42280	CDS	['hypothetical protein']	['QWY13179.1']
MW630115	Escherichia phage vB_EcoP-ZQ2, complete genome	72231	No DTR found	44743	9.418695	CCTAATGGCTTGCTCAT	intragenic	94	<unknown id>	no_locus_tag	no_db_xref	1	-1	44262	44760	CDS	['putative HNH homing endonuclease']	['QWY13181.1']
MW630115	Escherichia phage vB_EcoP-ZQ2, complete genome	72231	No DTR found	46796	11.253458	CCTAATAAGTGATTAAC	intergenic	98	<unknown id>	no_locus_tag	no_db_xref	-8	-1	45993	46788	CDS	['ssDNA-binding protein']	['QWY13184.1']
MW630115	Escherichia phage vB_EcoP-ZQ2, complete genome	72231	No DTR found	47539	9.020817	ATTAGCTGAGTGTTAAT	intragenic	100	<unknown id>	no_locus_tag	no_db_xref	25	-1	46827	47580	CDS	['hypothetical protein']	['QWY13185.1']
MW630115	Escherichia phage vB_EcoP-ZQ2, complete genome	72231	No DTR found	48444	9.514129	TTGAAGGTTTTCTTAAT	intragenic	100	<unknown id>	no_locus_tag	no_db_xref	-864	-1	46827	47580	CDS	['hypothetical protein']	['QWY13185.1']
MW630115	Escherichia phage vB_EcoP-ZQ2, complete genome	72231	No DTR found	49185	9.49093	GTCAGCTTCTGTTTAAC	intragenic	102	<unknown id>	no_locus_tag	no_db_xref	589	-1	47636	49790	CDS	['DNS protein']	['QWY13186.1']
MW630115	Escherichia phage vB_EcoP-ZQ2, complete genome	72231	No DTR found	50064	12.313922	CTTTATGGTCTATTAAA	intragenic	105	<unknown id>	no_locus_tag	no_db_xref	222	-1	49786	50302	CDS	['putative HNH homing endonuclease']	['QWY13187.1']
MW630115	Escherichia phage vB_EcoP-ZQ2, complete genome	72231	No DTR found	53262	10.396218	GTTAACTGCATCTGAAT	intragenic	110	<unknown id>	no_locus_tag	no_db_xref	1144	-1	51842	54422	CDS	['DNA polymerase']	['QWY13191.1']
MW630115	Escherichia phage vB_EcoP-ZQ2, complete genome	72231	No DTR found	54077	9.633786	GATAACCTTCTGTTTAC	intragenic	110	<unknown id>	no_locus_tag	no_db_xref	329	-1	51842	54422	CDS	['DNA polymerase']	['QWY13191.1']
MW630115	Escherichia phage vB_EcoP-ZQ2, complete genome	72231	No DTR found	54858	8.746918	TTTAACACACTATCAAG	intragenic	113	<unknown id>	no_locus_tag	no_db_xref	88	-1	54431	54962	CDS	['hypothetical protein']	['QWY13192.1']
MW630115	Escherichia phage vB_EcoP-ZQ2, complete genome	72231	No DTR found	55919	9.466463	ATTTAGACGGCACTACG	intragenic	115	<unknown id>	no_locus_tag	no_db_xref	348	-1	54972	56283	CDS	['DNA helicase']	['QWY13193.1']
MW630115	Escherichia phage vB_EcoP-ZQ2, complete genome	72231	No DTR found	56270	11.960967	GTTTGGAAAACATTAAA	intragenic	115	<unknown id>	no_locus_tag	no_db_xref	0	-1	54972	56283	CDS	['DNA helicase']	['QWY13193.1']
MW630115	Escherichia phage vB_EcoP-ZQ2, complete genome	72231	No DTR found	57378	8.456509	GTGAATGACTTCTTAGC	intragenic	120	<unknown id>	no_locus_tag	no_db_xref	-63	-1	57147	57315	CDS	['hypothetical protein']	['QWY13196.1']
MW630115	Escherichia phage vB_EcoP-ZQ2, complete genome	72231	No DTR found	58687	11.283451	GTTTACGGCTGGTGAAT	intragenic	121	<unknown id>	no_locus_tag	no_db_xref	648	-1	57314	59351	CDS	['rllB-like protein']	['QWY13197.1']
MW630115	Escherichia phage vB_EcoP-ZQ2, complete genome	72231	No DTR found	58937	9.091541	CGTTACTTCTGGTTCAT	intragenic	121	<unknown id>	no_locus_tag	no_db_xref	398	-1	57314	59351	CDS	['rllB-like protein']	['QWY13197.1']
MW630115	Escherichia phage vB_EcoP-ZQ2, complete genome	72231	No DTR found	60209	8.323486	GTTTCTCAGCAGCTAAC	intragenic	121	<unknown id>	no_locus_tag	no_db_xref	-858	-1	57314	59351	CDS	['rllB-like protein']	['QWY13197.1']
MW630115	Escherichia phage vB_EcoP-ZQ2, complete genome	72231	No DTR found	60282	8.524121	GTCAATTACCCGATAAC	intragenic	121	<unknown id>	no_locus_tag	no_db_xref	-931	-1	57314	59351	CDS	['rllB-like protein']	['QWY13197.1']
MW630115	Escherichia phage vB_EcoP-ZQ2, complete genome	72231	No DTR found	60988	10.509389	GTTAACTTCTGGTTAGA	intragenic	125	<unknown id>	no_locus_tag	no_db_xref	919	-1	59355	61923	CDS	['rIIA lysis inhibitor']	['QWY13198.1']
MW630115	Escherichia phage vB_EcoP-ZQ2, complete genome	72231	No DTR found	61390	9.610833	CCTAACTGGAATTTAAC	intragenic	125	<unknown id>	no_locus_tag	no_db_xref	517	-1	59355	61923	CDS	['rIIA lysis inhibitor']	['QWY13198.1']
MW630115	Escherichia phage vB_EcoP-ZQ2, complete genome	72231	No DTR found	62695	9.409024	CCTTATTTTTTACTAAT	intragenic	132	<unknown id>	no_locus_tag	no_db_xref	-7	-1	62469	62688	CDS	['hypothetical protein']	['QWY13201.1']
MW630115	Escherichia phage vB_EcoP-ZQ2, complete genome	72231	No DTR found	62811	10.108161	ATTAATCTTGCTTAAAC	intragenic	134	<unknown id>	no_locus_tag	no_db_xref	95	-1	62697	62922	CDS	['hypothetical protein']	['QWY13202.1']
MW630115	Escherichia phage vB_EcoP-ZQ2, complete genome	72231	No DTR found	63408	9.550977	GTTGGTTTTCTACTAAC	intragenic	136	<unknown id>	no_locus_tag	no_db_xref	-190	-1	62981	63218	CDS	['hypothetical protein']	['QWY13203.1']
MW630115	Escherichia phage vB_EcoP-ZQ2, complete genome	72231	No DTR found	64070	9.186017	ATGAATCGGGGATAAAC	intragenic	137	<unknown id>	no_locus_tag	no_db_xref	73	-1	63214	64159	CDS	['hypothetical protein']	['QWY13204.1']
MW630115	Escherichia phage vB_EcoP-ZQ2, complete genome	72231	No DTR found	64830	9.092867	GCTAATGTTTGTTTCAT	intragenic	141	<unknown id>	no_locus_tag	no_db_xref	154	-1	64601	65000	CDS	['hypothetical protein']	['QWY13206.1']
MW630115	Escherichia phage vB_EcoP-ZQ2, complete genome	72231	No DTR found	66321	9.337711	GTTGGCTTATTCTTAAT	intragenic	145	<unknown id>	no_locus_tag	no_db_xref	-144	-1	65670	66177	CDS	['putative structural protein']	['QWY13209.1']
MW630115	Escherichia phage vB_EcoP-ZQ2, complete genome	72231	No DTR found	66474	9.033784	TTGAACTGGCTCTTAAC	intragenic	145	<unknown id>	no_locus_tag	no_db_xref	-297	-1	65670	66177	CDS	['putative structural protein']	['QWY13209.1']
MW630115	Escherichia phage vB_EcoP-ZQ2, complete genome	72231	No DTR found	70811	9.882736	GTTAGCTCGCCCTTACC	intragenic	156	<unknown id>	no_locus_tag	no_db_xref	25	-1	70606	70852	CDS	['RNA polymerase']	['QWY13218.1']
MK165658	Pseudomonas phage vB_PaeS_SCUT-S4, complete genome	42932	No DTR found	5332	11.688088	GTAAACTTGGAATTAAC	intragenic	18	<unknown id>	['S4_009']	no_db_xref	111	1	5221	6316	CDS	['F-like head morphogenesis protein']	['AZF90076.1']
MK165658	Pseudomonas phage vB_PaeS_SCUT-S4, complete genome	42932	No DTR found	5809	8.2865	GTTGAAGAAACCTTAAC	intragenic	22	<unknown id>	['S4_010']	no_db_xref	-527	1	6352	7072	CDS	['scaffold protein']	['AZF90077.1']
MK165658	Pseudomonas phage vB_PaeS_SCUT-S4, complete genome	42932	No DTR found	10304	13.855149	GTTAAGGAGTTCTTAAC	intragenic	37	<unknown id>	['S4_017']	no_db_xref	-1	1	10321	11857	CDS	['major tail tube protein']	['AZF90084.1']
MK165658	Pseudomonas phage vB_PaeS_SCUT-S4, complete genome	42932	No DTR found	10811	8.829026	CTGAAACCTTGATTGAC	intragenic	37	<unknown id>	['S4_017']	no_db_xref	490	1	10321	11857	CDS	['major tail tube protein']	['AZF90084.1']
MK165658	Pseudomonas phage vB_PaeS_SCUT-S4, complete genome	42932	No DTR found	13227	8.464038	GTTAAGAACCTTCAAAC	intragenic	46	<unknown id>	['S4_021']	no_db_xref	105	1	13122	16737	CDS	['tape measure protein']	['AZF90088.1']
MK165658	Pseudomonas phage vB_PaeS_SCUT-S4, complete genome	42932	No DTR found	13929	10.492573	ATTAACAAGGCTTTGAT	intragenic	46	<unknown id>	['S4_021']	no_db_xref	807	1	13122	16737	CDS	['tape measure protein']	['AZF90088.1']
MK165658	Pseudomonas phage vB_PaeS_SCUT-S4, complete genome	42932	No DTR found	15987	8.886623	CTTAACGCGCAATTGGC	intragenic	52	<unknown id>	['S4_022']	no_db_xref	-734	1	16737	17700	CDS	['virion structural protein']	['AZF90089.1']
MK165658	Pseudomonas phage vB_PaeS_SCUT-S4, complete genome	42932	No DTR found	16485	10.2067795	CTTCAAGCCCTGCAAAC	intragenic	52	<unknown id>	['S4_022']	no_db_xref	-236	1	16737	17700	CDS	['virion structural protein']	['AZF90089.1']
MK165658	Pseudomonas phage vB_PaeS_SCUT-S4, complete genome	42932	No DTR found	16853	8.365102	ATCAACCGGACTTGACC	intragenic	52	<unknown id>	['S4_022']	no_db_xref	116	1	16737	17700	CDS	['virion structural protein']	['AZF90089.1']
MK165658	Pseudomonas phage vB_PaeS_SCUT-S4, complete genome	42932	No DTR found	20378	8.582348	CCTAATGTCTGATTACG	intragenic	60	<unknown id>	['S4_025']	no_db_xref	0	1	20382	21207	CDS	['FAD/FMN-containing dehydrogenase']	['AZF90092.1']
MK165658	Pseudomonas phage vB_PaeS_SCUT-S4, complete genome	42932	No DTR found	20722	10.124643	CTTCAATTTCGGTTGAC	intragenic	60	<unknown id>	['S4_025']	no_db_xref	340	1	20382	21207	CDS	['FAD/FMN-containing dehydrogenase']	['AZF90092.1']
MK165658	Pseudomonas phage vB_PaeS_SCUT-S4, complete genome	42932	No DTR found	25053	10.881678	GTTAAAAAGAAGTTCGG	intragenic	65	<unknown id>	['S4_027']	no_db_xref	635	-1	23652	25704	CDS	['DNA polymerase']	['AZF90094.1']
MK165658	Pseudomonas phage vB_PaeS_SCUT-S4, complete genome	42932	No DTR found	26956	8.609215	GATAACGGGTTATTATC	intragenic	70	<unknown id>	['S4_029']	no_db_xref	97	-1	26841	27069	CDS	['hypothetical protein']	['AZF90096.1']
MK165658	Pseudomonas phage vB_PaeS_SCUT-S4, complete genome	42932	No DTR found	27246	9.129142	GTTCAAGCATTATAAAT	intragenic	70	<unknown id>	['S4_029']	no_db_xref	-177	-1	26841	27069	CDS	['hypothetical protein']	['AZF90096.1']
MK165658	Pseudomonas phage vB_PaeS_SCUT-S4, complete genome	42932	No DTR found	28023	9.538992	ATTCGCCAGCCGTTACG	intragenic	73	<unknown id>	['S4_030']	no_db_xref	690	-1	27073	28729	CDS	['dead box helicase']	['AZF90097.1']
MK165658	Pseudomonas phage vB_PaeS_SCUT-S4, complete genome	42932	No DTR found	28258	8.775689	GATAATGTATTGGTAAT	intragenic	73	<unknown id>	['S4_030']	no_db_xref	455	-1	27073	28729	CDS	['dead box helicase']	['AZF90097.1']
MK165658	Pseudomonas phage vB_PaeS_SCUT-S4, complete genome	42932	No DTR found	29057	9.784376	GTTAATGTTCAGGTAAA	intragenic	73	<unknown id>	['S4_030']	no_db_xref	-328	-1	27073	28729	CDS	['dead box helicase']	['AZF90097.1']
MK165658	Pseudomonas phage vB_PaeS_SCUT-S4, complete genome	42932	No DTR found	33544	8.828304	GTTTATCGACCTTGACG	intragenic	93	<unknown id>	['S4_038']	no_db_xref	236	1	33308	35630	CDS	['replicative primase/helicase']	['AZF90105.1']
MK165658	Pseudomonas phage vB_PaeS_SCUT-S4, complete genome	42932	No DTR found	33776	8.605771	TGTAACGAACTGTTAAA	intragenic	93	<unknown id>	['S4_038']	no_db_xref	468	1	33308	35630	CDS	['replicative primase/helicase']	['AZF90105.1']
MK165658	Pseudomonas phage vB_PaeS_SCUT-S4, complete genome	42932	No DTR found	37457	10.697461	GTTGACGCCGAATTGAC	intragenic	107	<unknown id>	['S4_044']	no_db_xref	72	1	37385	37661	CDS	['hypothetical protein']	['AZF90111.1']
MK165658	Pseudomonas phage vB_PaeS_SCUT-S4, complete genome	42932	No DTR found	38816	8.771952	CTTTACGGTCGGCGAAC	intragenic	116	<unknown id>	['S4_048']	no_db_xref	50	1	38766	38988	CDS	['hypothetical protein']	['AZF90115.1']
MK165658	Pseudomonas phage vB_PaeS_SCUT-S4, complete genome	42932	No DTR found	40258	9.098187	ATTAACGAAGGAGTAAC	intragenic	128	<unknown id>	['S4_053']	no_db_xref	-5	1	40279	40570	CDS	['hypothetical protein']	['AZF90120.1']
MK165658	Pseudomonas phage vB_PaeS_SCUT-S4, complete genome	42932	No DTR found	41476	14.862333	GTTTACAATGGATTAAC	intragenic	137	<unknown id>	['S4_057']	no_db_xref	-5	1	41497	41881	CDS	['hypothetical protein']	['AZF90124.1']
MH358458	Escherichia phage phi G17, complete genome	68270	No DTR found	922	8.7173395	GTTATCAGCAATTTAAT	intragenic	5	<unknown id>	no_locus_tag	no_db_xref	-526	1	1464	1698	CDS	['tail length tape-measure protein']	['AWY03368.1']
MH358458	Escherichia phage phi G17, complete genome	68270	No DTR found	1127	9.049422	ATCCACATGGAGTTAAC	intragenic	5	<unknown id>	no_locus_tag	no_db_xref	-321	1	1464	1698	CDS	['tail length tape-measure protein']	['AWY03368.1']
MH358458	Escherichia phage phi G17, complete genome	68270	No DTR found	1330	10.764056	GTCAATTACGACTTAAC	intergenic	5	<unknown id>	no_locus_tag	no_db_xref	-118	1	1464	1698	CDS	['tail length tape-measure protein']	['AWY03368.1']
MH358458	Escherichia phage phi G17, complete genome	68270	No DTR found	2441	8.349601	GTTACTTGATGCTAAAC	intragenic	9	<unknown id>	no_locus_tag	no_db_xref	-91	1	2548	3049	CDS	['hypothetical protein']	['AWY03371.1']
MH358458	Escherichia phage phi G17, complete genome	68270	No DTR found	3664	8.285295	TTAAAGAAGCTGTTAAC	intragenic	10	<unknown id>	no_locus_tag	no_db_xref	607	1	3057	5328	CDS	['portal protein']	['AWY03372.1']
MH358458	Escherichia phage phi G17, complete genome	68270	No DTR found	5941	10.551266	TTTAACTTCTGATAAAG	intragenic	13	<unknown id>	no_locus_tag	no_db_xref	236	1	5705	6926	CDS	['tape-measure protein']	['AWY03374.1']
MH358458	Escherichia phage phi G17, complete genome	68270	No DTR found	6457	8.7882395	CTTAAAGTCTACTCAAG	intragenic	16	<unknown id>	no_locus_tag	no_db_xref	-469	1	6942	8145	CDS	['hypothetical protein']	['AWY03375.1']
MH358458	Escherichia phage phi G17, complete genome	68270	No DTR found	9458	10.839802	GCTAATCAGATGTTACC	intragenic	20	<unknown id>	no_locus_tag	no_db_xref	-294	1	9768	12411	CDS	['hypothetical protein']	['AWY03378.1']
MH358458	Escherichia phage phi G17, complete genome	68270	No DTR found	10376	8.329697	CTTACCGTCTACTTTAT	intragenic	20	<unknown id>	no_locus_tag	no_db_xref	608	1	9768	12411	CDS	['hypothetical protein']	['AWY03378.1']
MH358458	Escherichia phage phi G17, complete genome	68270	No DTR found	12863	8.952403	GTTAATAGGAAACCATC	intragenic	24	<unknown id>	no_locus_tag	no_db_xref	-1	1	12880	14836	CDS	['hypothetical protein']	['AWY03380.1']
MH358458	Escherichia phage phi G17, complete genome	68270	No DTR found	13235	13.4086075	GTTTACAGGATACTAAC	intragenic	24	<unknown id>	no_locus_tag	no_db_xref	355	1	12880	14836	CDS	['hypothetical protein']	['AWY03380.1']
MH358458	Escherichia phage phi G17, complete genome	68270	No DTR found	14614	9.409792	CTTACTGCACTGTTACC	intragenic	27	<unknown id>	no_locus_tag	no_db_xref	-309	1	14939	25292	CDS	['translation initiation factor 2']	['AWY03381.1']
MH358458	Escherichia phage phi G17, complete genome	68270	No DTR found	15255	8.304761	CTAAACAGCGTACTAAC	intragenic	27	<unknown id>	no_locus_tag	no_db_xref	316	1	14939	25292	CDS	['translation initiation factor 2']	['AWY03381.1']
MH358458	Escherichia phage phi G17, complete genome	68270	No DTR found	15507	8.860536	ACGAACAAGATATTAAG	intragenic	27	<unknown id>	no_locus_tag	no_db_xref	568	1	14939	25292	CDS	['translation initiation factor 2']	['AWY03381.1']
MH358458	Escherichia phage phi G17, complete genome	68270	No DTR found	18156	9.397252	CTAAGTTCCTTGCTAAC	intragenic	27	<unknown id>	no_locus_tag	no_db_xref	3217	1	14939	25292	CDS	['translation initiation factor 2']	['AWY03381.1']
MH358458	Escherichia phage phi G17, complete genome	68270	No DTR found	21736	10.472252	CTTAACCAACCGTGAAC	intragenic	33	<unknown id>	no_locus_tag	no_db_xref	3794	-1	25342	25546	CDS	['hypothetical protein']	['AWY03382.1']
MH358458	Escherichia phage phi G17, complete genome	68270	No DTR found	25160	9.425358	GGTAATGTTGGCTTACC	intragenic	33	<unknown id>	no_locus_tag	no_db_xref	370	-1	25342	25546	CDS	['hypothetical protein']	['AWY03382.1']
MH358458	Escherichia phage phi G17, complete genome	68270	No DTR found	26173	8.632903	GTTAAGATTAGGTCAAT	intragenic	35	<unknown id>	no_locus_tag	no_db_xref	4	-1	26034	26193	CDS	['hypothetical protein']	['AWY03384.1']
MH358458	Escherichia phage phi G17, complete genome	68270	No DTR found	26194	9.287301	TTGGATGTCCAATTAAC	intergenic	35	<unknown id>	no_locus_tag	no_db_xref	-1	-1	26034	26193	CDS	['hypothetical protein']	['AWY03384.1']
MH358458	Escherichia phage phi G17, complete genome	68270	No DTR found	28166	10.341747	GGTAACAACTTGTTCAC	intragenic	39	<unknown id>	no_locus_tag	no_db_xref	251	-1	27932	28433	CDS	['hypothetical protein']	['AWY03386.1']
MH358458	Escherichia phage phi G17, complete genome	68270	No DTR found	29471	9.939912	GTTAATGACAGTGTAAC	intragenic	42	<unknown id>	no_locus_tag	no_db_xref	299	-1	28988	29786	CDS	['hypothetical protein']	['AWY03388.1']
MH358458	Escherichia phage phi G17, complete genome	68270	No DTR found	29796	11.253458	CCTAATAAGTGATTAAC	intergenic	42	<unknown id>	no_locus_tag	no_db_xref	-10	-1	28988	29786	CDS	['hypothetical protein']	['AWY03388.1']
MH358458	Escherichia phage phi G17, complete genome	68270	No DTR found	31444	12.125552	TTGAATGTCTTCTTAAT	intragenic	45	<unknown id>	no_locus_tag	no_db_xref	-864	-1	29827	30580	CDS	['hypothetical protein']	['AWY03389.1']
MH358458	Escherichia phage phi G17, complete genome	68270	No DTR found	32185	12.628667	GTTAACTTCTGTTTTAC	intragenic	46	<unknown id>	no_locus_tag	no_db_xref	589	-1	30636	32790	CDS	['DNA primase']	['AWY03390.1']
MH358458	Escherichia phage phi G17, complete genome	68270	No DTR found	36804	10.396218	GTTAACTGCATCTGAAT	intragenic	53	<unknown id>	no_locus_tag	no_db_xref	-654	-1	35493	36150	CDS	['hypothetical protein']	['AWY03395.1']
MH358458	Escherichia phage phi G17, complete genome	68270	No DTR found	37376	8.559993	GTTATAGTGCTTTAAAC	intragenic	54	<unknown id>	no_locus_tag	no_db_xref	572	-1	36146	37964	CDS	['DNA polymerase I']	['AWY03396.1']
MH358458	Escherichia phage phi G17, complete genome	68270	No DTR found	38400	10.969225	TTTAACACACCATCAAG	intragenic	57	<unknown id>	no_locus_tag	no_db_xref	88	-1	37973	38504	CDS	['hypothetical protein']	['AWY03397.1']
MH358458	Escherichia phage phi G17, complete genome	68270	No DTR found	40765	8.456509	GTGAATGACTTCTTAGC	intragenic	61	<unknown id>	no_locus_tag	no_db_xref	-126	-1	40243	40639	CDS	['hypothetical protein']	['AWY03400.1']
MH358458	Escherichia phage phi G17, complete genome	68270	No DTR found	43259	10.579024	CGTTTAGCCTTGTTAAC	intragenic	62	<unknown id>	no_locus_tag	no_db_xref	-512	-1	40701	42747	CDS	['rIIB lysis inhibitor']	['AWY03401.1']
MH358458	Escherichia phage phi G17, complete genome	68270	No DTR found	43270	10.186355	GTTAACTTCGATTTGAT	intragenic	62	<unknown id>	no_locus_tag	no_db_xref	-523	-1	40701	42747	CDS	['rIIB lysis inhibitor']	['AWY03401.1']
MH358458	Escherichia phage phi G17, complete genome	68270	No DTR found	43675	8.524121	GTCAATTACCCGATAAC	intragenic	62	<unknown id>	no_locus_tag	no_db_xref	-928	-1	40701	42747	CDS	['rIIB lysis inhibitor']	['AWY03401.1']
MH358458	Escherichia phage phi G17, complete genome	68270	No DTR found	44381	10.509389	GTTAACTTCTGGTTAGA	intragenic	64	<unknown id>	no_locus_tag	no_db_xref	919	-1	42751	45316	CDS	['rIIA lysis inhibitor']	['AWY03402.1']
MH358458	Escherichia phage phi G17, complete genome	68270	No DTR found	44783	9.610833	CCTAACTGGAATTTAAC	intragenic	64	<unknown id>	no_locus_tag	no_db_xref	517	-1	42751	45316	CDS	['rIIA lysis inhibitor']	['AWY03402.1']
MH358458	Escherichia phage phi G17, complete genome	68270	No DTR found	45997	10.266279	CCTTATTTTTTATAAAT	intragenic	72	<unknown id>	no_locus_tag	no_db_xref	-7	-1	45774	45990	CDS	['hypothetical protein']	['AWY03405.1']
MH358458	Escherichia phage phi G17, complete genome	68270	No DTR found	46056	11.887879	CTTAAACCCTGCATAAC	intragenic	72	<unknown id>	no_locus_tag	no_db_xref	-66	-1	45774	45990	CDS	['hypothetical protein']	['AWY03405.1']
MH358458	Escherichia phage phi G17, complete genome	68270	No DTR found	46113	14.208483	GTTAATCGTGCATAAAC	intragenic	74	<unknown id>	no_locus_tag	no_db_xref	95	-1	45999	46224	CDS	['hypothetical protein']	['AWY03406.1']
MH358458	Escherichia phage phi G17, complete genome	68270	No DTR found	47175	9.192944	CGTTATCCCAGATAAAC	intragenic	78	<unknown id>	no_locus_tag	no_db_xref	273	-1	46519	47464	CDS	['hypothetical protein']	['AWY03408.1']
MH358458	Escherichia phage phi G17, complete genome	68270	No DTR found	48902	9.337711	GTTGGCTTATTCTTAAT	intragenic	82	<unknown id>	no_locus_tag	no_db_xref	-144	-1	48251	48758	CDS	['deoxycytidine triphosphate deaminase']	['AWY03411.1']
MH358458	Escherichia phage phi G17, complete genome	68270	No DTR found	49055	9.033784	TTGAACTGGCTCTTAAC	intragenic	82	<unknown id>	no_locus_tag	no_db_xref	-297	-1	48251	48758	CDS	['deoxycytidine triphosphate deaminase']	['AWY03411.1']
MH358458	Escherichia phage phi G17, complete genome	68270	No DTR found	49589	8.617634	TCTAACTGAAGGTTAAT	intragenic	83	<unknown id>	no_locus_tag	no_db_xref	328	-1	48757	49933	CDS	['hypothetical protein']	['AWY03412.1']
MH358458	Escherichia phage phi G17, complete genome	68270	No DTR found	50316	12.925072	TGTAAGTCCTTGTTAAT	intragenic	83	<unknown id>	no_locus_tag	no_db_xref	-383	-1	48757	49933	CDS	['hypothetical protein']	['AWY03412.1']
MH358458	Escherichia phage phi G17, complete genome	68270	No DTR found	51022	11.178557	GCTAATTAAGATTTAAC	intragenic	87	<unknown id>	no_locus_tag	no_db_xref	-29	-1	49940	50993	CDS	['hypothetical protein']	['AWY03413.1']
MH358458	Escherichia phage phi G17, complete genome	68270	No DTR found	51356	10.977172	TTTAGTTACCTTTTAAC	intragenic	90	<unknown id>	no_locus_tag	no_db_xref	0	-1	51027	51357	CDS	['hypothetical protein']	['AWY03414.1']
MH358458	Escherichia phage phi G17, complete genome	68270	No DTR found	52990	9.5665	CTTAAAGCCTCTGTAAC	intragenic	94	<unknown id>	no_locus_tag	no_db_xref	-562	-1	51831	52428	CDS	['hypothetical protein']	['AWY03417.1']
MH358458	Escherichia phage phi G17, complete genome	68270	No DTR found	53313	9.650909	CTTTACGACCTGTAACC	intragenic	95	<unknown id>	no_locus_tag	no_db_xref	342	-1	52429	53671	CDS	['hypothetical protein']	['AWY03418.1']
MH358458	Escherichia phage phi G17, complete genome	68270	No DTR found	53863	8.292453	CTTTAACGATTGTTATC	intragenic	98	<unknown id>	no_locus_tag	no_db_xref	63	-1	53759	53942	CDS	['hypothetical protein']	['AWY03419.1']
MH358458	Escherichia phage phi G17, complete genome	68270	No DTR found	53931	10.63519	GTAAATGGCATGTTGAC	intragenic	98	<unknown id>	no_locus_tag	no_db_xref	0	-1	53759	53942	CDS	['hypothetical protein']	['AWY03419.1']
MH358458	Escherichia phage phi G17, complete genome	68270	No DTR found	54092	11.232924	TTTAAATCTATATAAAC	intragenic	101	<unknown id>	no_locus_tag	no_db_xref	35	-1	54002	54143	CDS	['hypothetical protein']	['AWY03420.1']
MH358458	Escherichia phage phi G17, complete genome	68270	No DTR found	55322	10.207322	ATTCACGGGCAGTTAAC	intragenic	103	<unknown id>	no_locus_tag	no_db_xref	9	-1	54129	55347	CDS	['hypothetical protein']	['AWY03421.1']
MH358458	Escherichia phage phi G17, complete genome	68270	No DTR found	55390	9.915068	ATTAATAAGTGGTTAGT	intragenic	103	<unknown id>	no_locus_tag	no_db_xref	-43	-1	54129	55347	CDS	['hypothetical protein']	['AWY03421.1']
MH358458	Escherichia phage phi G17, complete genome	68270	No DTR found	56163	9.16867	GTTGATTCTTATTAAAT	intragenic	106	<unknown id>	no_locus_tag	no_db_xref	42	-1	55402	56221	CDS	['RNA polymerase']	['AWY03422.1']
MH358458	Escherichia phage phi G17, complete genome	68270	No DTR found	57451	10.954681	GTTAACATCAGATTCAG	intragenic	111	<unknown id>	no_locus_tag	no_db_xref	-35	-1	57194	57416	CDS	['hypothetical protein']	['AWY03426.1']
MH358458	Escherichia phage phi G17, complete genome	68270	No DTR found	58695	8.576899	CTTATCGCATAGTTAAA	intergenic	117	<unknown id>	no_locus_tag	no_db_xref	-89	-1	58363	58606	CDS	['hypothetical protein']	['AWY03431.1']
MH358458	Escherichia phage phi G17, complete genome	68270	No DTR found	60173	9.022147	ACTTATAAGCAGTTAAA	intragenic	120	<unknown id>	no_locus_tag	no_db_xref	-203	-1	59646	59970	CDS	['hypothetical protein']	['AWY03433.1']
MH358458	Escherichia phage phi G17, complete genome	68270	No DTR found	60759	8.394355	CTTAATAGCATACTTAC	intragenic	123	<unknown id>	no_locus_tag	no_db_xref	47	-1	60459	60822	CDS	['hypothetical protein']	['AWY03435.1']
MH358458	Escherichia phage phi G17, complete genome	68270	No DTR found	61501	11.224243	GTATACCTAACATTAAG	intragenic	127	<unknown id>	no_locus_tag	no_db_xref	144	-1	61340	61661	CDS	['hypothetical protein']	['AWY03438.1']
MH358458	Escherichia phage phi G17, complete genome	68270	No DTR found	62494	9.08064	GTTATTAACTCTTTACG	intergenic	130	<unknown id>	no_locus_tag	no_db_xref	-151	-1	61944	62343	CDS	['hypothetical protein']	['AWY03440.1']
MH358458	Escherichia phage phi G17, complete genome	68270	No DTR found	63696	9.19438	GTTAATTAAACAGGAAC	intragenic	133	<unknown id>	no_locus_tag	no_db_xref	8	1	63688	65278	CDS	['hypothetical protein']	['AWY03442.1']
MH358458	Escherichia phage phi G17, complete genome	68270	No DTR found	64157	8.56395	ATCGACTGGGTGTTAAG	intragenic	133	<unknown id>	no_locus_tag	no_db_xref	469	1	63688	65278	CDS	['hypothetical protein']	['AWY03442.1']
MH358458	Escherichia phage phi G17, complete genome	68270	No DTR found	64921	9.318196	CGTAATGTCTTCTTTAA	intragenic	137	<unknown id>	no_locus_tag	no_db_xref	-347	1	65284	65995	CDS	['hypothetical protein']	['AWY03443.1']
MH358458	Escherichia phage phi G17, complete genome	68270	No DTR found	65596	9.241065	GTTATTAAAATCTTAAA	intragenic	137	<unknown id>	no_locus_tag	no_db_xref	312	1	65284	65995	CDS	['hypothetical protein']	['AWY03443.1']
MH358458	Escherichia phage phi G17, complete genome	68270	No DTR found	67536	10.634742	CTTTACTGATGGTAAAT	intergenic	1	<unknown id>	no_locus_tag	no_db_xref	-730	1	12	1143	CDS	['hypothetical protein']	['AWY03367.1']
NC_048672	Lentibacter virus vB_LenP_ICBM1, complete genome	40163	[[0, 172], [39991, 40163]]	1178	9.167735	ATAAACCAAAACTTAAA	intergenic	6	<unknown id>	['HWB27_gp02']	['GeneID:55604310']	-18	1	1212	1467	CDS	['hypothetical protein']	['YP_009834244.1']
NC_048672	Lentibacter virus vB_LenP_ICBM1, complete genome	40163	[[0, 172], [39991, 40163]]	3594	8.372586	ACGAATCAGAAATTAAC	intergenic	23	<unknown id>	['HWB27_gp10']	['GeneID:55604318']	-59	1	3669	3819	CDS	['hypothetical protein']	['YP_009834252.1']
NC_048672	Lentibacter virus vB_LenP_ICBM1, complete genome	40163	[[0, 172], [39991, 40163]]	8364	8.266033	GTTAAAACCAAGTCAGG	intragenic	43	<unknown id>	['HWB27_gp20']	['GeneID:55604328']	768	1	7596	9339	CDS	['DNA polymerase A']	['YP_009834262.1']
NC_048672	Lentibacter virus vB_LenP_ICBM1, complete genome	40163	[[0, 172], [39991, 40163]]	10926	13.267065	GTTGACGGTAAGTTAAC	intragenic	53	<unknown id>	['HWB27_gp24']	['GeneID:55604332']	-282	1	11224	11626	CDS	['endonuclease']	['YP_009834266.1']
NC_048672	Lentibacter virus vB_LenP_ICBM1, complete genome	40163	[[0, 172], [39991, 40163]]	14537	9.651716	GTTCATCGGAGGTTACA	intragenic	67	<unknown id>	['HWB27_gp30']	['GeneID:55604338']	-22	1	14575	15025	CDS	['hypothetical protein']	['YP_009834272.1']
NC_048672	Lentibacter virus vB_LenP_ICBM1, complete genome	40163	[[0, 172], [39991, 40163]]	14548	11.189346	GTTACACAGAACTTAAG	intragenic	67	<unknown id>	['HWB27_gp30']	['GeneID:55604338']	-11	1	14575	15025	CDS	['hypothetical protein']	['YP_009834272.1']
NC_048672	Lentibacter virus vB_LenP_ICBM1, complete genome	40163	[[0, 172], [39991, 40163]]	14729	8.292213	GTTACACTTACTTTAAC	intragenic	67	<unknown id>	['HWB27_gp30']	['GeneID:55604338']	154	1	14575	15025	CDS	['hypothetical protein']	['YP_009834272.1']
NC_048672	Lentibacter virus vB_LenP_ICBM1, complete genome	40163	[[0, 172], [39991, 40163]]	14852	8.562046	GTAAGAGTGTTCTTAAC	intragenic	71	<unknown id>	['HWB27_gp31']	['GeneID:55604339']	-153	1	15021	15729	CDS	['P-loop containing nucleoside triphosphate hydrolase']	['YP_009834273.1']
NC_048672	Lentibacter virus vB_LenP_ICBM1, complete genome	40163	[[0, 172], [39991, 40163]]	17773	8.555248	GCTAGTCGGGGCTTAAC	intragenic	81	<unknown id>	['HWB27_gp35']	['GeneID:55604343']	-285	-1	16714	17488	CDS	['hypothetical protein']	['YP_009834277.1']
NC_048672	Lentibacter virus vB_LenP_ICBM1, complete genome	40163	[[0, 172], [39991, 40163]]	19681	8.319179	GTTACGAGCACGTTCAG	intragenic	86	<unknown id>	['HWB27_gp37']	['GeneID:55604345']	479	-1	18142	20176	CDS	['hypothetical protein']	['YP_009834279.1']
NC_048672	Lentibacter virus vB_LenP_ICBM1, complete genome	40163	[[0, 172], [39991, 40163]]	21930	8.416705	GTCCATCAAAGGTTACG	intragenic	86	<unknown id>	['HWB27_gp37']	['GeneID:55604345']	-1754	-1	18142	20176	CDS	['hypothetical protein']	['YP_009834279.1']
NC_048672	Lentibacter virus vB_LenP_ICBM1, complete genome	40163	[[0, 172], [39991, 40163]]	21946	12.260144	GTTACCAAGACGTTTAG	intragenic	86	<unknown id>	['HWB27_gp37']	['GeneID:55604345']	-1770	-1	18142	20176	CDS	['hypothetical protein']	['YP_009834279.1']
NC_048672	Lentibacter virus vB_LenP_ICBM1, complete genome	40163	[[0, 172], [39991, 40163]]	23489	9.639779	GTTGACTGAGCAATAAG	intragenic	89	<unknown id>	['HWB27_gp38']	['GeneID:55604346']	1138	-1	20179	24643	CDS	['internal virion protein D']	['YP_009834280.1']
NC_048672	Lentibacter virus vB_LenP_ICBM1, complete genome	40163	[[0, 172], [39991, 40163]]	24001	8.390566	GTTGAAAAGACCTTTAG	intragenic	89	<unknown id>	['HWB27_gp38']	['GeneID:55604346']	626	-1	20179	24643	CDS	['internal virion protein D']	['YP_009834280.1']
NC_048672	Lentibacter virus vB_LenP_ICBM1, complete genome	40163	[[0, 172], [39991, 40163]]	24644	9.111265	GTTAACCCTTATTTATT	intragenic	89	<unknown id>	['HWB27_gp38']	['GeneID:55604346']	-1	-1	20179	24643	CDS	['internal virion protein D']	['YP_009834280.1']
NC_048672	Lentibacter virus vB_LenP_ICBM1, complete genome	40163	[[0, 172], [39991, 40163]]	25324	9.769051	CGGTACTCTTTGTTAAC	intragenic	96	<unknown id>	['HWB27_gp39']	['GeneID:55604347']	-170	-1	24656	25154	CDS	['internal virion protein B']	['YP_009834281.1']
NC_048672	Lentibacter virus vB_LenP_ICBM1, complete genome	40163	[[0, 172], [39991, 40163]]	27290	13.169492	ATCAAGTAACCGTTAAG	intragenic	101	<unknown id>	['HWB27_gp41']	['GeneID:55604349']	409	-1	25591	27715	CDS	['tubular protein B']	['YP_009834283.1']
NC_048672	Lentibacter virus vB_LenP_ICBM1, complete genome	40163	[[0, 172], [39991, 40163]]	29311	8.403594	ATCAATTAGTCCTTAGC	intragenic	108	<unknown id>	['HWB27_gp44']	['GeneID:55604352']	0	-1	28738	29311	CDS	['hypothetical protein']	['YP_009834286.1']
NC_048672	Lentibacter virus vB_LenP_ICBM1, complete genome	40163	[[0, 172], [39991, 40163]]	29612	9.20676	GTGATTGCGTTGTTAAC	intragenic	108	<unknown id>	['HWB27_gp44']	['GeneID:55604352']	-301	-1	28738	29311	CDS	['hypothetical protein']	['YP_009834286.1']
NC_048672	Lentibacter virus vB_LenP_ICBM1, complete genome	40163	[[0, 172], [39991, 40163]]	30784	10.144694	CTCAATGTCTGCTTCAC	intragenic	114	<unknown id>	['HWB27_gp46']	['GeneID:55604354']	347	-1	30379	31147	CDS	['virion scaffolding protein']	['YP_009834288.1']
NC_048672	Lentibacter virus vB_LenP_ICBM1, complete genome	40163	[[0, 172], [39991, 40163]]	35014	10.2557955	GTCAGGAAGGAGTTACC	intragenic	121	<unknown id>	['HWB27_gp49']	['GeneID:55604357']	-226	-1	33243	34788	CDS	['terminase']	['YP_009834291.1']
NC_048672	Lentibacter virus vB_LenP_ICBM1, complete genome	40163	[[0, 172], [39991, 40163]]	37985	9.852252	GTCAAGTCGGCATAAAC	intragenic	134	<unknown id>	['HWB27_gp55']	['GeneID:55604363']	-539	-1	37041	37446	CDS	['hypothetical protein']	['YP_009834297.1']
NC_048672	Lentibacter virus vB_LenP_ICBM1, complete genome	40163	[[0, 172], [39991, 40163]]	39362	8.287899	GTTACCCTCTAAGTAAC	intragenic	136	<unknown id>	['HWB27_gp56']	['GeneID:55604364']	-115	-1	37447	39247	CDS	['tail protein']	['YP_009834298.1']
NC_011107	Pseudomonas phage PT2, complete genome	42961	[[0, 488], [42479, 42961]]	19127	10.284021	GTTACTACAGCGCTAAG	intragenic	65	<unknown id>	['PT2_gp31']	['GeneID:6973290']	739	1	18388	20836	CDS	['T3/T7-like RNA polymerase']	['YP_002117810.1']
NC_019407	Caulobacter phage CcrMagneto, complete genome	218929	[[0, 9946], [208983, 218929]]	1969	8.753114	CCTAACGCCTGTTAACC	intergenic	12	<unknown id>	['CcrMagneto_gp004']	['GeneID:13995410']	-294	1	2279	2465	CDS	['hypothetical protein']	['YP_006988686.1']
NC_019407	Caulobacter phage CcrMagneto, complete genome	218929	[[0, 9946], [208983, 218929]]	2000	10.160674	GTTAACGCCCCGTTAGG	intergenic	12	<unknown id>	['CcrMagneto_gp004']	['GeneID:13995410']	-263	1	2279	2465	CDS	['hypothetical protein']	['YP_006988686.1']
NC_019407	Caulobacter phage CcrMagneto, complete genome	218929	[[0, 9946], [208983, 218929]]	2198	15.968937	GTTTACCTTTTGTTAAC	intergenic	12	<unknown id>	['CcrMagneto_gp004']	['GeneID:13995410']	-65	1	2279	2465	CDS	['hypothetical protein']	['YP_006988686.1']
NC_019407	Caulobacter phage CcrMagneto, complete genome	218929	[[0, 9946], [208983, 218929]]	2488	19.8247	GTTAACGGTTTGTTAAC	intergenic	15	<unknown id>	['CcrMagneto_gp005']	['GeneID:13995411']	-60	1	2564	3368	CDS	['hypothetical protein']	['YP_006988687.1']
NC_019407	Caulobacter phage CcrMagneto, complete genome	218929	[[0, 9946], [208983, 218929]]	3876	15.968937	GTTTACCTTTTGTTAAC	intergenic	22	<unknown id>	['CcrMagneto_gp008']	['GeneID:13995414']	-90	1	3982	5020	CDS	['hypothetical protein']	['YP_006988690.1']
NC_019407	Caulobacter phage CcrMagneto, complete genome	218929	[[0, 9946], [208983, 218929]]	5074	16.820795	GGTAACCTTTTGTTAAC	intergenic	25	<unknown id>	['CcrMagneto_gp009']	['GeneID:13995415']	-65	1	5155	5455	CDS	['hypothetical protein']	['YP_006988691.1']
NC_019407	Caulobacter phage CcrMagneto, complete genome	218929	[[0, 9946], [208983, 218929]]	6241	16.820795	GGTAACCTTTTGTTAAC	intragenic	32	<unknown id>	['CcrMagneto_gp012']	['GeneID:13995418']	-65	1	6322	6595	CDS	['hypothetical protein']	['YP_006988694.1']
NC_019407	Caulobacter phage CcrMagneto, complete genome	218929	[[0, 9946], [208983, 218929]]	8491	17.948355	TTTAACGGTTTGTTAAC	intergenic	43	<unknown id>	['CcrMagneto_gp017']	['GeneID:13995423']	-72	1	8579	9026	CDS	['hypothetical protein']	['YP_006988699.1']
NC_019407	Caulobacter phage CcrMagneto, complete genome	218929	[[0, 9946], [208983, 218929]]	9083	12.159853	GTTTACTTGTTGTTAAG	intergenic	46	<unknown id>	['CcrMagneto_gp018']	['GeneID:13995424']	-69	1	9168	9561	CDS	['hypothetical protein']	['YP_006988700.1']
NC_019407	Caulobacter phage CcrMagneto, complete genome	218929	[[0, 9946], [208983, 218929]]	9556	13.536382	TTTAACCTCTTGTTAAG	intragenic	49	<unknown id>	['CcrMagneto_gp019']	['GeneID:13995425']	-43	1	9615	9810	CDS	['hypothetical protein']	['YP_006988701.1']
NC_019407	Caulobacter phage CcrMagneto, complete genome	218929	[[0, 9946], [208983, 218929]]	18352	12.131056	GACAACCGGGCGTTAAC	intergenic	92	<unknown id>	['CcrMagneto_gp040']	['GeneID:13995446']	-165	1	18533	20366	CDS	['putative portal protein']	['YP_006988722.1']
NC_019407	Caulobacter phage CcrMagneto, complete genome	218929	[[0, 9946], [208983, 218929]]	61038	8.839886	GGTAAGGCCATCTTCAC	intragenic	242	<unknown id>	['CcrMagneto_gp092']	['GeneID:13995497']	2538	1	58500	64374	CDS	['putative tail tape measure protein']	['YP_006988774.1']
NC_019407	Caulobacter phage CcrMagneto, complete genome	218929	[[0, 9946], [208983, 218929]]	64365	8.596243	GTCAACTAGCTGTCACC	intragenic	246	<unknown id>	['CcrMagneto_gp093']	['GeneID:13995499']	-76	1	64457	65108	CDS	['hypothetical protein']	['YP_006988775.1']
NC_019407	Caulobacter phage CcrMagneto, complete genome	218929	[[0, 9946], [208983, 218929]]	80538	11.923051	GTTAACCCGACTTAAGG	intergenic	272	<unknown id>	['CcrMagneto_gp106']	['GeneID:13995512']	-159	-1	79578	80379	CDS	['putative HTH domain DNA-binding protein']	['YP_006988788.1']
NC_019407	Caulobacter phage CcrMagneto, complete genome	218929	[[0, 9946], [208983, 218929]]	92695	11.327276	GGGAGTGTCTTGTTAAC	intergenic	301	<unknown id>	['CcrMagneto_gp119']	['GeneID:13995525']	-15	-1	92050	92680	CDS	['putative Pol III-like exoribonuclease']	['YP_006988801.1']
NC_019407	Caulobacter phage CcrMagneto, complete genome	218929	[[0, 9946], [208983, 218929]]	102787	8.715062	GCTAGTCCTCGGCTAAC	intergenic	325	<unknown id>	['D868_gt027']	['GeneID:13995780']	-192	1	102995	103080	tRNA	['tRNA-Met']	no_protein_id
NC_019407	Caulobacter phage CcrMagneto, complete genome	218929	[[0, 9946], [208983, 218929]]	136603	9.587691	GTTGATCTCTTCGTAAT	intragenic	425	<unknown id>	['CcrMagneto_gp176']	['GeneID:13995582']	17	-1	135403	136636	CDS	['putative RtcB-like protein']	['YP_006988858.1']
NC_019407	Caulobacter phage CcrMagneto, complete genome	218929	[[0, 9946], [208983, 218929]]	183584	8.6080475	ATTTCCACGTCTTTAAG	intragenic	638	<unknown id>	['CcrMagneto_gp282']	['GeneID:13995688']	4	1	183580	185611	CDS	['hypothetical protein']	['YP_006988964.1']
NC_019407	Caulobacter phage CcrMagneto, complete genome	218929	[[0, 9946], [208983, 218929]]	210952	8.753114	CCTAACGCCTGTTAACC	intergenic	745	<unknown id>	['CcrMagneto_gp332']	['GeneID:13995738']	-294	1	211262	211448	CDS	['hypothetical protein']	['YP_006989014.1']
NC_019407	Caulobacter phage CcrMagneto, complete genome	218929	[[0, 9946], [208983, 218929]]	210983	10.160674	GTTAACGCCCCGTTAGG	intergenic	745	<unknown id>	['CcrMagneto_gp332']	['GeneID:13995738']	-263	1	211262	211448	CDS	['hypothetical protein']	['YP_006989014.1']
NC_019407	Caulobacter phage CcrMagneto, complete genome	218929	[[0, 9946], [208983, 218929]]	211181	15.968937	GTTTACCTTTTGTTAAC	intergenic	745	<unknown id>	['CcrMagneto_gp332']	['GeneID:13995738']	-65	1	211262	211448	CDS	['hypothetical protein']	['YP_006989014.1']
NC_019407	Caulobacter phage CcrMagneto, complete genome	218929	[[0, 9946], [208983, 218929]]	211471	19.8247	GTTAACGGTTTGTTAAC	intergenic	748	<unknown id>	['CcrMagneto_gp333']	['GeneID:13995739']	-60	1	211547	212351	CDS	['hypothetical protein']	['YP_006989015.1']
NC_019407	Caulobacter phage CcrMagneto, complete genome	218929	[[0, 9946], [208983, 218929]]	212859	15.968937	GTTTACCTTTTGTTAAC	intergenic	755	<unknown id>	['CcrMagneto_gp336']	['GeneID:13995742']	-90	1	212965	214003	CDS	['hypothetical protein']	['YP_006989018.1']
NC_019407	Caulobacter phage CcrMagneto, complete genome	218929	[[0, 9946], [208983, 218929]]	214057	16.820795	GGTAACCTTTTGTTAAC	intergenic	758	<unknown id>	['CcrMagneto_gp337']	['GeneID:13995743']	-65	1	214138	214438	CDS	['hypothetical protein']	['YP_006989019.1']
NC_019407	Caulobacter phage CcrMagneto, complete genome	218929	[[0, 9946], [208983, 218929]]	215224	16.820795	GGTAACCTTTTGTTAAC	intragenic	765	<unknown id>	['CcrMagneto_gp340']	['GeneID:13995746']	-65	1	215305	215578	CDS	['hypothetical protein']	['YP_006989022.1']
NC_019407	Caulobacter phage CcrMagneto, complete genome	218929	[[0, 9946], [208983, 218929]]	217474	17.948355	TTTAACGGTTTGTTAAC	intergenic	776	<unknown id>	['CcrMagneto_gp345']	['GeneID:13995751']	-72	1	217562	218009	CDS	['hypothetical protein']	['YP_006989027.1']
NC_019407	Caulobacter phage CcrMagneto, complete genome	218929	[[0, 9946], [208983, 218929]]	218066	12.159853	GTTTACTTGTTGTTAAG	intergenic	779	<unknown id>	['CcrMagneto_gp346']	['GeneID:13995752']	-69	1	218151	218544	CDS	['hypothetical protein']	['YP_006989028.1']
NC_019407	Caulobacter phage CcrMagneto, complete genome	218929	[[0, 9946], [208983, 218929]]	218539	13.536382	TTTAACCTCTTGTTAAG	intragenic	782	<unknown id>	['CcrMagneto_gp347']	['GeneID:13995753']	-43	1	218598	218793	CDS	['hypothetical protein']	['YP_006989029.1']
KF562340	Escherichia phage vB_EcoP_PhAPEC7, complete genome	71778	No DTR found	1458	11.182469	TTTAACTAGACGATAAG	intergenic	10	<unknown id>	['PhAPEC7_4']	no_db_xref	-90	1	1564	1807	CDS	['hypothetical protein']	['AHV82630.1']
KF562340	Escherichia phage vB_EcoP_PhAPEC7, complete genome	71778	No DTR found	2476	10.954681	CTGAATCTGATGTTAAC	intergenic	17	<unknown id>	['PhAPEC7_7']	no_db_xref	-32	1	2524	2764	CDS	['hypothetical protein']	['AHV82633.1']
KF562340	Escherichia phage vB_EcoP_PhAPEC7, complete genome	71778	No DTR found	2713	11.560447	CTTAATGACTTCTATAC	intragenic	20	<unknown id>	['PhAPEC7_8']	no_db_xref	-31	1	2760	2982	CDS	['hypothetical protein']	['AHV82634.1']
KF562340	Escherichia phage vB_EcoP_PhAPEC7, complete genome	71778	No DTR found	3479	9.813208	GTGAACTAGCCATGAAC	intragenic	27	<unknown id>	['PhAPEC7_11']	no_db_xref	-63	1	3558	3924	CDS	['hypothetical protein']	['AHV82637.1']
KF562340	Escherichia phage vB_EcoP_PhAPEC7, complete genome	71778	No DTR found	6071	9.926221	GTTAACCGCTCGTGAAT	intragenic	41	<unknown id>	['PhAPEC7_17']	no_db_xref	8	1	6063	7281	CDS	['RNA polymerase subunit 2']	['AHV82643.1']
KF562340	Escherichia phage vB_EcoP_PhAPEC7, complete genome	71778	No DTR found	8892	10.977172	GTTAAAAGGTAACTAAA	intragenic	56	<unknown id>	['PhAPEC7_21']	no_db_xref	0	1	8908	9235	CDS	['hypothetical protein']	['AHV82647.1']
KF562340	Escherichia phage vB_EcoP_PhAPEC7, complete genome	71778	No DTR found	9005	8.525629	ATTACAAAGCCGATAAG	intragenic	56	<unknown id>	['PhAPEC7_21']	no_db_xref	97	1	8908	9235	CDS	['hypothetical protein']	['AHV82647.1']
KF562340	Escherichia phage vB_EcoP_PhAPEC7, complete genome	71778	No DTR found	9223	10.019483	GTTAAATCTTAATTAGT	intragenic	60	<unknown id>	['PhAPEC7_22']	no_db_xref	-30	1	9269	10322	CDS	['hypothetical protein']	['AHV82648.1']
KF562340	Escherichia phage vB_EcoP_PhAPEC7, complete genome	71778	No DTR found	10656	8.617634	ATTAACCTTCAGTTAGA	intragenic	62	<unknown id>	['PhAPEC7_23']	no_db_xref	327	1	10329	11505	CDS	['hypothetical protein']	['AHV82649.1']
KF562340	Escherichia phage vB_EcoP_PhAPEC7, complete genome	71778	No DTR found	11190	9.033784	GTTAAGAGCCAGTTCAA	intragenic	68	<unknown id>	['PhAPEC7_24']	no_db_xref	-298	1	11504	12011	CDS	['putative dCTP deaminase']	['AHV82650.1']
KF562340	Escherichia phage vB_EcoP_PhAPEC7, complete genome	71778	No DTR found	11332	9.195567	GTGAATGGATTATTAAG	intragenic	68	<unknown id>	['PhAPEC7_24']	no_db_xref	-156	1	11504	12011	CDS	['putative dCTP deaminase']	['AHV82650.1']
KF562340	Escherichia phage vB_EcoP_PhAPEC7, complete genome	71778	No DTR found	11343	9.337711	ATTAAGAATAAGCCAAC	intragenic	68	<unknown id>	['PhAPEC7_24']	no_db_xref	-145	1	11504	12011	CDS	['putative dCTP deaminase']	['AHV82650.1']
KF562340	Escherichia phage vB_EcoP_PhAPEC7, complete genome	71778	No DTR found	13555	9.186017	GTTTATCCCCGATTCAT	intragenic	79	<unknown id>	['PhAPEC7_29']	no_db_xref	72	1	13483	14428	CDS	['putative thymidylate synthase complementing protein']	['AHV82655.1']
KF562340	Escherichia phage vB_EcoP_PhAPEC7, complete genome	71778	No DTR found	13755	9.192944	GTTTATCTGGGATAACG	intragenic	79	<unknown id>	['PhAPEC7_29']	no_db_xref	272	1	13483	14428	CDS	['putative thymidylate synthase complementing protein']	['AHV82655.1']
KF562340	Escherichia phage vB_EcoP_PhAPEC7, complete genome	71778	No DTR found	15437	9.372163	TTTAAGCAACATTTAAA	intragenic	93	<unknown id>	['PhAPEC7_34']	no_db_xref	-16	1	15469	18031	CDS	['rIIA-like protein']	['AHV82660.1']
KF562340	Escherichia phage vB_EcoP_PhAPEC7, complete genome	71778	No DTR found	15985	9.440376	GTTAAATTCCAATTAGG	intragenic	93	<unknown id>	['PhAPEC7_34']	no_db_xref	516	1	15469	18031	CDS	['rIIA-like protein']	['AHV82660.1']
KF562340	Escherichia phage vB_EcoP_PhAPEC7, complete genome	71778	No DTR found	17495	10.186355	ATCAAATCGAAGTTAAC	intragenic	98	<unknown id>	['PhAPEC7_35']	no_db_xref	-524	1	18035	20096	CDS	['putative rIIB-like protein']	['AHV82661.1']
KF562340	Escherichia phage vB_EcoP_PhAPEC7, complete genome	71778	No DTR found	17506	9.84206	GTTAACAAGGCCAAACG	intragenic	98	<unknown id>	['PhAPEC7_35']	no_db_xref	-513	1	18035	20096	CDS	['putative rIIB-like protein']	['AHV82661.1']
KF562340	Escherichia phage vB_EcoP_PhAPEC7, complete genome	71778	No DTR found	18432	8.606134	ATGAACCAGAGGTAACG	intragenic	98	<unknown id>	['PhAPEC7_35']	no_db_xref	397	1	18035	20096	CDS	['putative rIIB-like protein']	['AHV82661.1']
KF562340	Escherichia phage vB_EcoP_PhAPEC7, complete genome	71778	No DTR found	22383	10.969225	CTTGATGGTGTGTTAAA	intragenic	108	<unknown id>	['PhAPEC7_39']	no_db_xref	87	1	22296	22827	CDS	['hypothetical protein']	['AHV82665.1']
KF562340	Escherichia phage vB_EcoP_PhAPEC7, complete genome	71778	No DTR found	23407	8.559993	GTTTAAAGCACTATAAC	intragenic	111	<unknown id>	['PhAPEC7_40']	no_db_xref	571	1	22836	26122	CDS	['putative DNA polymerase']	['AHV82666.1']
KF562340	Escherichia phage vB_EcoP_PhAPEC7, complete genome	71778	No DTR found	23979	10.396218	ATTCAGATGCAGTTAAC	intragenic	115	<unknown id>	['PhAPEC7_41']	no_db_xref	-609	1	24604	25135	CDS	['putative HNH endonuclease inducing intron mobility']	['AHV82667.1']
KF562340	Escherichia phage vB_EcoP_PhAPEC7, complete genome	71778	No DTR found	24835	9.115093	AGTAAGGGCTACTTAAT	intragenic	115	<unknown id>	['PhAPEC7_41']	no_db_xref	231	1	24604	25135	CDS	['putative HNH endonuclease inducing intron mobility']	['AHV82667.1']
KF562340	Escherichia phage vB_EcoP_PhAPEC7, complete genome	71778	No DTR found	24846	10.015306	CTTAATGGTACTTAAAC	intragenic	115	<unknown id>	['PhAPEC7_41']	no_db_xref	242	1	24604	25135	CDS	['putative HNH endonuclease inducing intron mobility']	['AHV82667.1']
KF562340	Escherichia phage vB_EcoP_PhAPEC7, complete genome	71778	No DTR found	28354	8.672333	GTTGTGGTGCTATTAAC	intragenic	125	<unknown id>	['PhAPEC7_46']	no_db_xref	487	1	27867	30021	CDS	['hypothetical protein']	['AHV82671.1']
KF562340	Escherichia phage vB_EcoP_PhAPEC7, complete genome	71778	No DTR found	28455	12.628667	GTAAAACAGAAGTTAAC	intragenic	125	<unknown id>	['PhAPEC7_46']	no_db_xref	588	1	27867	30021	CDS	['hypothetical protein']	['AHV82671.1']
KF562340	Escherichia phage vB_EcoP_PhAPEC7, complete genome	71778	No DTR found	29196	12.125552	ATTAAGAAGACATTCAA	intragenic	131	<unknown id>	['PhAPEC7_47']	no_db_xref	-865	1	30077	31626	CDS	['hypothetical protein']	['AHV82672.1']
KF562340	Escherichia phage vB_EcoP_PhAPEC7, complete genome	71778	No DTR found	29342	8.523259	ATTAACCCAAGCTCACG	intragenic	131	<unknown id>	['PhAPEC7_47']	no_db_xref	-719	1	30077	31626	CDS	['hypothetical protein']	['AHV82672.1']
KF562340	Escherichia phage vB_EcoP_PhAPEC7, complete genome	71778	No DTR found	30879	10.779307	GTTTAAACACCACTAAG	intragenic	133	<unknown id>	['PhAPEC7_48']	no_db_xref	334	1	30545	30809	CDS	['hypothetical protein']	['AHV82673.1']
KF562340	Escherichia phage vB_EcoP_PhAPEC7, complete genome	71778	No DTR found	31640	11.253458	GTTAATCACTTATTAGG	intergenic	137	<unknown id>	['PhAPEC7_50']	no_db_xref	-10	1	31666	32470	CDS	['putative single-stranded DNA-binding protein']	['AHV82674.1']
KF562340	Escherichia phage vB_EcoP_PhAPEC7, complete genome	71778	No DTR found	35231	10.249407	GCTAATGTATTGTTATT	intergenic	146	<unknown id>	no_locus_tag	no_db_xref	147	1	35084	35163	tRNA	['tRNA-Xle']	no_protein_id
KF562340	Escherichia phage vB_EcoP_PhAPEC7, complete genome	71778	No DTR found	35476	8.354247	ATTGATCTAATCTTAAC	intergenic	151	<unknown id>	['PhAPEC7_54']	no_db_xref	-123	1	35615	35996	CDS	['hypothetical protein']	['AHV82678.1']
KF562340	Escherichia phage vB_EcoP_PhAPEC7, complete genome	71778	No DTR found	36511	8.567591	ATTGGCTGGGTATTAAG	intragenic	153	<unknown id>	['PhAPEC7_55']	no_db_xref	397	1	36114	36603	CDS	['hypothetical protein']	['AHV82679.1']
KF562340	Escherichia phage vB_EcoP_PhAPEC7, complete genome	71778	No DTR found	36597	8.987588	GTCTAGTAAGAATTAAA	intragenic	153	<unknown id>	['PhAPEC7_55']	no_db_xref	483	1	36114	36603	CDS	['hypothetical protein']	['AHV82679.1']
KF562340	Escherichia phage vB_EcoP_PhAPEC7, complete genome	71778	No DTR found	36756	9.425358	GGTAAGCCAACATTACC	intragenic	153	<unknown id>	['PhAPEC7_55']	no_db_xref	642	1	36114	36603	CDS	['hypothetical protein']	['AHV82679.1']
KF562340	Escherichia phage vB_EcoP_PhAPEC7, complete genome	71778	No DTR found	37844	8.647206	CTTAATGTCATTCTCAT	intragenic	153	<unknown id>	['PhAPEC7_55']	no_db_xref	1730	1	36114	36603	CDS	['hypothetical protein']	['AHV82679.1']
KF562340	Escherichia phage vB_EcoP_PhAPEC7, complete genome	71778	No DTR found	40180	9.835874	GTTCACGGTTAGTTAAG	intragenic	153	<unknown id>	['PhAPEC7_55']	no_db_xref	4066	1	36114	36603	CDS	['hypothetical protein']	['AHV82679.1']
KF562340	Escherichia phage vB_EcoP_PhAPEC7, complete genome	71778	No DTR found	43772	11.919823	CTTAACCAGACGTTCAG	intragenic	159	<unknown id>	['PhAPEC7_56']	no_db_xref	3206	-1	36641	46994	CDS	['putative virion RNA polymerase']	['AHV82680.1']
KF562340	Escherichia phage vB_EcoP_PhAPEC7, complete genome	71778	No DTR found	44865	8.282539	CCTAATGTAATCTTACC	intragenic	159	<unknown id>	['PhAPEC7_56']	no_db_xref	2113	-1	36641	46994	CDS	['putative virion RNA polymerase']	['AHV82680.1']
KF562340	Escherichia phage vB_EcoP_PhAPEC7, complete genome	71778	No DTR found	45530	8.388513	CTTAGCAACTTCTTCAC	intragenic	159	<unknown id>	['PhAPEC7_56']	no_db_xref	1448	-1	36641	46994	CDS	['putative virion RNA polymerase']	['AHV82680.1']
KF562340	Escherichia phage vB_EcoP_PhAPEC7, complete genome	71778	No DTR found	45588	9.554441	GCTAATGTTTTACCAAC	intragenic	159	<unknown id>	['PhAPEC7_56']	no_db_xref	1390	-1	36641	46994	CDS	['putative virion RNA polymerase']	['AHV82680.1']
KF562340	Escherichia phage vB_EcoP_PhAPEC7, complete genome	71778	No DTR found	46409	8.354771	TTTGACATCTTGTTCAT	intragenic	159	<unknown id>	['PhAPEC7_56']	no_db_xref	569	-1	36641	46994	CDS	['putative virion RNA polymerase']	['AHV82680.1']
KF562340	Escherichia phage vB_EcoP_PhAPEC7, complete genome	71778	No DTR found	47302	9.649461	GGTAACAATGCAGTAAG	intragenic	159	<unknown id>	['PhAPEC7_56']	no_db_xref	-308	-1	36641	46994	CDS	['putative virion RNA polymerase']	['AHV82680.1']
KF562340	Escherichia phage vB_EcoP_PhAPEC7, complete genome	71778	No DTR found	47323	8.308033	GTTTGTCCGGTGTTAAT	intragenic	159	<unknown id>	['PhAPEC7_56']	no_db_xref	-329	-1	36641	46994	CDS	['putative virion RNA polymerase']	['AHV82680.1']
KF562340	Escherichia phage vB_EcoP_PhAPEC7, complete genome	71778	No DTR found	48592	11.448266	CTTAATGCAGCATTAAT	intragenic	170	<unknown id>	['PhAPEC7_57']	no_db_xref	445	-1	47088	49053	CDS	['putative structural protein']	['AHV82681.1']
KF562340	Escherichia phage vB_EcoP_PhAPEC7, complete genome	71778	No DTR found	48681	13.4086075	GTTAGTATCCTGTAAAC	intragenic	170	<unknown id>	['PhAPEC7_57']	no_db_xref	356	-1	47088	49053	CDS	['putative structural protein']	['AHV82681.1']
KF562340	Escherichia phage vB_EcoP_PhAPEC7, complete genome	71778	No DTR found	52954	8.5493965	CATCACCCTTAGTTAAC	intragenic	180	<unknown id>	['PhAPEC7_60']	no_db_xref	45	-1	52178	53015	CDS	['putative structural protein']	['AHV82684.1']
KF562340	Escherichia phage vB_EcoP_PhAPEC7, complete genome	71778	No DTR found	53517	8.840402	TTTTACTTCTGGTTCAT	intragenic	184	<unknown id>	['PhAPEC7_61']	no_db_xref	200	-1	53091	53733	CDS	['hypothetical protein']	['AHV82685.1']
KF562340	Escherichia phage vB_EcoP_PhAPEC7, complete genome	71778	No DTR found	55471	8.7882395	CTTGAGTAGACTTTAAG	intragenic	187	<unknown id>	['PhAPEC7_62']	no_db_xref	-468	-1	53800	55003	CDS	['putative major capsid protein']	['AHV82686.1']
KF562340	Escherichia phage vB_EcoP_PhAPEC7, complete genome	71778	No DTR found	55987	10.551266	CTTTATCAGAAGTTAAA	intragenic	189	<unknown id>	['PhAPEC7_63']	no_db_xref	237	-1	55019	56240	CDS	['hypothetical protein']	['AHV82687.1']
KF562340	Escherichia phage vB_EcoP_PhAPEC7, complete genome	71778	No DTR found	59487	8.349601	GTTTAGCATCAAGTAAC	intragenic	197	<unknown id>	['PhAPEC7_66']	no_db_xref	-372	-1	58896	59115	CDS	['hypothetical protein']	['AHV82690.1']
KF562340	Escherichia phage vB_EcoP_PhAPEC7, complete genome	71778	No DTR found	59669	9.42924	GTTACACCAGTATTAAC	intragenic	200	<unknown id>	['PhAPEC7_67']	no_db_xref	328	-1	59377	60013	CDS	['putative N-acetylmuramidase']	['AHV82691.1']
KF562340	Escherichia phage vB_EcoP_PhAPEC7, complete genome	71778	No DTR found	60598	9.990221	GTTAAGTCAGGATTGAC	intergenic	206	<unknown id>	['PhAPEC7_69']	no_db_xref	-18	-1	60247	60580	CDS	['hypothetical protein']	['AHV82693.1']
KF562340	Escherichia phage vB_EcoP_PhAPEC7, complete genome	71778	No DTR found	61987	12.940296	GTTAATAAGGCGGTAGC	intragenic	210	<unknown id>	['PhAPEC7_70']	no_db_xref	970	-1	60837	62973	CDS	['putative tail fiber protein']	['AHV82694.1']
KF562340	Escherichia phage vB_EcoP_PhAPEC7, complete genome	71778	No DTR found	62603	11.730102	ATTTACCATCCGTAAAG	intragenic	210	<unknown id>	['PhAPEC7_70']	no_db_xref	354	-1	60837	62973	CDS	['putative tail fiber protein']	['AHV82694.1']
KF562340	Escherichia phage vB_EcoP_PhAPEC7, complete genome	71778	No DTR found	64163	9.273345	TTAAATGCACTCTTAAT	intragenic	210	<unknown id>	['PhAPEC7_70']	no_db_xref	-1190	-1	60837	62973	CDS	['putative tail fiber protein']	['AHV82694.1']
KF562340	Escherichia phage vB_EcoP_PhAPEC7, complete genome	71778	No DTR found	64637	10.524603	ATCAAATCAACATTAAC	intragenic	214	<unknown id>	['PhAPEC7_71']	no_db_xref	1108	-1	63022	65761	CDS	['putative tail protein']	['AHV82695.1']
KF562340	Escherichia phage vB_EcoP_PhAPEC7, complete genome	71778	No DTR found	64670	8.564723	GTTAACTGACCATTGGA	intragenic	214	<unknown id>	['PhAPEC7_71']	no_db_xref	1075	-1	63022	65761	CDS	['putative tail protein']	['AHV82695.1']
KF562340	Escherichia phage vB_EcoP_PhAPEC7, complete genome	71778	No DTR found	64976	9.104252	GTTAACCCTTTGTAGAA	intragenic	214	<unknown id>	['PhAPEC7_71']	no_db_xref	769	-1	63022	65761	CDS	['putative tail protein']	['AHV82695.1']
KF562340	Escherichia phage vB_EcoP_PhAPEC7, complete genome	71778	No DTR found	66139	9.241065	TTTAAGATTTTAATAAC	intragenic	220	<unknown id>	['PhAPEC7_72']	no_db_xref	313	-1	65757	66468	CDS	['putative structural protein']	['AHV82696.1']
KF562340	Escherichia phage vB_EcoP_PhAPEC7, complete genome	71778	No DTR found	67578	8.56395	CTTAACACCCAGTCGAT	intragenic	223	<unknown id>	['PhAPEC7_73']	no_db_xref	470	-1	66474	68064	CDS	['hypothetical protein']	['AHV82697.1']
KF562340	Escherichia phage vB_EcoP_PhAPEC7, complete genome	71778	No DTR found	68039	8.905499	GTTCCTGCTTAATTAAC	intragenic	223	<unknown id>	['PhAPEC7_73']	no_db_xref	9	-1	66474	68064	CDS	['hypothetical protein']	['AHV82697.1']
KF562340	Escherichia phage vB_EcoP_PhAPEC7, complete genome	71778	No DTR found	68201	10.8761635	CTTAAGTCCAGATTGAT	intragenic	223	<unknown id>	['PhAPEC7_73']	no_db_xref	-137	-1	66474	68064	CDS	['hypothetical protein']	['AHV82697.1']
KF562340	Escherichia phage vB_EcoP_PhAPEC7, complete genome	71778	No DTR found	69241	9.08064	CGTAAAGAGTTAATAAC	intergenic	234	<unknown id>	['PhAPEC7_76']	no_db_xref	-151	1	69408	69807	CDS	['hypothetical protein']	['AHV82700.1']
KF562340	Escherichia phage vB_EcoP_PhAPEC7, complete genome	71778	No DTR found	71387	8.843242	ATTAAATGAAAATTACT	intragenic	248	<unknown id>	['PhAPEC7_82']	no_db_xref	0	1	71392	71719	CDS	['hypothetical protein']	['AHV82706.1']
KF562340	Escherichia phage vB_EcoP_PhAPEC7, complete genome	71778	No DTR found	71700	9.022147	TTTAACTGCTTATAAGT	intragenic	2	<unknown id>	['PhAPEC7_1']	no_db_xref	-203	1	141	465	CDS	['hypothetical protein']	['AHV82627.1']
KP202970	Achromobacter phage 83-24, complete genome	48216	No DTR found	253	11.318698	CTCAGAGGTTTGTTAAC	intragenic	2	<unknown id>	['JWAP_00001']	no_db_xref	54	1	199	715	CDS	['hypothetical protein']	['AJD82834.1']
KP202970	Achromobacter phage 83-24, complete genome	48216	No DTR found	5091	12.045842	GTGAAGAAGCCATCAAG	intragenic	17	<unknown id>	['JWAP_00007']	no_db_xref	136	1	4955	6509	CDS	['hypothetical protein']	['AJD82840.1']
KP202970	Achromobacter phage 83-24, complete genome	48216	No DTR found	7259	8.691408	TTTAACAACCCATCAGG	intragenic	23	<unknown id>	['JWAP_00009']	no_db_xref	-10	1	7285	8320	CDS	['hypothetical protein']	['AJD82842.1']
KP202970	Achromobacter phage 83-24, complete genome	48216	No DTR found	12746	8.382442	CCTAAGTTCGGGTTCAC	intragenic	45	<unknown id>	['JWAP_00019']	no_db_xref	-195	1	12957	15507	CDS	['tape measure domain protein']	['AJD82852.1']
KP202970	Achromobacter phage 83-24, complete genome	48216	No DTR found	13816	8.658059	CGTTGGCTTTGGTTAAC	intragenic	45	<unknown id>	['JWAP_00019']	no_db_xref	859	1	12957	15507	CDS	['tape measure domain protein']	['AJD82852.1']
KP202970	Achromobacter phage 83-24, complete genome	48216	No DTR found	13827	11.29187	GTTAACTCTTTGCTAGC	intragenic	45	<unknown id>	['JWAP_00019']	no_db_xref	870	1	12957	15507	CDS	['tape measure domain protein']	['AJD82852.1']
KP202970	Achromobacter phage 83-24, complete genome	48216	No DTR found	14619	8.581417	CGTAAGCTCCAGTTCAT	intragenic	51	<unknown id>	['JWAP_00020']	no_db_xref	-873	1	15508	16585	CDS	['hypothetical protein']	['AJD82853.1']
KP202970	Achromobacter phage 83-24, complete genome	48216	No DTR found	15502	10.714037	GTTAAGATGGCAGTACC	intragenic	51	<unknown id>	['JWAP_00020']	no_db_xref	0	1	15508	16585	CDS	['hypothetical protein']	['AJD82853.1']
KP202970	Achromobacter phage 83-24, complete genome	48216	No DTR found	16882	9.233638	GTTAACACCACGTTTGC	intragenic	56	<unknown id>	['JWAP_00022']	no_db_xref	-168	1	17066	19280	CDS	['hypothetical protein']	['AJD82855.1']
KP202970	Achromobacter phage 83-24, complete genome	48216	No DTR found	23290	8.283639	GTCAAGACGCAGTTGAC	intragenic	66	<unknown id>	['JWAP_00026']	no_db_xref	-400	1	23706	24003	CDS	['hypothetical protein']	['AJD82859.1']
KP202970	Achromobacter phage 83-24, complete genome	48216	No DTR found	23702	11.475264	CTTAATGGCTTATTATG	intragenic	66	<unknown id>	['JWAP_00026']	no_db_xref	0	1	23706	24003	CDS	['hypothetical protein']	['AJD82859.1']
KP202970	Achromobacter phage 83-24, complete genome	48216	No DTR found	23982	9.185044	GTTTACGGAGTATTAGG	intragenic	69	<unknown id>	['JWAP_00027']	no_db_xref	-4	1	24002	24731	CDS	['hypothetical protein']	['AJD82860.1']
KP202970	Achromobacter phage 83-24, complete genome	48216	No DTR found	24673	9.856475	ATCAATAAGGCGTGAAA	intragenic	73	<unknown id>	['JWAP_00028']	no_db_xref	524	-1	24760	25213	CDS	['hypothetical protein']	['AJD82861.1']
KP202970	Achromobacter phage 83-24, complete genome	48216	No DTR found	31765	9.901998	TGTAACTAGATATTAAC	intergenic	102	<unknown id>	['JWAP_00042']	no_db_xref	-44	-1	31364	31721	CDS	['hypothetical protein']	['AJD82875.1']
KP202970	Achromobacter phage 83-24, complete genome	48216	No DTR found	32158	8.888335	CTTAATGCCAAGCTCAT	intragenic	102	<unknown id>	['JWAP_00042']	no_db_xref	-437	-1	31364	31721	CDS	['hypothetical protein']	['AJD82875.1']
KP202970	Achromobacter phage 83-24, complete genome	48216	No DTR found	34199	9.529299	TGTACTGTTCGCTTAAC	intragenic	110	<unknown id>	['JWAP_00045']	no_db_xref	-491	-1	33534	33708	CDS	['hypothetical protein']	['AJD82878.1']
KP202970	Achromobacter phage 83-24, complete genome	48216	No DTR found	35433	10.135341	CTTCAGTTCCAGTAAAC	intragenic	112	<unknown id>	['JWAP_00046']	no_db_xref	513	-1	33709	35962	CDS	["bifunctional 3'-5' exonuclease/DNA polymerase"]	['AJD82879.1']
KP202970	Achromobacter phage 83-24, complete genome	48216	No DTR found	36643	9.515211	TTTAAGTAGAGGCTAAC	intergenic	118	<unknown id>	['JWAP_00047']	no_db_xref	-298	-1	36268	36345	tRNA	['tRNA-Pro']	no_protein_id
KP202970	Achromobacter phage 83-24, complete genome	48216	No DTR found	39549	8.581227	ATCAAGAAGACGTTGGG	intragenic	133	<unknown id>	['JWAP_00053']	no_db_xref	259	-1	38462	39824	CDS	['PD-(D/E)XK nuclease superfamily protein']	['AJD82885.1']
KP202970	Achromobacter phage 83-24, complete genome	48216	No DTR found	45252	11.377744	GTTAAGAGGAAGTTGGG	intragenic	148	<unknown id>	['JWAP_00059']	no_db_xref	-504	1	45772	46288	CDS	['hypothetical protein']	['AJD82891.1']
KP202970	Achromobacter phage 83-24, complete genome	48216	No DTR found	45826	11.318698	CTCAGAGGTTTGTTAAC	intragenic	148	<unknown id>	['JWAP_00059']	no_db_xref	54	1	45772	46288	CDS	['hypothetical protein']	['AJD82891.1']
MH015252	Ruegeria phage vB_RpoS-V18, complete genome	59111	No DTR found	2110	8.954976	GTCAACCGATTATTGAC	intergenic	12	<unknown id>	['vBRpoSV18_06']	no_db_xref	-55	-1	1857	2055	CDS	['hypothetical protein']	['AWY08882.1']
MH015252	Ruegeria phage vB_RpoS-V18, complete genome	59111	No DTR found	2596	8.798672	GTCAACCGGCAATTCAA	intragenic	15	<unknown id>	['vBRpoSV18_07']	no_db_xref	-77	-1	2240	2519	CDS	['hypothetical protein']	['AWY08883.1']
MH015252	Ruegeria phage vB_RpoS-V18, complete genome	59111	No DTR found	2808	13.034865	CGTAAACGCCGGTAAAC	intragenic	15	<unknown id>	['vBRpoSV18_07']	no_db_xref	-289	-1	2240	2519	CDS	['hypothetical protein']	['AWY08883.1']
MH015252	Ruegeria phage vB_RpoS-V18, complete genome	59111	No DTR found	2944	9.298706	ATTTACCCGAGAATAAG	intragenic	17	<unknown id>	['vBRpoSV18_08']	no_db_xref	308	-1	2518	3268	CDS	['hypothetical protein']	['AWY08884.1']
MH015252	Ruegeria phage vB_RpoS-V18, complete genome	59111	No DTR found	18758	13.667309	GTTACCCAATCGTTAAG	intragenic	86	<unknown id>	['vBRpoSV18_41']	no_db_xref	202	-1	18265	18976	CDS	['hypothetical protein']	['AWY08917.1']
MH015252	Ruegeria phage vB_RpoS-V18, complete genome	59111	No DTR found	32483	8.455169	GGTGATTTTTGATTCAC	intragenic	107	<unknown id>	['vBRpoSV18_51']	no_db_xref	-38	-1	31677	32445	CDS	['hypothetical protein']	['AWY08927.1']
MH015252	Ruegeria phage vB_RpoS-V18, complete genome	59111	No DTR found	44803	8.606343	ATTTGTTACTGGTTAAC	intergenic	136	<unknown id>	['vBRpoSV18_65']	no_db_xref	-104	-1	44000	44699	CDS	['HTH-domain containing protein']	['AWY08941.1']
NC_031059	Rhodovulum phage vB_RhkS_P1, complete genome	38773	No DTR found	36333	9.684105	GTTTGCAAGACAATACG	intragenic	113	<unknown id>	['BI026_gp56']	['GeneID:29065573']	-630	1	36979	37387	CDS	['hypothetical protein']	['YP_009285941.1']
NC_023502	Rhizobium phage vB_RleS_L338C, complete genome	109558	No DTR found	6672	11.345061	CTTCACGCACGGTAAAC	intergenic	19	<unknown id>	['CC53_gp009']	['GeneID:18479625']	-45	1	6733	7264	CDS	['hypothetical protein']	['YP_009003166.1']
NC_023502	Rhizobium phage vB_RleS_L338C, complete genome	109558	No DTR found	7902	8.6707945	GTCAAGAAGGCGCTCAC	intragenic	24	<unknown id>	['CC53_gp011']	['GeneID:18479627']	-258	1	8176	8443	CDS	['hypothetical protein']	['YP_009003168.1']
NC_023502	Rhizobium phage vB_RleS_L338C, complete genome	109558	No DTR found	11912	12.140801	GATAACGTCCTCTTGAC	intragenic	37	<unknown id>	['CC53_gp017']	['GeneID:18479633']	-699	1	12627	14388	CDS	['portal protein']	['YP_009003174.1']
NC_023502	Rhizobium phage vB_RleS_L338C, complete genome	109558	No DTR found	60860	11.308887	GTGAAGAAACCGTCAAG	intragenic	154	<unknown id>	['CC53_gp075']	['GeneID:18479691']	-434	1	61310	61901	CDS	['hypothetical protein']	['YP_009003232.1']
NC_023502	Rhizobium phage vB_RleS_L338C, complete genome	109558	No DTR found	73351	9.793229	AGAAACAAGGAGTTAAG	intergenic	201	<unknown id>	['CC53_gp098']	['GeneID:18479714']	-4	1	73371	73575	CDS	['hypothetical protein']	['YP_009003255.1']
NC_023502	Rhizobium phage vB_RleS_L338C, complete genome	109558	No DTR found	75309	13.271094	GTTAATCTCTTATTACT	intergenic	212	<unknown id>	['CC53_gp103']	['GeneID:18479719']	-19	1	75344	75548	CDS	['hypothetical protein']	['YP_009003260.1']
NC_023502	Rhizobium phage vB_RleS_L338C, complete genome	109558	No DTR found	87068	8.398964	GTTAGTGAGCGAGTAAC	intergenic	291	<unknown id>	['CC53_gp142']	['GeneID:18479758']	-91	1	87175	88255	CDS	['PKD domain-containing protein']	['YP_009003299.1']
NC_023502	Rhizobium phage vB_RleS_L338C, complete genome	109558	No DTR found	98010	11.2709875	CGTTAGTCCTTTTTAAC	intergenic	342	<unknown id>	['CC53_gp167']	['GeneID:18479783']	-192	1	98218	99874	CDS	['polysaccharidase']	['YP_009003324.1']
NC_023502	Rhizobium phage vB_RleS_L338C, complete genome	109558	No DTR found	98440	8.469795	GTCAACAAGGGACTGAC	intragenic	342	<unknown id>	['CC53_gp167']	['GeneID:18479783']	222	1	98218	99874	CDS	['polysaccharidase']	['YP_009003324.1']
NC_020481	Pelagibacter phage HTVC010P, complete genome	34892	No DTR found	94	8.580437	TTTAACTGGATCTAAAT	intergenic	198	<unknown id>	['I900_gp64']	['GeneID:14697208']	-350	-1	34222	34636	CDS	['hypothetical protein']	['YP_007517762.1']
NC_020481	Pelagibacter phage HTVC010P, complete genome	34892	No DTR found	157	11.71937	GTTTACAGGAATTAAAA	intergenic	198	<unknown id>	['I900_gp64']	['GeneID:14697208']	-413	-1	34222	34636	CDS	['hypothetical protein']	['YP_007517762.1']
NC_020481	Pelagibacter phage HTVC010P, complete genome	34892	No DTR found	265	9.920245	TTTAAAATTAAATTAAT	intergenic	7	<unknown id>	['I900_gp01']	['GeneID:14697209']	-443	1	724	913	CDS	['hypothetical protein']	['YP_007517699.1']
NC_020481	Pelagibacter phage HTVC010P, complete genome	34892	No DTR found	282	10.486152	AATAATAAACAATTAAA	intergenic	7	<unknown id>	['I900_gp01']	['GeneID:14697209']	-426	1	724	913	CDS	['hypothetical protein']	['YP_007517699.1']
NC_020481	Pelagibacter phage HTVC010P, complete genome	34892	No DTR found	293	8.262701	ATTAAACCCCTAATAAT	intergenic	7	<unknown id>	['I900_gp01']	['GeneID:14697209']	-415	1	724	913	CDS	['hypothetical protein']	['YP_007517699.1']
NC_020481	Pelagibacter phage HTVC010P, complete genome	34892	No DTR found	1727	9.914675	TTTTACCAGCAGTTAGG	intragenic	13	<unknown id>	['I900_gp03']	['GeneID:14697147']	-472	1	2215	2437	CDS	['hypothetical protein']	['YP_007517701.1']
NC_020481	Pelagibacter phage HTVC010P, complete genome	34892	No DTR found	1800	11.860928	ATGTACAAGTCATTAAG	intragenic	13	<unknown id>	['I900_gp03']	['GeneID:14697147']	-399	1	2215	2437	CDS	['hypothetical protein']	['YP_007517701.1']
NC_020481	Pelagibacter phage HTVC010P, complete genome	34892	No DTR found	2447	9.067644	ATTAAAAAGATATTTAA	intergenic	16	<unknown id>	['I900_gp04']	['GeneID:14697148']	-176	1	2639	2882	CDS	['hypothetical protein']	['YP_007517702.1']
NC_020481	Pelagibacter phage HTVC010P, complete genome	34892	No DTR found	2812	12.357187	TTTAACAGGACCTAAAG	intragenic	20	<unknown id>	['I900_gp05']	['GeneID:14697149']	-53	1	2881	4510	CDS	['head-tail connector protein']	['YP_007517703.1']
NC_020481	Pelagibacter phage HTVC010P, complete genome	34892	No DTR found	2845	9.3910885	ATTAACATTAGGTAAAA	intragenic	20	<unknown id>	['I900_gp05']	['GeneID:14697149']	-20	1	2881	4510	CDS	['head-tail connector protein']	['YP_007517703.1']
NC_020481	Pelagibacter phage HTVC010P, complete genome	34892	No DTR found	4549	8.332233	ATTAAAAACAAATTATA	intragenic	22	<unknown id>	['I900_gp06']	['GeneID:14697150']	38	1	4511	4748	CDS	['hypothetical protein']	['YP_007517704.1']
NC_020481	Pelagibacter phage HTVC010P, complete genome	34892	No DTR found	5804	10.086499	GTCTAACAGACTTTAAA	intergenic	30	<unknown id>	['I900_gp09']	['GeneID:14697153']	-75	1	5895	6750	CDS	['putative major capsid protein']	['YP_007517707.1']
NC_020481	Pelagibacter phage HTVC010P, complete genome	34892	No DTR found	5972	8.902472	GTTATTAAGAGACAAAG	intragenic	30	<unknown id>	['I900_gp09']	['GeneID:14697153']	77	1	5895	6750	CDS	['putative major capsid protein']	['YP_007517707.1']
NC_020481	Pelagibacter phage HTVC010P, complete genome	34892	No DTR found	6335	9.998125	TTTAACTATCGCTAAAT	intragenic	34	<unknown id>	['I900_gp10']	['GeneID:14697154']	-411	1	6762	7260	CDS	['hypothetical protein']	['YP_007517708.1']
NC_020481	Pelagibacter phage HTVC010P, complete genome	34892	No DTR found	7788	8.680929	GGTAGAAAAATATTAAG	intragenic	41	<unknown id>	['I900_gp13']	['GeneID:14697157']	-281	1	8085	10650	CDS	['putative tail tubular protein B']	['YP_007517711.1']
NC_020481	Pelagibacter phage HTVC010P, complete genome	34892	No DTR found	8114	8.568714	CTTTACAGGTGGTGAAC	intragenic	41	<unknown id>	['I900_gp13']	['GeneID:14697157']	29	1	8085	10650	CDS	['putative tail tubular protein B']	['YP_007517711.1']
NC_020481	Pelagibacter phage HTVC010P, complete genome	34892	No DTR found	8375	8.321522	ATTAGAAGGAGATAAAA	intragenic	41	<unknown id>	['I900_gp13']	['GeneID:14697157']	290	1	8085	10650	CDS	['putative tail tubular protein B']	['YP_007517711.1']
NC_020481	Pelagibacter phage HTVC010P, complete genome	34892	No DTR found	8457	8.289484	GGTGATGAAGTATTAAT	intragenic	41	<unknown id>	['I900_gp13']	['GeneID:14697157']	372	1	8085	10650	CDS	['putative tail tubular protein B']	['YP_007517711.1']
NC_020481	Pelagibacter phage HTVC010P, complete genome	34892	No DTR found	9080	10.627649	CGTAACCTTTTTTGAAC	intragenic	41	<unknown id>	['I900_gp13']	['GeneID:14697157']	995	1	8085	10650	CDS	['putative tail tubular protein B']	['YP_007517711.1']
NC_020481	Pelagibacter phage HTVC010P, complete genome	34892	No DTR found	10302	9.669283	GTTAAAGTTGGTTTAGC	intragenic	51	<unknown id>	['I900_gp14']	['GeneID:14697158']	-321	1	10639	11095	CDS	['hypothetical protein']	['YP_007517712.1']
NC_020481	Pelagibacter phage HTVC010P, complete genome	34892	No DTR found	10346	9.580328	ATTAAATGCTGGTTCAC	intragenic	51	<unknown id>	['I900_gp14']	['GeneID:14697158']	-277	1	10639	11095	CDS	['hypothetical protein']	['YP_007517712.1']
NC_020481	Pelagibacter phage HTVC010P, complete genome	34892	No DTR found	10517	10.55587	ATTTACAGGAGACAAAG	intragenic	51	<unknown id>	['I900_gp14']	['GeneID:14697158']	-106	1	10639	11095	CDS	['hypothetical protein']	['YP_007517712.1']
NC_020481	Pelagibacter phage HTVC010P, complete genome	34892	No DTR found	10541	10.472405	GTTTAGAGGTAATTATG	intragenic	51	<unknown id>	['I900_gp14']	['GeneID:14697158']	-82	1	10639	11095	CDS	['hypothetical protein']	['YP_007517712.1']
NC_020481	Pelagibacter phage HTVC010P, complete genome	34892	No DTR found	11597	8.738609	ATAAAAATACCTTTAAC	intragenic	55	<unknown id>	['I900_gp16']	['GeneID:14697160']	69	1	11528	12335	CDS	['hypothetical protein']	['YP_007517714.1']
NC_020481	Pelagibacter phage HTVC010P, complete genome	34892	No DTR found	11862	8.33188	ATTTATTTAGTATTAAT	intragenic	55	<unknown id>	['I900_gp16']	['GeneID:14697160']	334	1	11528	12335	CDS	['hypothetical protein']	['YP_007517714.1']
NC_020481	Pelagibacter phage HTVC010P, complete genome	34892	No DTR found	11903	8.416479	GTAAATAATATTTTAAA	intragenic	55	<unknown id>	['I900_gp16']	['GeneID:14697160']	375	1	11528	12335	CDS	['hypothetical protein']	['YP_007517714.1']
NC_020481	Pelagibacter phage HTVC010P, complete genome	34892	No DTR found	12308	11.400558	ATTAATGAACAATTAAA	intragenic	66	<unknown id>	['I900_gp17']	['GeneID:14697161']	-702	1	13026	14139	CDS	['hypothetical protein']	['YP_007517715.1']
NC_020481	Pelagibacter phage HTVC010P, complete genome	34892	No DTR found	12339	14.416395	GTTAAGAGGAAATGAAG	intergenic	66	<unknown id>	['I900_gp17']	['GeneID:14697161']	-671	1	13026	14139	CDS	['hypothetical protein']	['YP_007517715.1']
NC_020481	Pelagibacter phage HTVC010P, complete genome	34892	No DTR found	12625	14.7688	CTTAATTTTTTATCAAC	intergenic	66	<unknown id>	['I900_gp17']	['GeneID:14697161']	-385	1	13026	14139	CDS	['hypothetical protein']	['YP_007517715.1']
NC_020481	Pelagibacter phage HTVC010P, complete genome	34892	No DTR found	12730	11.75386	GGTAATGCTTTTTTAAG	intergenic	66	<unknown id>	['I900_gp17']	['GeneID:14697161']	-280	1	13026	14139	CDS	['hypothetical protein']	['YP_007517715.1']
NC_020481	Pelagibacter phage HTVC010P, complete genome	34892	No DTR found	12886	9.886588	ATTAAAAATGTTTTACC	intergenic	66	<unknown id>	['I900_gp17']	['GeneID:14697161']	-124	1	13026	14139	CDS	['hypothetical protein']	['YP_007517715.1']
NC_020481	Pelagibacter phage HTVC010P, complete genome	34892	No DTR found	13019	9.119725	GTCAATAATGGATTTAG	intragenic	66	<unknown id>	['I900_gp17']	['GeneID:14697161']	0	1	13026	14139	CDS	['hypothetical protein']	['YP_007517715.1']
NC_020481	Pelagibacter phage HTVC010P, complete genome	34892	No DTR found	13355	12.488193	ATTAAAAAGAGGTTATG	intragenic	66	<unknown id>	['I900_gp17']	['GeneID:14697161']	329	1	13026	14139	CDS	['hypothetical protein']	['YP_007517715.1']
NC_020481	Pelagibacter phage HTVC010P, complete genome	34892	No DTR found	14912	9.046537	ATTTATAAAAAAGTAAA	intragenic	73	<unknown id>	['I900_gp20']	['GeneID:14697164']	81	1	14831	16346	CDS	['hypothetical protein']	['YP_007517718.1']
NC_020481	Pelagibacter phage HTVC010P, complete genome	34892	No DTR found	15014	8.552359	ATTAAAACTGCATTTAC	intragenic	73	<unknown id>	['I900_gp20']	['GeneID:14697164']	183	1	14831	16346	CDS	['hypothetical protein']	['YP_007517718.1']
NC_020481	Pelagibacter phage HTVC010P, complete genome	34892	No DTR found	15301	8.377977	TTTAGCTGTAGATAAAC	intragenic	73	<unknown id>	['I900_gp20']	['GeneID:14697164']	470	1	14831	16346	CDS	['hypothetical protein']	['YP_007517718.1']
NC_020481	Pelagibacter phage HTVC010P, complete genome	34892	No DTR found	16212	8.546368	GTTTAATAAAAGCTAAA	intragenic	79	<unknown id>	['I900_gp21']	['GeneID:14697165']	-74	1	16302	16650	CDS	['hypothetical protein']	['YP_007517719.1']
NC_020481	Pelagibacter phage HTVC010P, complete genome	34892	No DTR found	17760	9.674736	ATTAACGATAGATCAAC	intragenic	85	<unknown id>	['I900_gp23']	['GeneID:14697167']	-225	1	18001	18538	CDS	['hypothetical protein']	['YP_007517721.1']
NC_020481	Pelagibacter phage HTVC010P, complete genome	34892	No DTR found	17853	8.749388	AGTAACAACACATTTAG	intragenic	85	<unknown id>	['I900_gp23']	['GeneID:14697167']	-132	1	18001	18538	CDS	['hypothetical protein']	['YP_007517721.1']
NC_020481	Pelagibacter phage HTVC010P, complete genome	34892	No DTR found	20441	8.697031	TTTAAACAGTAATAAAG	intragenic	96	<unknown id>	['I900_gp28']	['GeneID:14697172']	-104	1	20561	20699	CDS	['hypothetical protein']	['YP_007517726.1']
NC_020481	Pelagibacter phage HTVC010P, complete genome	34892	No DTR found	20939	10.699036	AATTAGAAGAAATTAAC	intragenic	101	<unknown id>	['I900_gp30']	['GeneID:14697174']	-70	1	21025	21679	CDS	['hypothetical protein']	['YP_007517728.1']
NC_020481	Pelagibacter phage HTVC010P, complete genome	34892	No DTR found	21778	8.927542	CTTTAGTACCTATTAAA	intragenic	103	<unknown id>	['I900_gp31']	['GeneID:14697175']	70	1	21708	22335	CDS	['hypothetical protein']	['YP_007517729.1']
NC_020481	Pelagibacter phage HTVC010P, complete genome	34892	No DTR found	22481	12.261482	CTTTATCTTTTGTTGAT	intragenic	106	<unknown id>	['I900_gp32']	['GeneID:14697176']	115	1	22366	22984	CDS	['hypothetical protein']	['YP_007517730.1']
NC_020481	Pelagibacter phage HTVC010P, complete genome	34892	No DTR found	23708	8.502773	GTTTGAAAAACTTTAAT	intragenic	117	<unknown id>	['I900_gp36']	['GeneID:14697180']	-19	1	23743	24049	CDS	['hypothetical protein']	['YP_007517734.1']
NC_020481	Pelagibacter phage HTVC010P, complete genome	34892	No DTR found	23726	9.47196	TTTAATAGGATGTTTAC	intragenic	117	<unknown id>	['I900_gp36']	['GeneID:14697180']	-1	1	23743	24049	CDS	['hypothetical protein']	['YP_007517734.1']
NC_020481	Pelagibacter phage HTVC010P, complete genome	34892	No DTR found	24525	10.930356	GTTAAGTGCGATTAAAC	intragenic	122	<unknown id>	['I900_gp38']	['GeneID:14697182']	0	1	24530	24899	CDS	['hypothetical protein']	['YP_007517736.1']
NC_020481	Pelagibacter phage HTVC010P, complete genome	34892	No DTR found	25452	10.341948	ATTAGCAGAGACTCAAG	intragenic	129	<unknown id>	['I900_gp41']	['GeneID:14697185']	-100	1	25568	25940	CDS	['hypothetical protein']	['YP_007517739.1']
NC_020481	Pelagibacter phage HTVC010P, complete genome	34892	No DTR found	25593	12.393191	GTTATTTATTTATTAAC	intragenic	129	<unknown id>	['I900_gp41']	['GeneID:14697185']	25	1	25568	25940	CDS	['hypothetical protein']	['YP_007517739.1']
NC_020481	Pelagibacter phage HTVC010P, complete genome	34892	No DTR found	26895	10.2126875	GTAAATATTTTTTTAAT	intergenic	138	<unknown id>	['I900_gp45']	['GeneID:14697189']	266	1	26629	26773	CDS	['hypothetical protein']	['YP_007517743.1']
NC_020481	Pelagibacter phage HTVC010P, complete genome	34892	No DTR found	27151	9.098496	TTTAATATATTGTGAAT	intragenic	141	<unknown id>	['I900_gp46']	['GeneID:14697190']	364	-1	26997	27531	CDS	['hypothetical protein']	['YP_007517744.1']
NC_020481	Pelagibacter phage HTVC010P, complete genome	34892	No DTR found	28051	8.6499	CTTTAGTTTTTTTTAAA	intragenic	146	<unknown id>	['I900_gp48']	['GeneID:14697192']	-9	-1	27898	28042	CDS	['hypothetical protein']	['YP_007517746.1']
NC_020481	Pelagibacter phage HTVC010P, complete genome	34892	No DTR found	28052	9.046572	TTTAGTTTTTTTTAAAT	intragenic	146	<unknown id>	['I900_gp48']	['GeneID:14697192']	-10	-1	27898	28042	CDS	['hypothetical protein']	['YP_007517746.1']
NC_020481	Pelagibacter phage HTVC010P, complete genome	34892	No DTR found	28152	8.818178	ATTATCTTTTTCTTAAT	intragenic	148	<unknown id>	['I900_gp49']	['GeneID:14697193']	28	-1	28016	28196	CDS	['hypothetical protein']	['YP_007517747.1']
NC_020481	Pelagibacter phage HTVC010P, complete genome	34892	No DTR found	28346	11.137906	CTTGACCTTTTGCAAAC	intragenic	148	<unknown id>	['I900_gp49']	['GeneID:14697193']	-150	-1	28016	28196	CDS	['hypothetical protein']	['YP_007517747.1']
NC_020481	Pelagibacter phage HTVC010P, complete genome	34892	No DTR found	28432	10.466274	GTCAAGACAACATTAAT	intragenic	153	<unknown id>	['I900_gp50']	['GeneID:14697194']	199	-1	28311	28647	CDS	['hypothetical protein']	['YP_007517748.1']
NC_020481	Pelagibacter phage HTVC010P, complete genome	34892	No DTR found	28698	9.204479	TTTAGATCTTTATAAAT	intragenic	153	<unknown id>	['I900_gp50']	['GeneID:14697194']	-51	-1	28311	28647	CDS	['hypothetical protein']	['YP_007517748.1']
NC_020481	Pelagibacter phage HTVC010P, complete genome	34892	No DTR found	28756	11.839734	ATTTATAGTTCTTTAAC	intragenic	153	<unknown id>	['I900_gp50']	['GeneID:14697194']	-109	-1	28311	28647	CDS	['hypothetical protein']	['YP_007517748.1']
NC_020481	Pelagibacter phage HTVC010P, complete genome	34892	No DTR found	29528	9.655806	AATAATCAGGTCTTAAC	intragenic	157	<unknown id>	['I900_gp51']	['GeneID:14697195']	-171	-1	28643	29357	CDS	['hypothetical protein']	['YP_007517749.1']
NC_020481	Pelagibacter phage HTVC010P, complete genome	34892	No DTR found	30280	11.293421	TTTAATCTTTTGTTTAT	intergenic	161	<unknown id>	['I900_gp52']	['GeneID:14697196']	-46	-1	29346	30234	CDS	['hypothetical protein']	['YP_007517750.1']
NC_020481	Pelagibacter phage HTVC010P, complete genome	34892	No DTR found	30429	11.037096	ATTAATTGTTTATTAAA	intragenic	165	<unknown id>	['I900_gp53']	['GeneID:14697197']	15	1	30414	30801	CDS	['hypothetical protein']	['YP_007517751.1']
NC_020481	Pelagibacter phage HTVC010P, complete genome	34892	No DTR found	31021	8.387048	GTTAAAAAAATTATAAA	intragenic	171	<unknown id>	['I900_gp55']	['GeneID:14697199']	-10	1	31047	31221	CDS	['hypothetical protein']	['YP_007517753.1']
NC_020481	Pelagibacter phage HTVC010P, complete genome	34892	No DTR found	32467	11.770537	CTTAAAGAACTTTAAAC	intergenic	178	<unknown id>	['I900_gp58']	['GeneID:14697202']	-10	1	32493	32967	CDS	['hypothetical protein']	['YP_007517756.1']
NC_020481	Pelagibacter phage HTVC010P, complete genome	34892	No DTR found	32718	9.470652	GTTGAAAAGATGTTAGC	intragenic	178	<unknown id>	['I900_gp58']	['GeneID:14697202']	225	1	32493	32967	CDS	['hypothetical protein']	['YP_007517756.1']
NC_020481	Pelagibacter phage HTVC010P, complete genome	34892	No DTR found	33062	9.3844795	ATTAAAAGCACCATAAG	intragenic	181	<unknown id>	['I900_gp59']	['GeneID:14697203']	89	-1	32963	33167	CDS	['hypothetical protein']	['YP_007517757.1']
NC_020481	Pelagibacter phage HTVC010P, complete genome	34892	No DTR found	33421	13.0189495	GTTTATAGTCTTTTAAC	intragenic	184	<unknown id>	['I900_gp60']	['GeneID:14697204']	-21	-1	33169	33400	CDS	['hypothetical protein']	['YP_007517758.1']
NC_020481	Pelagibacter phage HTVC010P, complete genome	34892	No DTR found	34206	11.513306	TTTAATATATTTTTAAT	intragenic	191	<unknown id>	['I900_gp63']	['GeneID:14697207']	-108	-1	33915	34098	CDS	['hypothetical protein']	['YP_007517761.1']
NC_020481	Pelagibacter phage HTVC010P, complete genome	34892	No DTR found	34480	11.985064	TTTAATTTTTTCTTGAT	intragenic	198	<unknown id>	['I900_gp64']	['GeneID:14697208']	140	-1	34222	34636	CDS	['hypothetical protein']	['YP_007517762.1']
NC_020481	Pelagibacter phage HTVC010P, complete genome	34892	No DTR found	34491	11.620458	CTTGATCTGTTTTTAAT	intragenic	198	<unknown id>	['I900_gp64']	['GeneID:14697208']	129	-1	34222	34636	CDS	['hypothetical protein']	['YP_007517762.1']
NC_020481	Pelagibacter phage HTVC010P, complete genome	34892	No DTR found	34694	8.776182	ATTTATGCAACATTAAA	intergenic	198	<unknown id>	['I900_gp64']	['GeneID:14697208']	-58	-1	34222	34636	CDS	['hypothetical protein']	['YP_007517762.1']
NC_020481	Pelagibacter phage HTVC010P, complete genome	34892	No DTR found	34705	8.372164	ATTAAACCAGGTTTAAT	intergenic	198	<unknown id>	['I900_gp64']	['GeneID:14697208']	-69	-1	34222	34636	CDS	['hypothetical protein']	['YP_007517762.1']
NC_047852	Pseudomonas phage phiNFS, complete genome	42351	No DTR found	3381	10.566777	CGTAACGTGCGGTTCAT	intragenic	17	<unknown id>	['HOS03_gp06']	['GeneID:54982448']	186	1	3195	3423	CDS	['hypothetical protein']	['YP_009792248.1']
MN698242	Pelagibacter phage HTVC103P, complete genome	54103	No DTR found	83	8.441816	ATTTAGAGAATATAAAA	intragenic	2	<unknown id>	['HTVC103P_gp01']	no_db_xref	83	1	0	240	CDS	['hypothetical protein']	['QGZ17869.1']
MN698242	Pelagibacter phage HTVC103P, complete genome	54103	No DTR found	619	8.76305	ATTAACTGGTAGTGACC	intragenic	8	<unknown id>	['HTVC103P_gp03']	no_db_xref	-96	1	731	1154	CDS	['hypothetical protein']	['QGZ17871.1']
MN698242	Pelagibacter phage HTVC103P, complete genome	54103	No DTR found	2252	8.381473	GTTAGAAATCTATAAAG	intragenic	18	<unknown id>	['HTVC103P_gp08']	no_db_xref	215	1	2037	2433	CDS	['hypothetical protein']	['QGZ17876.1']
MN698242	Pelagibacter phage HTVC103P, complete genome	54103	No DTR found	2300	9.750532	GTTAAAACATGATTTAC	intragenic	23	<unknown id>	['HTVC103P_gp09']	no_db_xref	-206	1	2522	2744	CDS	['hypothetical protein']	['QGZ17877.1']
MN698242	Pelagibacter phage HTVC103P, complete genome	54103	No DTR found	2415	10.465117	GTTAAAAGAGAATTATA	intragenic	23	<unknown id>	['HTVC103P_gp09']	no_db_xref	-91	1	2522	2744	CDS	['hypothetical protein']	['QGZ17877.1']
MN698242	Pelagibacter phage HTVC103P, complete genome	54103	No DTR found	2771	9.288785	ATCACTAAAATATTAAG	intragenic	25	<unknown id>	['HTVC103P_gp10']	no_db_xref	24	1	2747	2990	CDS	['hypothetical protein']	['QGZ17878.1']
MN698242	Pelagibacter phage HTVC103P, complete genome	54103	No DTR found	2903	11.09909	AATAATAAAACTTTAAA	intragenic	29	<unknown id>	['HTVC103P_gp11']	no_db_xref	-70	1	2989	3208	CDS	['hypothetical protein']	['QGZ17879.1']
MN698242	Pelagibacter phage HTVC103P, complete genome	54103	No DTR found	4053	9.830332	ATTTAGAAGGATGTAAG	intragenic	38	<unknown id>	['HTVC103P_gp15']	no_db_xref	-81	1	4150	4345	CDS	['hypothetical protein']	['QGZ17883.1']
MN698242	Pelagibacter phage HTVC103P, complete genome	54103	No DTR found	4269	10.928049	ATTAACTAAACATAATG	intragenic	41	<unknown id>	['HTVC103P_gp16']	no_db_xref	-56	1	4341	4521	CDS	['hypothetical protein']	['QGZ17884.1']
MN698242	Pelagibacter phage HTVC103P, complete genome	54103	No DTR found	4812	13.094079	ATTTAGTAAAGGTTAAG	intragenic	43	<unknown id>	['HTVC103P_gp17']	no_db_xref	49	1	4763	5135	CDS	['hypothetical protein']	['QGZ17885.1']
MN698242	Pelagibacter phage HTVC103P, complete genome	54103	No DTR found	5241	9.08552	GTTGATGTAGATTTAAT	intragenic	49	<unknown id>	['HTVC103P_gp19']	no_db_xref	-13	1	5270	5504	CDS	['hypothetical protein']	['QGZ17887.1']
MN698242	Pelagibacter phage HTVC103P, complete genome	54103	No DTR found	5788	12.523539	GTTGATAGTTTTTTAAC	intragenic	56	<unknown id>	['HTVC103P_gp22']	no_db_xref	-27	1	5831	6032	CDS	['hypothetical protein']	['QGZ17890.1']
MN698242	Pelagibacter phage HTVC103P, complete genome	54103	No DTR found	5906	8.346264	GTCAATGATATGTTAAA	intragenic	56	<unknown id>	['HTVC103P_gp22']	no_db_xref	75	1	5831	6032	CDS	['hypothetical protein']	['QGZ17890.1']
MN698242	Pelagibacter phage HTVC103P, complete genome	54103	No DTR found	5917	8.675128	GTTAAAGAAAAATAAAA	intragenic	56	<unknown id>	['HTVC103P_gp22']	no_db_xref	86	1	5831	6032	CDS	['hypothetical protein']	['QGZ17890.1']
MN698242	Pelagibacter phage HTVC103P, complete genome	54103	No DTR found	6395	8.806127	TTTGATGATTGGTTAAA	intragenic	62	<unknown id>	['HTVC103P_gp24']	no_db_xref	48	1	6347	6515	CDS	['hypothetical protein']	['QGZ17892.1']
MN698242	Pelagibacter phage HTVC103P, complete genome	54103	No DTR found	6936	8.346694	TTTAATAACAAGTAAAA	intragenic	70	<unknown id>	['HTVC103P_gp27']	no_db_xref	-34	1	6986	7289	CDS	['hypothetical protein']	['QGZ17895.1']
MN698242	Pelagibacter phage HTVC103P, complete genome	54103	No DTR found	7102	9.399238	GTTAGATGTACATCAAG	intragenic	70	<unknown id>	['HTVC103P_gp27']	no_db_xref	116	1	6986	7289	CDS	['hypothetical protein']	['QGZ17895.1']
MN698242	Pelagibacter phage HTVC103P, complete genome	54103	No DTR found	8153	10.761031	CTAAATGTACTCTAAAC	intragenic	80	<unknown id>	['HTVC103P_gp31']	no_db_xref	0	1	8157	8562	CDS	['hypothetical protein']	['QGZ17899.1']
MN698242	Pelagibacter phage HTVC103P, complete genome	54103	No DTR found	8265	8.354573	ATTCACAAAACAATAAA	intragenic	80	<unknown id>	['HTVC103P_gp31']	no_db_xref	108	1	8157	8562	CDS	['hypothetical protein']	['QGZ17899.1']
MN698242	Pelagibacter phage HTVC103P, complete genome	54103	No DTR found	8389	8.320859	ATTTAGAAAAAATAAAT	intragenic	84	<unknown id>	['HTVC103P_gp32']	no_db_xref	-198	1	8603	8984	CDS	['hypothetical protein']	['QGZ17900.1']
MN698242	Pelagibacter phage HTVC103P, complete genome	54103	No DTR found	9058	9.897536	GTAAAATAGAAATTAAA	intragenic	86	<unknown id>	['HTVC103P_gp33']	no_db_xref	82	1	8976	9357	CDS	['hypothetical protein']	['QGZ17901.1']
MN698242	Pelagibacter phage HTVC103P, complete genome	54103	No DTR found	9298	8.30283	GTAAATGTGTTGTTATT	intragenic	90	<unknown id>	['HTVC103P_gp34']	no_db_xref	-143	1	9457	9907	CDS	['toxin-activating lysine-acyltransferase']	['QGZ17902.1']
MN698242	Pelagibacter phage HTVC103P, complete genome	54103	No DTR found	9909	8.383493	GATAAAGATTTATTAAG	intragenic	92	<unknown id>	['HTVC103P_gp35']	no_db_xref	6	1	9903	10227	CDS	['hypothetical protein']	['QGZ17903.1']
MN698242	Pelagibacter phage HTVC103P, complete genome	54103	No DTR found	9920	12.529449	ATTAAGAGAATATAAAC	intragenic	92	<unknown id>	['HTVC103P_gp35']	no_db_xref	17	1	9903	10227	CDS	['hypothetical protein']	['QGZ17903.1']
MN698242	Pelagibacter phage HTVC103P, complete genome	54103	No DTR found	9950	8.328957	TTTAACTAAAGATAAAA	intragenic	92	<unknown id>	['HTVC103P_gp35']	no_db_xref	47	1	9903	10227	CDS	['hypothetical protein']	['QGZ17903.1']
MN698242	Pelagibacter phage HTVC103P, complete genome	54103	No DTR found	9960	11.999364	GATAAAAGAGAATTAAC	intragenic	92	<unknown id>	['HTVC103P_gp35']	no_db_xref	57	1	9903	10227	CDS	['hypothetical protein']	['QGZ17903.1']
MN698242	Pelagibacter phage HTVC103P, complete genome	54103	No DTR found	11442	9.925899	ATTAAGAATGGAATAAC	intragenic	100	<unknown id>	['HTVC103P_gp37']	no_db_xref	534	1	10908	12552	CDS	['DNA primase']	['QGZ17905.1']
MN698242	Pelagibacter phage HTVC103P, complete genome	54103	No DTR found	11976	8.925764	GCTAATCAAAGATTACA	intragenic	104	<unknown id>	['HTVC103P_gp38']	no_db_xref	-549	1	12541	14230	CDS	['DNA polymerase']	['QGZ17906.1']
MN698242	Pelagibacter phage HTVC103P, complete genome	54103	No DTR found	12600	8.846228	GTGTATTGTTTGTAAAC	intragenic	104	<unknown id>	['HTVC103P_gp38']	no_db_xref	59	1	12541	14230	CDS	['DNA polymerase']	['QGZ17906.1']
MN698242	Pelagibacter phage HTVC103P, complete genome	54103	No DTR found	12906	8.245299	GTTAAAGTATTGTAGAA	intragenic	104	<unknown id>	['HTVC103P_gp38']	no_db_xref	365	1	12541	14230	CDS	['DNA polymerase']	['QGZ17906.1']
MN698242	Pelagibacter phage HTVC103P, complete genome	54103	No DTR found	13360	8.970523	CCTGAAGCTAAGTTAAT	intragenic	110	<unknown id>	['HTVC103P_gp39']	no_db_xref	-810	1	14186	15116	CDS	['hypothetical protein']	['QGZ17907.1']
MN698242	Pelagibacter phage HTVC103P, complete genome	54103	No DTR found	14054	8.248607	CTTATCCTGTAGTAAAT	intragenic	110	<unknown id>	['HTVC103P_gp39']	no_db_xref	-116	1	14186	15116	CDS	['hypothetical protein']	['QGZ17907.1']
MN698242	Pelagibacter phage HTVC103P, complete genome	54103	No DTR found	14533	14.34238	ATTAGCAGGACATAAAG	intragenic	110	<unknown id>	['HTVC103P_gp39']	no_db_xref	347	1	14186	15116	CDS	['hypothetical protein']	['QGZ17907.1']
MN698242	Pelagibacter phage HTVC103P, complete genome	54103	No DTR found	14652	9.724006	GTTTTAAAAAATTTAAG	intragenic	114	<unknown id>	['HTVC103P_gp40']	no_db_xref	-416	1	15084	15462	CDS	['S-adenosylmethionine decarboxylase']	['QGZ17908.1']
MN698242	Pelagibacter phage HTVC103P, complete genome	54103	No DTR found	15237	13.292213	GGTAATAGAGGATTAAC	intragenic	114	<unknown id>	['HTVC103P_gp40']	no_db_xref	153	1	15084	15462	CDS	['S-adenosylmethionine decarboxylase']	['QGZ17908.1']
MN698242	Pelagibacter phage HTVC103P, complete genome	54103	No DTR found	15560	8.519221	ATAAAAAATGTATTAAC	intragenic	117	<unknown id>	['HTVC103P_gp41']	no_db_xref	102	1	15458	15764	CDS	['hypothetical protein']	['QGZ17909.1']
MN698242	Pelagibacter phage HTVC103P, complete genome	54103	No DTR found	15658	8.581258	ATTAAAAAAAGATTCGG	intragenic	121	<unknown id>	['HTVC103P_gp42']	no_db_xref	-89	1	15763	16003	CDS	['hypothetical protein']	['QGZ17910.1']
MN698242	Pelagibacter phage HTVC103P, complete genome	54103	No DTR found	16099	9.167312	ATCAACAAATAGATAAG	intragenic	123	<unknown id>	['HTVC103P_gp43']	no_db_xref	100	1	15999	16422	CDS	['hypothetical protein']	['QGZ17911.1']
MN698242	Pelagibacter phage HTVC103P, complete genome	54103	No DTR found	16648	10.057572	GGTGATAAACCATTAAC	intragenic	130	<unknown id>	['HTVC103P_gp45']	no_db_xref	-60	1	16724	16982	CDS	['hypothetical protein']	['QGZ17913.1']
MN698242	Pelagibacter phage HTVC103P, complete genome	54103	No DTR found	16659	8.354572	ATTAACAAAAAAGAAGG	intragenic	130	<unknown id>	['HTVC103P_gp45']	no_db_xref	-49	1	16724	16982	CDS	['hypothetical protein']	['QGZ17913.1']
MN698242	Pelagibacter phage HTVC103P, complete genome	54103	No DTR found	17192	9.283685	ATTATTCTAATATTAAC	intragenic	132	<unknown id>	['HTVC103P_gp46']	no_db_xref	0	-1	16978	17194	CDS	['hypothetical protein']	['QGZ17914.1']
MN698242	Pelagibacter phage HTVC103P, complete genome	54103	No DTR found	17211	10.836888	CTTAATTGATTTTTCAC	intragenic	132	<unknown id>	['HTVC103P_gp46']	no_db_xref	-17	-1	16978	17194	CDS	['hypothetical protein']	['QGZ17914.1']
MN698242	Pelagibacter phage HTVC103P, complete genome	54103	No DTR found	17655	12.179739	GTTAATCTAGCAGTAAC	intragenic	138	<unknown id>	['HTVC103P_gp48']	no_db_xref	97	-1	17402	17768	CDS	['hypothetical protein']	['QGZ17916.1']
MN698242	Pelagibacter phage HTVC103P, complete genome	54103	No DTR found	19625	8.529607	TTTAATTCTTTCTTGAG	intragenic	145	<unknown id>	['HTVC103P_gp51']	no_db_xref	-555	-1	18650	19070	CDS	['Hsp20 family protein']	['QGZ17919.1']
MN698242	Pelagibacter phage HTVC103P, complete genome	54103	No DTR found	19887	9.301413	CCTAAAACTAACTTAAC	intragenic	145	<unknown id>	['HTVC103P_gp51']	no_db_xref	-817	-1	18650	19070	CDS	['Hsp20 family protein']	['QGZ17919.1']
MN698242	Pelagibacter phage HTVC103P, complete genome	54103	No DTR found	20248	8.98378	GTTCATGACTTGTTACT	intragenic	145	<unknown id>	['HTVC103P_gp51']	no_db_xref	-1178	-1	18650	19070	CDS	['Hsp20 family protein']	['QGZ17919.1']
MN698242	Pelagibacter phage HTVC103P, complete genome	54103	No DTR found	20718	8.79804	GTTAATCTACCTATAAA	intragenic	145	<unknown id>	['HTVC103P_gp51']	no_db_xref	-1648	-1	18650	19070	CDS	['Hsp20 family protein']	['QGZ17919.1']
MN698242	Pelagibacter phage HTVC103P, complete genome	54103	No DTR found	20888	8.7227	CTTAACCATTTGTTTAG	intragenic	145	<unknown id>	['HTVC103P_gp51']	no_db_xref	-1818	-1	18650	19070	CDS	['Hsp20 family protein']	['QGZ17919.1']
MN698242	Pelagibacter phage HTVC103P, complete genome	54103	No DTR found	20914	9.176427	CTTCTATTCTTGTTAAT	intragenic	145	<unknown id>	['HTVC103P_gp51']	no_db_xref	-1844	-1	18650	19070	CDS	['Hsp20 family protein']	['QGZ17919.1']
MN698242	Pelagibacter phage HTVC103P, complete genome	54103	No DTR found	21469	8.882346	GTGAACCTTGTTTTAAT	intragenic	145	<unknown id>	['HTVC103P_gp51']	no_db_xref	-2399	-1	18650	19070	CDS	['Hsp20 family protein']	['QGZ17919.1']
MN698242	Pelagibacter phage HTVC103P, complete genome	54103	No DTR found	22082	9.72474	TTTAAATTTTTTTGAAC	intragenic	147	<unknown id>	['HTVC103P_gp52']	no_db_xref	2063	-1	19145	24161	CDS	['hypothetical protein']	['QGZ17920.1']
MN698242	Pelagibacter phage HTVC103P, complete genome	54103	No DTR found	22133	11.919734	ATTAACAACACTTTCAC	intragenic	147	<unknown id>	['HTVC103P_gp52']	no_db_xref	2012	-1	19145	24161	CDS	['hypothetical protein']	['QGZ17920.1']
MN698242	Pelagibacter phage HTVC103P, complete genome	54103	No DTR found	22365	8.501527	CTTAATGCTTTAAAATC	intragenic	147	<unknown id>	['HTVC103P_gp52']	no_db_xref	1780	-1	19145	24161	CDS	['hypothetical protein']	['QGZ17920.1']
MN698242	Pelagibacter phage HTVC103P, complete genome	54103	No DTR found	22890	10.478835	GCTAATACTACTTTAAC	intragenic	147	<unknown id>	['HTVC103P_gp52']	no_db_xref	1255	-1	19145	24161	CDS	['hypothetical protein']	['QGZ17920.1']
MN698242	Pelagibacter phage HTVC103P, complete genome	54103	No DTR found	23103	8.476158	GCTTTTGTTTTATTAAT	intragenic	147	<unknown id>	['HTVC103P_gp52']	no_db_xref	1042	-1	19145	24161	CDS	['hypothetical protein']	['QGZ17920.1']
MN698242	Pelagibacter phage HTVC103P, complete genome	54103	No DTR found	23149	9.6202135	CTTTATCAGCTTTTAAT	intragenic	147	<unknown id>	['HTVC103P_gp52']	no_db_xref	996	-1	19145	24161	CDS	['hypothetical protein']	['QGZ17920.1']
MN698242	Pelagibacter phage HTVC103P, complete genome	54103	No DTR found	23244	9.759501	CTTGATGTATTTTCAAC	intragenic	147	<unknown id>	['HTVC103P_gp52']	no_db_xref	901	-1	19145	24161	CDS	['hypothetical protein']	['QGZ17920.1']
MN698242	Pelagibacter phage HTVC103P, complete genome	54103	No DTR found	23343	8.414829	CCTAATTGTTTTTTAGT	intragenic	147	<unknown id>	['HTVC103P_gp52']	no_db_xref	802	-1	19145	24161	CDS	['hypothetical protein']	['QGZ17920.1']
MN698242	Pelagibacter phage HTVC103P, complete genome	54103	No DTR found	23931	8.602777	GTAAATTCAGGATTAAT	intragenic	147	<unknown id>	['HTVC103P_gp52']	no_db_xref	214	-1	19145	24161	CDS	['hypothetical protein']	['QGZ17920.1']
MN698242	Pelagibacter phage HTVC103P, complete genome	54103	No DTR found	23987	9.634634	CTCAACACCTTCTAAAT	intragenic	147	<unknown id>	['HTVC103P_gp52']	no_db_xref	158	-1	19145	24161	CDS	['hypothetical protein']	['QGZ17920.1']
MN698242	Pelagibacter phage HTVC103P, complete genome	54103	No DTR found	24181	8.886528	ATTTATAAACTGTAAAA	intragenic	147	<unknown id>	['HTVC103P_gp52']	no_db_xref	-20	-1	19145	24161	CDS	['hypothetical protein']	['QGZ17920.1']
MN698242	Pelagibacter phage HTVC103P, complete genome	54103	No DTR found	24648	12.092327	GTTAATAAAGCATTTGC	intragenic	147	<unknown id>	['HTVC103P_gp52']	no_db_xref	-487	-1	19145	24161	CDS	['hypothetical protein']	['QGZ17920.1']
MN698242	Pelagibacter phage HTVC103P, complete genome	54103	No DTR found	24687	8.585463	GTCAATTCTTGATTACC	intragenic	147	<unknown id>	['HTVC103P_gp52']	no_db_xref	-526	-1	19145	24161	CDS	['hypothetical protein']	['QGZ17920.1']
MN698242	Pelagibacter phage HTVC103P, complete genome	54103	No DTR found	24787	11.248273	CTTTATTTTCAATAAAT	intragenic	147	<unknown id>	['HTVC103P_gp52']	no_db_xref	-626	-1	19145	24161	CDS	['hypothetical protein']	['QGZ17920.1']
MN698242	Pelagibacter phage HTVC103P, complete genome	54103	No DTR found	24862	11.14812	CTGAATATCCTTTTAAT	intragenic	147	<unknown id>	['HTVC103P_gp52']	no_db_xref	-701	-1	19145	24161	CDS	['hypothetical protein']	['QGZ17920.1']
MN698242	Pelagibacter phage HTVC103P, complete genome	54103	No DTR found	24940	8.862585	CTAAAATATTTTTTAAT	intragenic	147	<unknown id>	['HTVC103P_gp52']	no_db_xref	-779	-1	19145	24161	CDS	['hypothetical protein']	['QGZ17920.1']
MN698242	Pelagibacter phage HTVC103P, complete genome	54103	No DTR found	24983	8.729143	ATCTACAAACCATTGAC	intragenic	147	<unknown id>	['HTVC103P_gp52']	no_db_xref	-822	-1	19145	24161	CDS	['hypothetical protein']	['QGZ17920.1']
MN698242	Pelagibacter phage HTVC103P, complete genome	54103	No DTR found	25561	10.05004	TTAAATTTCCAATTAAT	intragenic	166	<unknown id>	['HTVC103P_gp53']	no_db_xref	546	-1	24167	26123	CDS	['hypothetical protein']	['QGZ17921.1']
MN698242	Pelagibacter phage HTVC103P, complete genome	54103	No DTR found	25590	11.760405	TTTAAAATAGCATTAAC	intragenic	166	<unknown id>	['HTVC103P_gp53']	no_db_xref	517	-1	24167	26123	CDS	['hypothetical protein']	['QGZ17921.1']
MN698242	Pelagibacter phage HTVC103P, complete genome	54103	No DTR found	25707	9.204174	TTAAAATCTTTTTTAAC	intragenic	166	<unknown id>	['HTVC103P_gp53']	no_db_xref	400	-1	24167	26123	CDS	['hypothetical protein']	['QGZ17921.1']
MN698242	Pelagibacter phage HTVC103P, complete genome	54103	No DTR found	26320	9.178601	TTTAATATCTGCATAAT	intragenic	166	<unknown id>	['HTVC103P_gp53']	no_db_xref	-197	-1	24167	26123	CDS	['hypothetical protein']	['QGZ17921.1']
MN698242	Pelagibacter phage HTVC103P, complete genome	54103	No DTR found	26504	11.640962	GTTAATTCTAAATAAAT	intragenic	178	<unknown id>	['HTVC103P_gp54']	no_db_xref	157	-1	26122	26677	CDS	['hypothetical protein']	['QGZ17922.1']
MN698242	Pelagibacter phage HTVC103P, complete genome	54103	No DTR found	26629	9.439099	ATTAACACCTTGTTTAT	intragenic	178	<unknown id>	['HTVC103P_gp54']	no_db_xref	32	-1	26122	26677	CDS	['hypothetical protein']	['QGZ17922.1']
MN698242	Pelagibacter phage HTVC103P, complete genome	54103	No DTR found	26972	8.4948635	CTTTATGTGGTACAAAC	intragenic	183	<unknown id>	['HTVC103P_gp55']	no_db_xref	-51	-1	26681	26921	CDS	['hypothetical protein']	['QGZ17923.1']
MN698242	Pelagibacter phage HTVC103P, complete genome	54103	No DTR found	27331	8.412052	CATAAACTTTTTTAAAT	intragenic	188	<unknown id>	['HTVC103P_gp57']	no_db_xref	-83	-1	27077	27248	CDS	['hypothetical protein']	['QGZ17925.1']
MN698242	Pelagibacter phage HTVC103P, complete genome	54103	No DTR found	27915	10.507325	CCTAATGTTTGTTTACC	intragenic	190	<unknown id>	['HTVC103P_gp58']	no_db_xref	577	-1	27257	28508	CDS	['hypothetical protein']	['QGZ17926.1']
MN698242	Pelagibacter phage HTVC103P, complete genome	54103	No DTR found	28158	8.270359	TCAAATGGTTTTTTAAC	intragenic	190	<unknown id>	['HTVC103P_gp58']	no_db_xref	334	-1	27257	28508	CDS	['hypothetical protein']	['QGZ17926.1']
MN698242	Pelagibacter phage HTVC103P, complete genome	54103	No DTR found	29217	8.323975	GTTGAGCATTTGTTAAA	intragenic	190	<unknown id>	['HTVC103P_gp58']	no_db_xref	-709	-1	27257	28508	CDS	['hypothetical protein']	['QGZ17926.1']
MN698242	Pelagibacter phage HTVC103P, complete genome	54103	No DTR found	29562	10.57911	CATTAAGCTTAGTTAAC	intragenic	195	<unknown id>	['HTVC103P_gp59']	no_db_xref	1029	-1	28519	30607	CDS	['hypothetical protein']	['QGZ17927.1']
MN698242	Pelagibacter phage HTVC103P, complete genome	54103	No DTR found	29744	12.806939	GGTAATGCTGAATTAAT	intragenic	195	<unknown id>	['HTVC103P_gp59']	no_db_xref	847	-1	28519	30607	CDS	['hypothetical protein']	['QGZ17927.1']
MN698242	Pelagibacter phage HTVC103P, complete genome	54103	No DTR found	30057	11.257861	CTTCAGTTCCAGTTAAT	intragenic	195	<unknown id>	['HTVC103P_gp59']	no_db_xref	534	-1	28519	30607	CDS	['hypothetical protein']	['QGZ17927.1']
MN698242	Pelagibacter phage HTVC103P, complete genome	54103	No DTR found	30588	8.781195	TTTTTATTTTTGTTAAC	intragenic	195	<unknown id>	['HTVC103P_gp59']	no_db_xref	3	-1	28519	30607	CDS	['hypothetical protein']	['QGZ17927.1']
MN698242	Pelagibacter phage HTVC103P, complete genome	54103	No DTR found	31105	9.543016	ATTACTTGGAAATAAAG	intragenic	204	<unknown id>	['HTVC103P_gp61']	no_db_xref	-170	-1	30791	30935	CDS	['hypothetical protein']	['QGZ17929.1']
MN698242	Pelagibacter phage HTVC103P, complete genome	54103	No DTR found	32460	9.2626705	TTTAAATTCTGCATAAT	intragenic	206	<unknown id>	['HTVC103P_gp62']	no_db_xref	-488	-1	30934	31972	CDS	['hypothetical protein']	['QGZ17930.1']
MN698242	Pelagibacter phage HTVC103P, complete genome	54103	No DTR found	32885	8.821899	ATGAACTACCTGTTAAT	intragenic	209	<unknown id>	['HTVC103P_gp63']	no_db_xref	405	-1	31971	33306	CDS	['hypothetical protein']	['QGZ17931.1']
MN698242	Pelagibacter phage HTVC103P, complete genome	54103	No DTR found	33218	10.38654	CATCATGTCCTTTTAAC	intragenic	209	<unknown id>	['HTVC103P_gp63']	no_db_xref	72	-1	31971	33306	CDS	['hypothetical protein']	['QGZ17931.1']
MN698242	Pelagibacter phage HTVC103P, complete genome	54103	No DTR found	33297	9.229403	ATTAGCCATTAGTTAAA	intragenic	209	<unknown id>	['HTVC103P_gp63']	no_db_xref	0	-1	31971	33306	CDS	['hypothetical protein']	['QGZ17931.1']
MN698242	Pelagibacter phage HTVC103P, complete genome	54103	No DTR found	35734	8.341562	ATAAAGAAGATGTTAAT	intragenic	219	<unknown id>	['HTVC103P_gp66']	no_db_xref	210	-1	34634	35960	CDS	['hypothetical protein']	['QGZ17934.1']
MN698242	Pelagibacter phage HTVC103P, complete genome	54103	No DTR found	38798	9.641739	GTTACCAGAAGCTAAAG	intragenic	224	<unknown id>	['HTVC103P_gp68']	no_db_xref	-383	-1	37047	38415	CDS	['hypothetical protein']	['QGZ17936.1']
MN698242	Pelagibacter phage HTVC103P, complete genome	54103	No DTR found	38808	10.065362	GCTAAAGTTACATTAAC	intragenic	224	<unknown id>	['HTVC103P_gp68']	no_db_xref	-393	-1	37047	38415	CDS	['hypothetical protein']	['QGZ17936.1']
MN698242	Pelagibacter phage HTVC103P, complete genome	54103	No DTR found	39367	11.924912	GTTAATTTCCTTTTATT	intragenic	226	<unknown id>	['HTVC103P_gp69']	no_db_xref	-2	-1	38414	39365	CDS	['hypothetical protein']	['QGZ17937.1']
MN698242	Pelagibacter phage HTVC103P, complete genome	54103	No DTR found	39467	10.931168	ATTAATACAACTTTAGA	intragenic	226	<unknown id>	['HTVC103P_gp69']	no_db_xref	-102	-1	38414	39365	CDS	['hypothetical protein']	['QGZ17937.1']
MN698242	Pelagibacter phage HTVC103P, complete genome	54103	No DTR found	40693	9.02226	TTTGAGAACCTGTTAAT	intragenic	234	<unknown id>	['HTVC103P_gp71']	no_db_xref	648	-1	39767	41357	CDS	['putative structural protein']	['QGZ17939.1']
MN698242	Pelagibacter phage HTVC103P, complete genome	54103	No DTR found	40932	10.922089	GTTAAATCTGTATCAAC	intragenic	234	<unknown id>	['HTVC103P_gp71']	no_db_xref	409	-1	39767	41357	CDS	['putative structural protein']	['QGZ17939.1']
MN698242	Pelagibacter phage HTVC103P, complete genome	54103	No DTR found	41158	9.151785	CTAAAATTTTATTTAAT	intragenic	234	<unknown id>	['HTVC103P_gp71']	no_db_xref	183	-1	39767	41357	CDS	['putative structural protein']	['QGZ17939.1']
MN698242	Pelagibacter phage HTVC103P, complete genome	54103	No DTR found	41638	9.763104	CTTAATTTTAAATTATT	intragenic	234	<unknown id>	['HTVC103P_gp71']	no_db_xref	-281	-1	39767	41357	CDS	['putative structural protein']	['QGZ17939.1']
MN698242	Pelagibacter phage HTVC103P, complete genome	54103	No DTR found	41682	9.718003	TTTAACTGCATACAAAC	intragenic	234	<unknown id>	['HTVC103P_gp71']	no_db_xref	-325	-1	39767	41357	CDS	['putative structural protein']	['QGZ17939.1']
MN698242	Pelagibacter phage HTVC103P, complete genome	54103	No DTR found	42888	8.635008	ATTAATTTGAGTATAAC	intragenic	239	<unknown id>	['HTVC103P_gp72']	no_db_xref	284	-1	41361	43188	CDS	['putative structural protein']	['QGZ17940.1']
MN698242	Pelagibacter phage HTVC103P, complete genome	54103	No DTR found	43983	17.438972	CTTAATGATTTATTAAT	intragenic	244	<unknown id>	['HTVC103P_gp73']	no_db_xref	-16	-1	43199	43967	CDS	['hypothetical protein']	['QGZ17941.1']
MN698242	Pelagibacter phage HTVC103P, complete genome	54103	No DTR found	44634	8.393682	CTTAATACTTTTCTACC	intragenic	251	<unknown id>	['HTVC103P_gp76']	no_db_xref	-111	-1	44397	44523	CDS	['hypothetical protein']	['QGZ17944.1']
MN698242	Pelagibacter phage HTVC103P, complete genome	54103	No DTR found	45575	13.075024	CTTAGTTATTGGTTAAT	intergenic	253	<unknown id>	['HTVC103P_gp77']	no_db_xref	-15	-1	44594	45560	CDS	['capsid protein']	['QGZ17945.1']
MN698242	Pelagibacter phage HTVC103P, complete genome	54103	No DTR found	45586	9.388312	GTTAATAAAAAACGAAA	intergenic	253	<unknown id>	['HTVC103P_gp77']	no_db_xref	-26	-1	44594	45560	CDS	['capsid protein']	['QGZ17945.1']
MN698242	Pelagibacter phage HTVC103P, complete genome	54103	No DTR found	46166	9.810526	GTCTATTCTCTCTTAAC	intragenic	258	<unknown id>	['HTVC103P_gp78']	no_db_xref	357	-1	45609	46539	CDS	['hypothetical protein']	['QGZ17946.1']
MN698242	Pelagibacter phage HTVC103P, complete genome	54103	No DTR found	46548	14.8153105	CTTTAGGGCTTCTTAAC	intergenic	258	<unknown id>	['HTVC103P_gp78']	no_db_xref	-9	-1	45609	46539	CDS	['hypothetical protein']	['QGZ17946.1']
MN698242	Pelagibacter phage HTVC103P, complete genome	54103	No DTR found	47596	12.72202	TTTAATTTCTTCTTGAT	intragenic	262	<unknown id>	['HTVC103P_gp79']	no_db_xref	356	-1	46672	47968	CDS	['hypothetical protein']	['QGZ17947.1']
MN698242	Pelagibacter phage HTVC103P, complete genome	54103	No DTR found	48227	8.792179	GTTAACATTTTGATATC	intragenic	262	<unknown id>	['HTVC103P_gp79']	no_db_xref	-259	-1	46672	47968	CDS	['hypothetical protein']	['QGZ17947.1']
MN698242	Pelagibacter phage HTVC103P, complete genome	54103	No DTR found	48691	8.365129	ATTTATCAAACATTTGC	intragenic	262	<unknown id>	['HTVC103P_gp79']	no_db_xref	-723	-1	46672	47968	CDS	['hypothetical protein']	['QGZ17947.1']
MN698242	Pelagibacter phage HTVC103P, complete genome	54103	No DTR found	48858	8.409921	GCTAATGCTAAATTATC	intragenic	262	<unknown id>	['HTVC103P_gp79']	no_db_xref	-890	-1	46672	47968	CDS	['hypothetical protein']	['QGZ17947.1']
MN698242	Pelagibacter phage HTVC103P, complete genome	54103	No DTR found	49470	11.144195	TGTAAAGTTTTGTTAAA	intragenic	265	<unknown id>	['HTVC103P_gp80']	no_db_xref	739	-1	48044	50225	CDS	['putative portal protein']	['QGZ17948.1']
MN698242	Pelagibacter phage HTVC103P, complete genome	54103	No DTR found	49932	9.727025	ATTAATGGAAACTTACC	intragenic	265	<unknown id>	['HTVC103P_gp80']	no_db_xref	277	-1	48044	50225	CDS	['putative portal protein']	['QGZ17948.1']
MN698242	Pelagibacter phage HTVC103P, complete genome	54103	No DTR found	50045	8.329693	CTGAATGTTTTTATAAT	intragenic	265	<unknown id>	['HTVC103P_gp80']	no_db_xref	164	-1	48044	50225	CDS	['putative portal protein']	['QGZ17948.1']
MN698242	Pelagibacter phage HTVC103P, complete genome	54103	No DTR found	52793	9.651295	GATAATTCTTTATCAAC	intragenic	281	<unknown id>	['HTVC103P_gp85']	no_db_xref	73	-1	52612	52882	CDS	['hypothetical protein']	['QGZ17953.1']
MN698242	Pelagibacter phage HTVC103P, complete genome	54103	No DTR found	53190	8.643762	TCTAAAGCTTTGTTTAT	intragenic	289	<unknown id>	['HTVC103P_gp86']	no_db_xref	100	-1	52865	53306	CDS	['putative terminase small subunit']	['QGZ17954.1']
MN698242	Pelagibacter phage HTVC103P, complete genome	54103	No DTR found	53322	10.989707	GTTTACAGCTAGTTGAC	intergenic	289	<unknown id>	['HTVC103P_gp86']	no_db_xref	-16	-1	52865	53306	CDS	['putative terminase small subunit']	['QGZ17954.1']
MN698242	Pelagibacter phage HTVC103P, complete genome	54103	No DTR found	53652	10.222003	TTTAATAGCTAGTTTAC	intergenic	289	<unknown id>	['HTVC103P_gp86']	no_db_xref	-346	-1	52865	53306	CDS	['putative terminase small subunit']	['QGZ17954.1']
MN698242	Pelagibacter phage HTVC103P, complete genome	54103	No DTR found	53693	9.263093	ATTAAGAATAATCTAAA	intergenic	289	<unknown id>	['HTVC103P_gp86']	no_db_xref	-387	-1	52865	53306	CDS	['putative terminase small subunit']	['QGZ17954.1']
MN698242	Pelagibacter phage HTVC103P, complete genome	54103	No DTR found	53883	9.802022	TTTTATAAATTATTAAG	intergenic	2	<unknown id>	['HTVC103P_gp01']	no_db_xref	-204	1	0	240	CDS	['hypothetical protein']	['QGZ17869.1']
MH746817	Achromobacter phage vB_Ade_ART, complete genome	95343	No DTR found	156	10.266246	GTTAAGCGGACAGTACA	intragenic	2	<unknown id>	['ART_00001']	no_db_xref	138	1	18	663	CDS	["bifunctional 3'-5' exonuclease/DNA polymerase"]	['AYD82471.1']
MH746817	Achromobacter phage vB_Ade_ART, complete genome	95343	No DTR found	3105	9.350747	CTTAATGACTGAACAAC	intergenic	14	<unknown id>	['ART_00006']	no_db_xref	-13	1	3134	3377	CDS	['hypothetical protein']	['AYD82476.1']
MH746817	Achromobacter phage vB_Ade_ART, complete genome	95343	No DTR found	6813	8.748187	GTCAAAAGCCCGTGAAG	intragenic	29	<unknown id>	['ART_00013']	no_db_xref	-70	1	6899	7154	CDS	['hypothetical protein']	['AYD82483.1']
MH746817	Achromobacter phage vB_Ade_ART, complete genome	95343	No DTR found	8943	9.351736	GTTAATAAATGAGCAAG	intragenic	42	<unknown id>	['ART_00019']	no_db_xref	0	1	8951	9398	CDS	['hypothetical protein']	['AYD82489.1']
MH746817	Achromobacter phage vB_Ade_ART, complete genome	95343	No DTR found	10996	8.451491	GATAATGTCAGCTTGAT	intragenic	46	<unknown id>	['ART_00021']	no_db_xref	-548	-1	10151	10448	CDS	['hypothetical protein']	['AYD82491.1']
MH746817	Achromobacter phage vB_Ade_ART, complete genome	95343	No DTR found	13790	8.581254	ATGAACGGGACTTTACG	intragenic	48	<unknown id>	['ART_00022']	no_db_xref	139	-1	10447	13945	CDS	['tail component protein']	['AYD82492.1']
MH746817	Achromobacter phage vB_Ade_ART, complete genome	95343	No DTR found	16134	8.508739	GTTGATTTCCAGAAAAC	intragenic	58	<unknown id>	['ART_00026']	no_db_xref	-656	-1	15187	15478	CDS	['structural protein']	['AYD82496.1']
MH746817	Achromobacter phage vB_Ade_ART, complete genome	95343	No DTR found	16413	9.022418	CTTGACGCTCAGGAAAC	intragenic	60	<unknown id>	['ART_00027']	no_db_xref	908	-1	15474	17337	CDS	['minor tail protein']	['AYD82497.1']
MH746817	Achromobacter phage vB_Ade_ART, complete genome	95343	No DTR found	19739	8.581417	ATGAACTGGAGCTTACG	intragenic	66	<unknown id>	['ART_00029']	no_db_xref	-861	-1	17810	18878	CDS	['hypothetical protein']	['AYD82499.1']
MH746817	Achromobacter phage vB_Ade_ART, complete genome	95343	No DTR found	25781	8.581227	ATCAAGAAGACGTTGGG	intragenic	83	<unknown id>	['ART_00037']	no_db_xref	259	-1	24820	26056	CDS	['PD-(D/E)XK nuclease superfamily protein']	['AYD82507.1']
MH746817	Achromobacter phage vB_Ade_ART, complete genome	95343	No DTR found	43415	8.728092	GTTAATCGGATCTTTCC	intergenic	127	<unknown id>	['ART_00058']	no_db_xref	-57	1	43488	43565	tRNA	['tRNA-Pro']	no_protein_id
MH746817	Achromobacter phage vB_Ade_ART, complete genome	95343	No DTR found	50619	8.282053	ATTGGTACGACGTTACG	intragenic	139	<unknown id>	['ART_00064']	no_db_xref	133	1	50486	51152	CDS	['hypothetical protein']	['AYD82533.1']
MH746817	Achromobacter phage vB_Ade_ART, complete genome	95343	No DTR found	53746	10.666811	CTTGATGTTCGGCAAAT	intragenic	148	<unknown id>	['ART_00068']	no_db_xref	740	-1	52432	54502	CDS	['DNA polymerase']	['AYD82537.1']
MH746817	Achromobacter phage vB_Ade_ART, complete genome	95343	No DTR found	60010	11.355262	GTTAGATAAACATTAGG	intragenic	165	<unknown id>	['ART_00076']	no_db_xref	-53	-1	59771	59957	CDS	['hypothetical protein']	['AYD82545.1']
MH746817	Achromobacter phage vB_Ade_ART, complete genome	95343	No DTR found	61427	9.307788	CGTAAGTTTTGGTTACT	intragenic	172	<unknown id>	['ART_00079']	no_db_xref	12	-1	61008	61455	CDS	['putative 6-pyruvoyl tetrahydropterin synthetase protein']	['AYD82548.1']
MH746817	Achromobacter phage vB_Ade_ART, complete genome	95343	No DTR found	74706	8.636757	ATTAGTAAGGAAATAAA	intergenic	218	<unknown id>	['ART_00101']	no_db_xref	-54	1	74776	75226	CDS	['endonuclease']	['AYD82570.1']
MH746817	Achromobacter phage vB_Ade_ART, complete genome	95343	No DTR found	84148	10.644118	GTTTGGACAAAGTTAAC	intragenic	247	<unknown id>	['ART_00115']	no_db_xref	-15	1	84179	85214	CDS	['putative major capsid protein']	['AYD82584.1']
MH746817	Achromobacter phage vB_Ade_ART, complete genome	95343	No DTR found	91675	10.013714	GTAAACTGGAATTCAAG	intragenic	270	<unknown id>	['ART_00126']	no_db_xref	-630	1	92321	93347	CDS	['hypothetical protein']	['AYD82595.1']
MH746817	Achromobacter phage vB_Ade_ART, complete genome	95343	No DTR found	92876	9.772194	GCTAAGGCCCAGTTCAC	intragenic	273	<unknown id>	['ART_00127']	no_db_xref	-463	1	93355	93793	CDS	['hypothetical protein']	['AYD82596.1']
NC_049510	Erwinia phage phiEaP-8, complete genome	75929	No DTR found	236	11.451115	ATCAACAAGGCTATAAG	intergenic	4	<unknown id>	['HYP64_gp01']	['GeneID:55819132']	-188	1	440	761	CDS	['hypothetical protein']	['YP_009889554.1']
NC_049510	Erwinia phage phiEaP-8, complete genome	75929	No DTR found	308	8.447462	GTTAACTCACGGTTTCC	intergenic	4	<unknown id>	['HYP64_gp01']	['GeneID:55819132']	-116	1	440	761	CDS	['hypothetical protein']	['YP_009889554.1']
NC_049510	Erwinia phage phiEaP-8, complete genome	75929	No DTR found	2727	9.959752	CGTAATGTCTGGTTCAA	intragenic	11	<unknown id>	['HYP64_gp04']	['GeneID:55819057']	-360	1	3103	3808	CDS	['hypothetical protein']	['YP_009889557.1']
NC_049510	Erwinia phage phiEaP-8, complete genome	75929	No DTR found	6984	8.625975	CTTACTGGTCTTATAAC	intragenic	18	<unknown id>	['HYP64_gp07']	['GeneID:55819060']	-107	1	7107	9516	CDS	['putative glycoside hydrolase']	['YP_009889560.1']
NC_049510	Erwinia phage phiEaP-8, complete genome	75929	No DTR found	8218	10.367065	GTTATTGCCTGTTTGAC	intragenic	18	<unknown id>	['HYP64_gp07']	['GeneID:55819060']	1111	1	7107	9516	CDS	['putative glycoside hydrolase']	['YP_009889560.1']
NC_049510	Erwinia phage phiEaP-8, complete genome	75929	No DTR found	9175	8.912648	CTAAAGATCTGGTTGAC	intragenic	22	<unknown id>	['HYP64_gp08']	['GeneID:55819061']	-393	1	9584	9920	CDS	['putative tail-length tape measure protein']	['YP_009889561.1']
NC_049510	Erwinia phage phiEaP-8, complete genome	75929	No DTR found	14473	10.72471	CGTAAGACCCTGTTGAT	intragenic	34	<unknown id>	['HYP64_gp14']	['GeneID:55819067']	555	1	13918	15166	CDS	['putative tape measure protein']	['YP_009889567.1']
NC_049510	Erwinia phage phiEaP-8, complete genome	75929	No DTR found	18933	8.789433	GTCAACAGATCCATAAC	intragenic	43	<unknown id>	['HYP64_gp18']	['GeneID:55819071']	829	1	18104	20783	CDS	['hypothetical protein']	['YP_009889571.1']
NC_049510	Erwinia phage phiEaP-8, complete genome	75929	No DTR found	21756	11.23384	GCTAACTCCTGATCAAC	intragenic	48	<unknown id>	['HYP64_gp20']	['GeneID:55819073']	485	1	21271	23263	CDS	['putative structural protein']	['YP_009889573.1']
NC_049510	Erwinia phage phiEaP-8, complete genome	75929	No DTR found	21893	10.094165	CTTTGGCTCGTGTTAAC	intragenic	48	<unknown id>	['HYP64_gp20']	['GeneID:55819073']	622	1	21271	23263	CDS	['putative structural protein']	['YP_009889573.1']
NC_049510	Erwinia phage phiEaP-8, complete genome	75929	No DTR found	24675	10.060071	CTCCATCTCTGGTTAAC	intragenic	52	<unknown id>	['HYP64_gp21']	['GeneID:55819074']	1315	1	23360	33887	CDS	['virion-associated RNA polymerase']	['YP_009889574.1']
NC_049510	Erwinia phage phiEaP-8, complete genome	75929	No DTR found	27695	10.242022	GTTAACCGACTGCAAAT	intragenic	52	<unknown id>	['HYP64_gp21']	['GeneID:55819074']	4335	1	23360	33887	CDS	['virion-associated RNA polymerase']	['YP_009889574.1']
NC_049510	Erwinia phage phiEaP-8, complete genome	75929	No DTR found	29729	13.666687	GTTAACAAAGCAGTAAA	intragenic	61	<unknown id>	['HYP64_gp22']	['GeneID:55819075']	4413	-1	33921	34158	CDS	['hypothetical protein']	['YP_009889575.1']
NC_049510	Erwinia phage phiEaP-8, complete genome	75929	No DTR found	30242	8.443416	ATCAACCACTGGTTAAT	intragenic	61	<unknown id>	['HYP64_gp22']	['GeneID:55819075']	3900	-1	33921	34158	CDS	['hypothetical protein']	['YP_009889575.1']
NC_049510	Erwinia phage phiEaP-8, complete genome	75929	No DTR found	30253	10.959939	GTTAATGTCCGGTCATC	intragenic	61	<unknown id>	['HYP64_gp22']	['GeneID:55819075']	3889	-1	33921	34158	CDS	['hypothetical protein']	['YP_009889575.1']
NC_049510	Erwinia phage phiEaP-8, complete genome	75929	No DTR found	30306	8.408661	CTTGGTCACTGGCTAAC	intragenic	61	<unknown id>	['HYP64_gp22']	['GeneID:55819075']	3836	-1	33921	34158	CDS	['hypothetical protein']	['YP_009889575.1']
NC_049510	Erwinia phage phiEaP-8, complete genome	75929	No DTR found	30673	10.574642	GTTAATGGCTGGTCAGC	intragenic	61	<unknown id>	['HYP64_gp22']	['GeneID:55819075']	3469	-1	33921	34158	CDS	['hypothetical protein']	['YP_009889575.1']
NC_049510	Erwinia phage phiEaP-8, complete genome	75929	No DTR found	35198	8.309926	ATTAAGCCCTGAGTAAC	intragenic	65	<unknown id>	['HYP64_gp24']	['GeneID:55819077']	880	-1	34294	36094	CDS	['putative exopolysaccharide (amylovoran) biosynthesis protein/AmsF']	['YP_009889577.1']
NC_049510	Erwinia phage phiEaP-8, complete genome	75929	No DTR found	38461	8.672411	GATACCCGTGCGTTAAG	intragenic	80	<unknown id>	['HYP64_gp77']	['GeneID:55819079']	69	-1	37988	38546	CDS	['holliday junction resolvase']	['YP_009889579.1']
NC_049510	Erwinia phage phiEaP-8, complete genome	75929	No DTR found	40370	9.855153	CTTAAAGTCTTCGTTAC	intragenic	85	<unknown id>	['HYP64_gp75']	['GeneID:55819081']	-291	-1	39350	40079	CDS	['polynucleotide kinase']	['YP_009889581.1']
NC_049510	Erwinia phage phiEaP-8, complete genome	75929	No DTR found	40592	9.495409	GATAACAATACGATAAC	intragenic	85	<unknown id>	['HYP64_gp75']	['GeneID:55819081']	-513	-1	39350	40079	CDS	['polynucleotide kinase']	['YP_009889581.1']
NC_049510	Erwinia phage phiEaP-8, complete genome	75929	No DTR found	41240	8.645964	TTTAACGGCTTTGAAAT	intragenic	87	<unknown id>	['HYP64_gp74']	['GeneID:55819082']	1031	-1	40127	42287	CDS	['DNA primase']	['YP_009889582.1']
NC_049510	Erwinia phage phiEaP-8, complete genome	75929	No DTR found	42680	8.609071	GTGAAGATGAAATTAAT	intragenic	87	<unknown id>	['HYP64_gp74']	['GeneID:55819082']	-393	-1	40127	42287	CDS	['DNA primase']	['YP_009889582.1']
NC_049510	Erwinia phage phiEaP-8, complete genome	75929	No DTR found	43619	8.271518	CTTAACGACTTTCAGAT	intragenic	95	<unknown id>	['HYP64_gp72']	['GeneID:55819084']	-13	-1	43327	43606	CDS	['hypothetical protein']	['YP_009889584.1']
NC_049510	Erwinia phage phiEaP-8, complete genome	75929	No DTR found	44065	11.335224	TGTAAAGGACAGTTAAC	intragenic	97	<unknown id>	['HYP64_gp71']	['GeneID:55819085']	-83	-1	43598	43982	CDS	['hypothetical protein']	['YP_009889585.1']
NC_049510	Erwinia phage phiEaP-8, complete genome	75929	No DTR found	44076	10.421157	GTTAACTCATTGCTAAA	intragenic	97	<unknown id>	['HYP64_gp71']	['GeneID:55819085']	-94	-1	43598	43982	CDS	['hypothetical protein']	['YP_009889585.1']
NC_049510	Erwinia phage phiEaP-8, complete genome	75929	No DTR found	45810	15.746482	CTTGACGGTTAGTTAAC	intragenic	102	<unknown id>	['HYP64_gp70']	['GeneID:55819086']	411	-1	44077	46237	CDS	['hypothetical protein']	['YP_009889586.1']
NC_049510	Erwinia phage phiEaP-8, complete genome	75929	No DTR found	49239	12.722402	CTTAACTGACTGTTCAC	intragenic	111	<unknown id>	['HYP64_gp66']	['GeneID:55819090']	1226	-1	47784	50481	CDS	['DNA polymerase I']	['YP_009889590.1']
NC_049510	Erwinia phage phiEaP-8, complete genome	75929	No DTR found	51700	10.530233	CGCAATTGTTGGTTAAT	intragenic	116	<unknown id>	['HYP64_gp64']	['GeneID:55819092']	589	-1	51000	52305	CDS	['ATP-dependent RecD-like DNA helicase']	['YP_009889592.1']
NC_049510	Erwinia phage phiEaP-8, complete genome	75929	No DTR found	52339	9.506593	GCTTACATTTACTTAAC	intragenic	116	<unknown id>	['HYP64_gp64']	['GeneID:55819092']	-34	-1	51000	52305	CDS	['ATP-dependent RecD-like DNA helicase']	['YP_009889592.1']
NC_049510	Erwinia phage phiEaP-8, complete genome	75929	No DTR found	59782	9.3449335	ATTAAATCCTGATTCAC	intragenic	134	<unknown id>	['HYP64_gp56']	['GeneID:55819100']	208	-1	59160	60006	CDS	['DNA adenine methylase']	['YP_009889600.1']
NC_049510	Erwinia phage phiEaP-8, complete genome	75929	No DTR found	66167	13.906437	CTTAACGGCTTCTTTAT	intragenic	153	<unknown id>	['HYP64_gp47']	['GeneID:55819109']	-142	-1	65872	66025	CDS	['hypothetical protein']	['YP_009889609.1']
NC_049510	Erwinia phage phiEaP-8, complete genome	75929	No DTR found	66835	8.646058	ATTAATAAACCATACAA	intergenic	155	<unknown id>	['HYP64_gp46']	['GeneID:55819110']	-17	-1	66062	66818	CDS	['ATP-dependent Clp protease ATP-binding subunit']	['YP_009889610.1']
NC_049510	Erwinia phage phiEaP-8, complete genome	75929	No DTR found	69014	8.305741	CATGATGTTTCCTTAAC	intragenic	163	<unknown id>	['HYP64_gp43']	['GeneID:55819113']	0	-1	68612	69017	CDS	['hypothetical protein']	['YP_009889613.1']
NC_049510	Erwinia phage phiEaP-8, complete genome	75929	No DTR found	70353	10.450146	ATTAATGTTTGGTTACT	intragenic	166	<unknown id>	['HYP64_gp42']	['GeneID:55819114']	-22	-1	69098	70331	CDS	['RNA polymerase 2']	['YP_009889614.1']
NC_049510	Erwinia phage phiEaP-8, complete genome	75929	No DTR found	72455	10.508622	GCAAACGCTTAATTAAC	intragenic	179	<unknown id>	['HYP64_gp36']	['GeneID:55819120']	57	-1	72312	72528	CDS	['hypothetical protein']	['YP_009889620.1']
NC_049510	Erwinia phage phiEaP-8, complete genome	75929	No DTR found	72850	10.973736	ATTAACAGTTCGTTCAC	intragenic	182	<unknown id>	['HYP64_gp35']	['GeneID:55819121']	70	-1	72528	72936	CDS	['hypothetical protein']	['YP_009889621.1']
NC_049510	Erwinia phage phiEaP-8, complete genome	75929	No DTR found	74032	9.139721	CATAACGCCTTTGTAAT	intragenic	193	<unknown id>	['HYP64_gp30']	['GeneID:55819126']	84	-1	73925	74132	CDS	['hypothetical protein']	['YP_009889626.1']
NC_049510	Erwinia phage phiEaP-8, complete genome	75929	No DTR found	75300	9.264053	ATTACCTCAAATTTAAG	intergenic	200	<unknown id>	['HYP64_gp27']	['GeneID:55819129']	-4	-1	74894	75296	CDS	['putative RNAP1 subunit A']	['YP_009889629.1']
NC_049510	Erwinia phage phiEaP-8, complete genome	75929	No DTR found	75592	9.346229	CTTAGTTTTTAGTTAGT	intragenic	203	<unknown id>	['HYP64_gp26']	['GeneID:55819130']	-42	-1	75385	75550	CDS	['hypothetical protein']	['YP_009889630.1']
KF620435	Shigella phage pSb-1, complete genome	71629	No DTR found	482	9.745479	TGTGATGGATTATTAAT	intragenic	2	<unknown id>	['psb1_001']	no_db_xref	-482	-1	0	71629	CDS	['hypothetical protein']	['AHB79419.1']
KF620435	Shigella phage pSb-1, complete genome	71629	No DTR found	1019	10.240853	TCTAATGCGGAGTTAAC	intragenic	8	<unknown id>	['psb1_002']	no_db_xref	634	-1	1414	1669	CDS	['hypothetical protein']	['AHB79420.1']
KF620435	Shigella phage pSb-1, complete genome	71629	No DTR found	1030	9.788402	GTTAACATCCTTTAAGC	intragenic	8	<unknown id>	['psb1_002']	no_db_xref	623	-1	1414	1669	CDS	['hypothetical protein']	['AHB79420.1']
KF620435	Shigella phage pSb-1, complete genome	71629	No DTR found	1402	8.952403	GATGGTTTCCTATTAAC	intragenic	8	<unknown id>	['psb1_002']	no_db_xref	251	-1	1414	1669	CDS	['hypothetical protein']	['AHB79420.1']
KF620435	Shigella phage pSb-1, complete genome	71629	No DTR found	1588	9.517476	CTTATTGGCTTGGAAAC	intragenic	8	<unknown id>	['psb1_002']	no_db_xref	65	-1	1414	1669	CDS	['hypothetical protein']	['AHB79420.1']
KF620435	Shigella phage pSb-1, complete genome	71629	No DTR found	3117	8.256835	ATTAGCTGCCTGATAAC	intragenic	13	<unknown id>	['psb1_004']	no_db_xref	-506	-1	1870	2611	CDS	['hypothetical protein']	['AHB79422.1']
KF620435	Shigella phage pSb-1, complete genome	71629	No DTR found	5301	8.5493965	CATCACCCTTAGTTAAC	intragenic	18	<unknown id>	['psb1_006']	no_db_xref	45	-1	4525	5362	CDS	['hypothetical protein']	['AHB79424.1']
KF620435	Shigella phage pSb-1, complete genome	71629	No DTR found	7815	8.7882395	CTTGAGTAGACTTTAAG	intragenic	25	<unknown id>	['psb1_009']	no_db_xref	-152	-1	7363	7663	CDS	['hypothetical protein']	['AHB79427.1']
KF620435	Shigella phage pSb-1, complete genome	71629	No DTR found	8330	10.551266	CTTTATCAGAAGTTAAA	intragenic	28	<unknown id>	['psb1_0010']	no_db_xref	237	-1	7827	8583	CDS	['hypothetical protein']	['AHB79428.1']
KF620435	Shigella phage pSb-1, complete genome	71629	No DTR found	11846	8.3882885	CTTAATCATTACCTGAC	intragenic	35	<unknown id>	['psb1_0013']	no_db_xref	-388	-1	11233	11458	CDS	['hypothetical protein']	['AHB79431.1']
KF620435	Shigella phage pSb-1, complete genome	71629	No DTR found	12012	10.788467	GTTACACCTGTGTTAAC	intragenic	37	<unknown id>	['psb1_0014']	no_db_xref	328	-1	11720	12356	CDS	['hypothetical protein']	['AHB79432.1']
KF620435	Shigella phage pSb-1, complete genome	71629	No DTR found	13026	10.296372	ATTAACTACGAGGTAAC	intragenic	46	<unknown id>	['psb1_0017']	no_db_xref	-2	1	13044	13671	CDS	['hypothetical protein']	['AHB79435.1']
KF620435	Shigella phage pSb-1, complete genome	71629	No DTR found	15785	8.249015	GTTTATCAAGCGTAACT	intragenic	52	<unknown id>	['psb1_0020']	no_db_xref	-45	-1	15380	15740	CDS	['hypothetical protein']	['AHB79438.1']
KF620435	Shigella phage pSb-1, complete genome	71629	No DTR found	16558	8.599381	ATGTATAAGAAGCTAAC	intragenic	57	<unknown id>	['psb1_0022']	no_db_xref	396	-1	16100	16970	CDS	['hypothetical protein']	['AHB79440.1']
KF620435	Shigella phage pSb-1, complete genome	71629	No DTR found	16934	9.574107	CTTAATTTGGAAGTAAC	intragenic	57	<unknown id>	['psb1_0022']	no_db_xref	20	-1	16100	16970	CDS	['hypothetical protein']	['AHB79440.1']
KF620435	Shigella phage pSb-1, complete genome	71629	No DTR found	17585	8.566952	GTTAACTGACCGTTGGA	intragenic	57	<unknown id>	['psb1_0022']	no_db_xref	-615	-1	16100	16970	CDS	['hypothetical protein']	['AHB79440.1']
KF620435	Shigella phage pSb-1, complete genome	71629	No DTR found	19062	9.241065	TTTAAGATTTTAATAAC	intragenic	64	<unknown id>	['psb1_0024']	no_db_xref	-192	-1	18681	18870	CDS	['hypothetical protein']	['AHB79442.1']
KF620435	Shigella phage pSb-1, complete genome	71629	No DTR found	19737	9.318196	TTAAAGAAGACATTACG	intragenic	66	<unknown id>	['psb1_0025']	no_db_xref	-346	-1	18881	19391	CDS	['hypothetical protein']	['AHB79443.1']
KF620435	Shigella phage pSb-1, complete genome	71629	No DTR found	20961	9.19438	GTTCCTGTTTAATTAAC	intragenic	72	<unknown id>	['psb1_0027']	no_db_xref	9	-1	20674	20986	CDS	['hypothetical protein']	['AHB79445.1']
KF620435	Shigella phage pSb-1, complete genome	71629	No DTR found	21059	9.521427	ATTAATCTGCTGTTCAG	intragenic	72	<unknown id>	['psb1_0027']	no_db_xref	-73	-1	20674	20986	CDS	['hypothetical protein']	['AHB79445.1']
KF620435	Shigella phage pSb-1, complete genome	71629	No DTR found	21123	10.8761635	CTTAAGTCCAGATTGAT	intragenic	72	<unknown id>	['psb1_0027']	no_db_xref	-137	-1	20674	20986	CDS	['hypothetical protein']	['AHB79445.1']
KF620435	Shigella phage pSb-1, complete genome	71629	No DTR found	21627	8.403022	GGTAAGGCATTAATAAT	intragenic	75	<unknown id>	['psb1_0028']	no_db_xref	25	-1	20978	21668	CDS	['hypothetical protein']	['AHB79446.1']
KF620435	Shigella phage pSb-1, complete genome	71629	No DTR found	22164	9.08064	CGTAAAGAGTTAATAAC	intragenic	83	<unknown id>	['psb1_0030']	no_db_xref	-149	1	22329	22728	CDS	['hypothetical protein']	['AHB79448.1']
KF620435	Shigella phage pSb-1, complete genome	71629	No DTR found	23501	10.334155	GTTAACCATCATTAACC	intragenic	92	<unknown id>	['psb1_0034']	no_db_xref	-136	1	23653	23980	CDS	['hypothetical protein']	['AHB79452.1']
KF620435	Shigella phage pSb-1, complete genome	71629	No DTR found	24778	10.003771	CTTAACTGTTTGTGTAC	intragenic	100	<unknown id>	['psb1_0038']	no_db_xref	26	1	24752	24899	CDS	['hypothetical protein']	['AHB79456.1']
KF620435	Shigella phage pSb-1, complete genome	71629	No DTR found	24890	9.045858	GATAAGTAAAAACTAAG	intragenic	104	<unknown id>	['psb1_0039']	no_db_xref	-47	1	24953	25169	CDS	['hypothetical protein']	['AHB79457.1']
KF620435	Shigella phage pSb-1, complete genome	71629	No DTR found	25712	11.182469	TTTAACTAGACGATAAG	intragenic	111	<unknown id>	['psb1_0042']	no_db_xref	-92	1	25820	26006	CDS	['hypothetical protein']	['AHB79460.1']
KF620435	Shigella phage pSb-1, complete genome	71629	No DTR found	26738	10.20423	GTAATCGTCTTATTAAT	intragenic	119	<unknown id>	['psb1_0046']	no_db_xref	151	1	26587	26902	CDS	['hypothetical protein']	['AHB79464.1']
KF620435	Shigella phage pSb-1, complete genome	71629	No DTR found	26829	9.029779	CTTAATTGGTACTGAAT	intragenic	119	<unknown id>	['psb1_0046']	no_db_xref	242	1	26587	26902	CDS	['hypothetical protein']	['AHB79464.1']
KF620435	Shigella phage pSb-1, complete genome	71629	No DTR found	26840	10.954681	CTGAATCTGATGTTAAC	intragenic	119	<unknown id>	['psb1_0046']	no_db_xref	253	1	26587	26902	CDS	['hypothetical protein']	['AHB79464.1']
KF620435	Shigella phage pSb-1, complete genome	71629	No DTR found	30549	9.926221	GTTAACCGCTCGTGAAT	intragenic	140	<unknown id>	['psb1_0055']	no_db_xref	8	1	30541	31336	CDS	['hypothetical protein']	['AHB79473.1']
KF620435	Shigella phage pSb-1, complete genome	71629	No DTR found	34778	9.394612	GGTAGAGCCTTGCAAAC	intragenic	160	<unknown id>	['psb1_0064']	no_db_xref	179	-1	34796	34973	CDS	['hypothetical protein']	['AHB79482.1']
KF620435	Shigella phage pSb-1, complete genome	71629	No DTR found	35260	9.3606415	CTTGGGACTTTGTTAAT	intragenic	162	<unknown id>	['psb1_0065']	no_db_xref	271	1	34989	35664	CDS	['hypothetical protein']	['AHB79483.1']
KF620435	Shigella phage pSb-1, complete genome	71629	No DTR found	35998	8.617634	ATTAACCTTCAGTTAGA	intragenic	168	<unknown id>	['psb1_0067']	no_db_xref	-216	1	36230	36845	CDS	['hypothetical protein']	['AHB79485.1']
KF620435	Shigella phage pSb-1, complete genome	71629	No DTR found	36530	9.033784	GTTAAGAGCCAGTTCAA	intragenic	172	<unknown id>	['psb1_0068']	no_db_xref	-298	1	36844	37351	CDS	['hypothetical protein']	['AHB79486.1']
KF620435	Shigella phage pSb-1, complete genome	71629	No DTR found	36683	9.337711	ATTAAGAATAAGCCAAC	intragenic	172	<unknown id>	['psb1_0068']	no_db_xref	-145	1	36844	37351	CDS	['hypothetical protein']	['AHB79486.1']
KF620435	Shigella phage pSb-1, complete genome	71629	No DTR found	37766	8.394049	CTTAATATCGTATTAGG	intragenic	176	<unknown id>	['psb1_0070']	no_db_xref	111	1	37655	37898	CDS	['hypothetical protein']	['AHB79488.1']
KF620435	Shigella phage pSb-1, complete genome	71629	No DTR found	38168	8.672775	ATGGATCAAGCATTAAC	intragenic	179	<unknown id>	['psb1_0071']	no_db_xref	153	1	38015	38408	CDS	['hypothetical protein']	['AHB79489.1']
KF620435	Shigella phage pSb-1, complete genome	71629	No DTR found	38179	9.848992	ATTAACTAGAGGTTGGG	intragenic	179	<unknown id>	['psb1_0071']	no_db_xref	164	1	38015	38408	CDS	['hypothetical protein']	['AHB79489.1']
KF620435	Shigella phage pSb-1, complete genome	71629	No DTR found	38922	9.186017	GTTTATCCCCGATTCAT	intragenic	185	<unknown id>	['psb1_0073']	no_db_xref	72	1	38850	39768	CDS	['hypothetical protein']	['AHB79491.1']
KF620435	Shigella phage pSb-1, complete genome	71629	No DTR found	39649	8.521885	GTGAAAAGTACGTTAAT	intragenic	189	<unknown id>	['psb1_0074']	no_db_xref	-125	1	39790	40027	CDS	['hypothetical protein']	['AHB79492.1']
KF620435	Shigella phage pSb-1, complete genome	71629	No DTR found	40180	12.081534	GTTTATGCAAAATTAAC	intragenic	191	<unknown id>	['psb1_0075']	no_db_xref	94	1	40086	40311	CDS	['hypothetical protein']	['AHB79493.1']
KF620435	Shigella phage pSb-1, complete genome	71629	No DTR found	41402	8.580922	GTTAAATTCCAGTTAGA	intragenic	198	<unknown id>	['psb1_0078']	no_db_xref	516	1	40886	43454	CDS	['hypothetical protein']	['AHB79496.1']
KF620435	Shigella phage pSb-1, complete genome	71629	No DTR found	41413	8.416634	GTTAGACAAACATGACG	intragenic	198	<unknown id>	['psb1_0078']	no_db_xref	527	1	40886	43454	CDS	['hypothetical protein']	['AHB79496.1']
KF620435	Shigella phage pSb-1, complete genome	71629	No DTR found	41804	10.509389	TCTAACCAGAAGTTAAC	intragenic	198	<unknown id>	['psb1_0078']	no_db_xref	918	1	40886	43454	CDS	['hypothetical protein']	['AHB79496.1']
KF620435	Shigella phage pSb-1, complete genome	71629	No DTR found	42510	8.524121	GTTATCGGGTAATTGAC	intragenic	204	<unknown id>	['psb1_0079']	no_db_xref	-932	1	43458	45489	CDS	['hypothetical protein']	['AHB79497.1']
KF620435	Shigella phage pSb-1, complete genome	71629	No DTR found	45408	8.456509	GCTAAGAAGTCATTCAC	intragenic	207	<unknown id>	['psb1_0080']	no_db_xref	-127	1	45551	45923	CDS	['hypothetical protein']	['AHB79498.1']
KF620435	Shigella phage pSb-1, complete genome	71629	No DTR found	46864	11.960967	TTTAATGTTTTCCAAAC	intragenic	214	<unknown id>	['psb1_0083']	no_db_xref	0	1	46868	47096	CDS	['hypothetical protein']	['AHB79501.1']
KF620435	Shigella phage pSb-1, complete genome	71629	No DTR found	48274	8.746918	CTTGATAGTGTGTTAAA	intragenic	218	<unknown id>	['psb1_0085']	no_db_xref	87	1	48187	48718	CDS	['hypothetical protein']	['AHB79503.1']
KF620435	Shigella phage pSb-1, complete genome	71629	No DTR found	49298	8.559993	GTTTAAAGCACTATAAC	intragenic	221	<unknown id>	['psb1_0086']	no_db_xref	571	1	48727	51307	CDS	['hypothetical protein']	['AHB79504.1']
KF620435	Shigella phage pSb-1, complete genome	71629	No DTR found	51286	8.450067	ATTCAAAAGGCATTCAC	intragenic	225	<unknown id>	['psb1_0087']	no_db_xref	-1	1	51303	51609	CDS	['hypothetical protein']	['AHB79505.1']
KF620435	Shigella phage pSb-1, complete genome	71629	No DTR found	53435	18.001505	GTTAAGCAGAAGTTAAC	intragenic	231	<unknown id>	['psb1_0090']	no_db_xref	588	1	52847	55001	CDS	['hypothetical protein']	['AHB79508.1']
KF620435	Shigella phage pSb-1, complete genome	71629	No DTR found	54176	9.514129	ATTAAGAAAACCTTCAA	intragenic	235	<unknown id>	['psb1_0091']	no_db_xref	-865	1	55057	55810	CDS	['hypothetical protein']	['AHB79509.1']
KF620435	Shigella phage pSb-1, complete genome	71629	No DTR found	55824	11.253458	GTTAATCACTTATTAGG	intragenic	238	<unknown id>	['psb1_0092']	no_db_xref	-9	1	55849	56170	CDS	['hypothetical protein']	['AHB79510.1']
KF620435	Shigella phage pSb-1, complete genome	71629	No DTR found	59448	8.2684	AATAATTGGACATTCAC	intragenic	251	<unknown id>	['psb1_0098']	no_db_xref	-2	1	59466	59619	CDS	['hypothetical protein']	['AHB79516.1']
KF620435	Shigella phage pSb-1, complete genome	71629	No DTR found	59852	8.609726	ATTTATAGGAAAATAGC	intragenic	256	<unknown id>	['psb1_00100']	no_db_xref	-1	1	59869	60103	CDS	['hypothetical protein']	['AHB79518.1']
KF620435	Shigella phage pSb-1, complete genome	71629	No DTR found	60106	12.877723	ATTTACAGCACATCAAG	intragenic	256	<unknown id>	['psb1_00100']	no_db_xref	237	1	59869	60103	CDS	['hypothetical protein']	['AHB79518.1']
KF620435	Shigella phage pSb-1, complete genome	71629	No DTR found	60509	9.240458	CTTTACGCTGGGTCAAT	intragenic	256	<unknown id>	['psb1_00100']	no_db_xref	640	1	59869	60103	CDS	['hypothetical protein']	['AHB79518.1']
KF620435	Shigella phage pSb-1, complete genome	71629	No DTR found	61368	8.6472	CTTAATGTCGTTCTCAT	intragenic	256	<unknown id>	['psb1_00100']	no_db_xref	1499	1	59869	60103	CDS	['hypothetical protein']	['AHB79518.1']
KF620435	Shigella phage pSb-1, complete genome	71629	No DTR found	63704	9.835874	GTTCACGGTTAGTTAAG	intragenic	259	<unknown id>	['psb1_00101']	no_db_xref	159	-1	60192	63879	CDS	['hypothetical protein']	['AHB79519.1']
KF620435	Shigella phage pSb-1, complete genome	71629	No DTR found	63849	8.357027	CTTAACATCCAGAGAAC	intragenic	259	<unknown id>	['psb1_00101']	no_db_xref	14	-1	60192	63879	CDS	['hypothetical protein']	['AHB79519.1']
KF620435	Shigella phage pSb-1, complete genome	71629	No DTR found	67022	8.736632	ATTAAGCCCCCAATAAG	intragenic	265	<unknown id>	['psb1_00102']	no_db_xref	1202	-1	63878	68240	CDS	['hypothetical protein']	['AHB79520.1']
KF620435	Shigella phage pSb-1, complete genome	71629	No DTR found	67346	8.319175	ATTAGCAAGGAACTTAG	intragenic	265	<unknown id>	['psb1_00102']	no_db_xref	878	-1	63878	68240	CDS	['hypothetical protein']	['AHB79520.1']
KF620435	Shigella phage pSb-1, complete genome	71629	No DTR found	67794	11.043943	GTTAGCTTCTGATTATC	intragenic	265	<unknown id>	['psb1_00102']	no_db_xref	430	-1	63878	68240	CDS	['hypothetical protein']	['AHB79520.1']
KF620435	Shigella phage pSb-1, complete genome	71629	No DTR found	70265	8.941886	GTAAACAGGGAACCAAC	intragenic	272	<unknown id>	['psb1_00103']	no_db_xref	700	-1	68299	70981	CDS	['hypothetical protein']	['AHB79521.1']
KF620435	Shigella phage pSb-1, complete genome	71629	No DTR found	71107	9.474784	GTAAACCCTCTGCTAAT	intragenic	272	<unknown id>	['psb1_00103']	no_db_xref	-126	-1	68299	70981	CDS	['hypothetical protein']	['AHB79521.1']
MT074141	Bacteroides phage DAC22, complete genome	179283	No DTR found	208	8.368718	ATTTATAGGAAATATAC	intragenic	4	<unknown id>	['DAC22_2']	no_db_xref	20	1	188	455	CDS	['hypothetical protein']	['QIG64016.1']
MT074141	Bacteroides phage DAC22, complete genome	179283	No DTR found	564	12.17844	ATTAAAAAAGCATAAAA	intragenic	10	<unknown id>	['DAC22_4']	no_db_xref	-46	1	626	932	CDS	['hypothetical protein']	['QIG64018.1']
MT074141	Bacteroides phage DAC22, complete genome	179283	No DTR found	1649	8.394951	ATTAGATAACAATCAAG	intragenic	17	<unknown id>	['DAC22_7']	no_db_xref	-223	1	1888	2305	CDS	['hypothetical protein']	['QIG64021.1']
MT074141	Bacteroides phage DAC22, complete genome	179283	No DTR found	2396	8.526943	TTTAATTCGTTCTTCAT	intragenic	19	<unknown id>	['DAC22_8']	no_db_xref	89	1	2307	2661	CDS	['hypothetical protein']	['QIG64022.1']
MT074141	Bacteroides phage DAC22, complete genome	179283	No DTR found	2751	11.28451	ATTAGCAGAATGTAAAG	intragenic	22	<unknown id>	['DAC22_9']	no_db_xref	116	1	2635	2953	CDS	['hypothetical protein']	['QIG64023.1']
MT074141	Bacteroides phage DAC22, complete genome	179283	No DTR found	2941	10.599606	TGTAATATGTAATTAAC	intragenic	26	<unknown id>	['DAC22_10']	no_db_xref	-93	1	3050	3494	CDS	['hypothetical protein']	['QIG64024.1']
MT074141	Bacteroides phage DAC22, complete genome	179283	No DTR found	3902	10.360501	ATTAAAATAATATAAAG	intragenic	31	<unknown id>	['DAC22_12']	no_db_xref	-3	1	3921	4188	CDS	['hypothetical protein']	['QIG64026.1']
MT074141	Bacteroides phage DAC22, complete genome	179283	No DTR found	4870	8.2692585	GTTAACAAATTTTAACA	intergenic	39	<unknown id>	['DAC22_15']	no_db_xref	-171	1	5057	5351	CDS	['hypothetical protein']	['QIG64029.1']
MT074141	Bacteroides phage DAC22, complete genome	179283	No DTR found	4959	8.690049	TTTAAGAATTAATTAAA	intergenic	39	<unknown id>	['DAC22_15']	no_db_xref	-82	1	5057	5351	CDS	['hypothetical protein']	['QIG64029.1']
MT074141	Bacteroides phage DAC22, complete genome	179283	No DTR found	5359	8.818178	ATTATGAAAAAGTTAAT	intragenic	42	<unknown id>	['DAC22_16']	no_db_xref	0	1	5362	5545	CDS	['hypothetical protein']	['QIG64030.1']
MT074141	Bacteroides phage DAC22, complete genome	179283	No DTR found	5395	9.11951	TTTGTTGCTTTATTAAT	intragenic	42	<unknown id>	['DAC22_16']	no_db_xref	33	1	5362	5545	CDS	['hypothetical protein']	['QIG64030.1']
MT074141	Bacteroides phage DAC22, complete genome	179283	No DTR found	5825	8.779348	GTAAATATTTTATTAAA	intragenic	45	<unknown id>	['DAC22_17']	no_db_xref	271	1	5554	6292	CDS	['hypothetical protein']	['QIG64031.1']
MT074141	Bacteroides phage DAC22, complete genome	179283	No DTR found	6028	13.110156	GATAATAAAGATTTAAG	intragenic	51	<unknown id>	['DAC22_18']	no_db_xref	-247	1	6291	6483	CDS	['hypothetical protein']	['QIG64032.1']
MT074141	Bacteroides phage DAC22, complete genome	179283	No DTR found	6117	8.518263	ATTATTAGATAATAAAG	intragenic	51	<unknown id>	['DAC22_18']	no_db_xref	-158	1	6291	6483	CDS	['hypothetical protein']	['QIG64032.1']
MT074141	Bacteroides phage DAC22, complete genome	179283	No DTR found	6124	9.855354	GATAATAAAGAATTACA	intragenic	51	<unknown id>	['DAC22_18']	no_db_xref	-151	1	6291	6483	CDS	['hypothetical protein']	['QIG64032.1']
MT074141	Bacteroides phage DAC22, complete genome	179283	No DTR found	6467	8.792535	TTTAAAAATATCTTAAT	intragenic	55	<unknown id>	['DAC22_19']	no_db_xref	-2	1	6485	7175	CDS	['hypothetical protein']	['QIG64033.1']
MT074141	Bacteroides phage DAC22, complete genome	179283	No DTR found	6478	12.555539	CTTAATTATGTGTAAAT	intragenic	55	<unknown id>	['DAC22_19']	no_db_xref	0	1	6485	7175	CDS	['hypothetical protein']	['QIG64033.1']
MT074141	Bacteroides phage DAC22, complete genome	179283	No DTR found	6962	9.817385	TTTAACTATTTTTTAAG	intragenic	60	<unknown id>	['DAC22_20']	no_db_xref	-204	1	7182	7485	CDS	['hypothetical protein']	['QIG64034.1']
MT074141	Bacteroides phage DAC22, complete genome	179283	No DTR found	6973	11.258045	TTTAAGAAAAAATAAAG	intragenic	60	<unknown id>	['DAC22_20']	no_db_xref	-193	1	7182	7485	CDS	['hypothetical protein']	['QIG64034.1']
MT074141	Bacteroides phage DAC22, complete genome	179283	No DTR found	7045	9.556535	TTTAACTTGTTATTATT	intragenic	60	<unknown id>	['DAC22_20']	no_db_xref	-121	1	7182	7485	CDS	['hypothetical protein']	['QIG64034.1']
MT074141	Bacteroides phage DAC22, complete genome	179283	No DTR found	7678	8.415511	ATTAAGAATGAATTTAA	intragenic	65	<unknown id>	['DAC22_22']	no_db_xref	-36	1	7730	7988	CDS	['hypothetical protein']	['QIG64036.1']
MT074141	Bacteroides phage DAC22, complete genome	179283	No DTR found	7826	10.004815	ATTAAAGTTTCTTTAAC	intragenic	65	<unknown id>	['DAC22_22']	no_db_xref	96	1	7730	7988	CDS	['hypothetical protein']	['QIG64036.1']
MT074141	Bacteroides phage DAC22, complete genome	179283	No DTR found	7992	8.2692585	GTTAACAAATTTTAACA	intergenic	69	<unknown id>	['DAC22_23']	no_db_xref	-106	1	8114	9611	CDS	['hypothetical protein']	['QIG64037.1']
MT074141	Bacteroides phage DAC22, complete genome	179283	No DTR found	8395	9.848351	ATTAAATACTTATAAAT	intragenic	69	<unknown id>	['DAC22_23']	no_db_xref	281	1	8114	9611	CDS	['hypothetical protein']	['QIG64037.1']
MT074141	Bacteroides phage DAC22, complete genome	179283	No DTR found	8722	9.66108	GGTAATGATTGATGAAT	intragenic	69	<unknown id>	['DAC22_23']	no_db_xref	608	1	8114	9611	CDS	['hypothetical protein']	['QIG64037.1']
MT074141	Bacteroides phage DAC22, complete genome	179283	No DTR found	9871	9.066708	AATAATCAGAAATTACA	intragenic	76	<unknown id>	['DAC22_25']	no_db_xref	-43	1	9930	10143	CDS	['hypothetical protein']	['QIG64039.1']
MT074141	Bacteroides phage DAC22, complete genome	179283	No DTR found	10249	9.4186125	ATTTATTAAAGATGAAG	intragenic	78	<unknown id>	['DAC22_26']	no_db_xref	104	1	10145	10385	CDS	['hypothetical protein']	['QIG64040.1']
MT074141	Bacteroides phage DAC22, complete genome	179283	No DTR found	10575	9.1300335	GTTAATGAAAATTTAGA	intragenic	85	<unknown id>	['DAC22_28']	no_db_xref	-60	1	10651	11017	CDS	['hypothetical protein']	['QIG64042.1']
MT074141	Bacteroides phage DAC22, complete genome	179283	No DTR found	10623	11.954452	ATTAATAATATTTTAAA	intragenic	85	<unknown id>	['DAC22_28']	no_db_xref	-12	1	10651	11017	CDS	['hypothetical protein']	['QIG64042.1']
MT074141	Bacteroides phage DAC22, complete genome	179283	No DTR found	10981	13.4009075	ATTTATAAAGAATTAAA	intragenic	88	<unknown id>	['DAC22_29']	no_db_xref	-53	1	11050	11200	CDS	['hypothetical protein']	['QIG64043.1']
MT074141	Bacteroides phage DAC22, complete genome	179283	No DTR found	11547	8.766254	ATTTAGAAAAATTAAAA	intragenic	92	<unknown id>	['DAC22_31']	no_db_xref	22	1	11525	12077	CDS	['hypothetical protein']	['QIG64045.1']
MT074141	Bacteroides phage DAC22, complete genome	179283	No DTR found	11664	10.440851	GCTTATTTGTTATTAAT	intragenic	92	<unknown id>	['DAC22_31']	no_db_xref	139	1	11525	12077	CDS	['hypothetical protein']	['QIG64045.1']
MT074141	Bacteroides phage DAC22, complete genome	179283	No DTR found	11915	10.214516	GTTTATAATCAAATAAG	intragenic	97	<unknown id>	['DAC22_32']	no_db_xref	-115	1	12046	12232	CDS	['hypothetical protein']	['QIG64046.1']
MT074141	Bacteroides phage DAC22, complete genome	179283	No DTR found	12077	8.713017	CTTTATTTGATATTAAA	intragenic	97	<unknown id>	['DAC22_32']	no_db_xref	31	1	12046	12232	CDS	['hypothetical protein']	['QIG64046.1']
MT074141	Bacteroides phage DAC22, complete genome	179283	No DTR found	12370	10.883125	CTTAAAAAAGAATTAAA	intragenic	103	<unknown id>	['DAC22_34']	no_db_xref	-15	1	12401	12539	CDS	['hypothetical protein']	['QIG64048.1']
MT074141	Bacteroides phage DAC22, complete genome	179283	No DTR found	12783	9.906868	GTTGATACTTTATCAAC	intragenic	110	<unknown id>	['DAC22_36']	no_db_xref	-228	1	13027	13207	CDS	['hypothetical protein']	['QIG64050.1']
MT074141	Bacteroides phage DAC22, complete genome	179283	No DTR found	12819	8.733682	GTTAATTATCCTTTATA	intragenic	110	<unknown id>	['DAC22_36']	no_db_xref	-192	1	13027	13207	CDS	['hypothetical protein']	['QIG64050.1']
MT074141	Bacteroides phage DAC22, complete genome	179283	No DTR found	12851	9.0192175	AGTAATGGTTTATTACC	intragenic	110	<unknown id>	['DAC22_36']	no_db_xref	-160	1	13027	13207	CDS	['hypothetical protein']	['QIG64050.1']
MT074141	Bacteroides phage DAC22, complete genome	179283	No DTR found	13598	8.634328	GATAAAGATGGATTAAT	intragenic	116	<unknown id>	['DAC22_39']	no_db_xref	75	1	13523	13745	CDS	['hypothetical protein']	['QIG64053.1']
MT074141	Bacteroides phage DAC22, complete genome	179283	No DTR found	13765	8.813215	GGTCAAATTTTATTAAT	intergenic	120	<unknown id>	['DAC22_40']	no_db_xref	-66	1	13847	14243	CDS	['hypothetical protein']	['QIG64054.1']
MT074141	Bacteroides phage DAC22, complete genome	179283	No DTR found	14126	10.471521	ATTAAAAATTGGTTAAA	intragenic	123	<unknown id>	['DAC22_41']	no_db_xref	-103	1	14245	14653	CDS	['hypothetical protein']	['QIG64055.1']
MT074141	Bacteroides phage DAC22, complete genome	179283	No DTR found	14375	8.534998	AATTATTAAAATTTAAG	intragenic	123	<unknown id>	['DAC22_41']	no_db_xref	130	1	14245	14653	CDS	['hypothetical protein']	['QIG64055.1']
MT074141	Bacteroides phage DAC22, complete genome	179283	No DTR found	14793	10.874059	GTTAGTGATTTATTGAT	intragenic	126	<unknown id>	['DAC22_42']	no_db_xref	138	1	14655	15123	CDS	['hypothetical protein']	['QIG64056.1']
MT074141	Bacteroides phage DAC22, complete genome	179283	No DTR found	15397	11.0830965	ATTAATAAATAATAAAA	intragenic	132	<unknown id>	['DAC22_44']	no_db_xref	-12	1	15425	15602	CDS	['hypothetical protein']	['QIG64058.1']
MT074141	Bacteroides phage DAC22, complete genome	179283	No DTR found	15449	8.288569	CTTAATTTTGATGTAAT	intragenic	132	<unknown id>	['DAC22_44']	no_db_xref	24	1	15425	15602	CDS	['hypothetical protein']	['QIG64058.1']
MT074141	Bacteroides phage DAC22, complete genome	179283	No DTR found	15601	8.52532	ATTATAAATGTATTAAC	intragenic	135	<unknown id>	['DAC22_45']	no_db_xref	10	1	15591	15711	CDS	['hypothetical protein']	['QIG64059.1']
MT074141	Bacteroides phage DAC22, complete genome	179283	No DTR found	15781	9.430887	ATTAAATAAATATTATG	intragenic	138	<unknown id>	['DAC22_46']	no_db_xref	92	1	15689	16490	CDS	['hypothetical protein']	['QIG64060.1']
MT074141	Bacteroides phage DAC22, complete genome	179283	No DTR found	17457	9.246633	TTTAATTGCAGGTAAAG	intragenic	148	<unknown id>	['DAC22_50']	no_db_xref	-268	1	17741	18047	CDS	['hypothetical protein']	['QIG64064.1']
MT074141	Bacteroides phage DAC22, complete genome	179283	No DTR found	18125	10.146084	ATCTATAAAAGGTTAAA	intergenic	153	<unknown id>	['DAC22_52']	no_db_xref	-35	1	18176	18773	CDS	['hypothetical protein']	['QIG64066.1']
MT074141	Bacteroides phage DAC22, complete genome	179283	No DTR found	18795	9.187558	CTAAATATCTAATAAAT	intragenic	155	<unknown id>	['DAC22_53']	no_db_xref	13	1	18782	18905	CDS	['hypothetical protein']	['QIG64067.1']
MT074141	Bacteroides phage DAC22, complete genome	179283	No DTR found	20271	9.245625	GATTATTGGAGTTTAAC	intergenic	167	<unknown id>	['DAC22_57']	no_db_xref	-115	1	20402	20783	CDS	['hypothetical protein']	['QIG64071.1']
MT074141	Bacteroides phage DAC22, complete genome	179283	No DTR found	20365	10.27427	TTTAACAAGATTTTAAT	intergenic	167	<unknown id>	['DAC22_57']	no_db_xref	-21	1	20402	20783	CDS	['hypothetical protein']	['QIG64071.1']
MT074141	Bacteroides phage DAC22, complete genome	179283	No DTR found	20376	13.0924015	TTTAATATTTAATTAAT	intergenic	167	<unknown id>	['DAC22_57']	no_db_xref	-10	1	20402	20783	CDS	['hypothetical protein']	['QIG64071.1']
MT074141	Bacteroides phage DAC22, complete genome	179283	No DTR found	20571	12.166187	GTTTAGAAAAATTAAAG	intragenic	167	<unknown id>	['DAC22_57']	no_db_xref	169	1	20402	20783	CDS	['hypothetical protein']	['QIG64071.1']
MT074141	Bacteroides phage DAC22, complete genome	179283	No DTR found	20653	11.320909	ATTAAAACCTTATAAAC	intragenic	171	<unknown id>	['DAC22_58']	no_db_xref	-127	1	20796	21060	CDS	['hypothetical protein']	['QIG64072.1']
MT074141	Bacteroides phage DAC22, complete genome	179283	No DTR found	21233	12.033587	ATTAAAAAAATATAAAC	intragenic	176	<unknown id>	['DAC22_60']	no_db_xref	-21	1	21270	21507	CDS	['hypothetical protein']	['QIG64074.1']
MT074141	Bacteroides phage DAC22, complete genome	179283	No DTR found	22480	10.13045	ATTAAAGAAGAATTAAA	intragenic	188	<unknown id>	['DAC22_66']	no_db_xref	9	1	22471	22702	CDS	['hypothetical protein']	['QIG64080.1']
MT074141	Bacteroides phage DAC22, complete genome	179283	No DTR found	22539	9.701648	GTTTACAGGAAATGAAT	intragenic	188	<unknown id>	['DAC22_66']	no_db_xref	68	1	22471	22702	CDS	['hypothetical protein']	['QIG64080.1']
MT074141	Bacteroides phage DAC22, complete genome	179283	No DTR found	22754	9.072695	TGTAATTTATTATTAAA	intragenic	192	<unknown id>	['DAC22_67']	no_db_xref	30	1	22724	23189	CDS	['hypothetical protein']	['QIG64081.1']
MT074141	Bacteroides phage DAC22, complete genome	179283	No DTR found	22762	9.177721	ATTATTAAAAAGTTATG	intragenic	192	<unknown id>	['DAC22_67']	no_db_xref	38	1	22724	23189	CDS	['hypothetical protein']	['QIG64081.1']
MT074141	Bacteroides phage DAC22, complete genome	179283	No DTR found	22930	11.028556	GTTTACTAAAGGTGAAG	intragenic	192	<unknown id>	['DAC22_67']	no_db_xref	206	1	22724	23189	CDS	['hypothetical protein']	['QIG64081.1']
MT074141	Bacteroides phage DAC22, complete genome	179283	No DTR found	23854	13.941837	ATTAAGAAAACATGAAG	intragenic	203	<unknown id>	['DAC22_71']	no_db_xref	20	1	23834	24074	CDS	['hypothetical protein']	['QIG64085.1']
MT074141	Bacteroides phage DAC22, complete genome	179283	No DTR found	25159	8.98575	TTTAAATCCTTCTAAAG	intragenic	215	<unknown id>	['DAC22_76']	no_db_xref	-172	1	25347	25968	CDS	['hypothetical protein']	['QIG64090.1']
MT074141	Bacteroides phage DAC22, complete genome	179283	No DTR found	25469	12.175512	ATTAAATGGAAATAAAC	intragenic	215	<unknown id>	['DAC22_76']	no_db_xref	122	1	25347	25968	CDS	['hypothetical protein']	['QIG64090.1']
MT074141	Bacteroides phage DAC22, complete genome	179283	No DTR found	25625	8.92237	TTTGATGCCTAGTCAAT	intragenic	215	<unknown id>	['DAC22_76']	no_db_xref	278	1	25347	25968	CDS	['hypothetical protein']	['QIG64090.1']
MT074141	Bacteroides phage DAC22, complete genome	179283	No DTR found	25998	9.177255	ATTTATATGGTTTTAGG	intergenic	220	<unknown id>	['DAC22_77']	no_db_xref	-66	1	26080	26926	CDS	['hypothetical protein']	['QIG64091.1']
MT074141	Bacteroides phage DAC22, complete genome	179283	No DTR found	26098	11.248222	ATAAATAAAAAATTAAA	intragenic	220	<unknown id>	['DAC22_77']	no_db_xref	18	1	26080	26926	CDS	['hypothetical protein']	['QIG64091.1']
MT074141	Bacteroides phage DAC22, complete genome	179283	No DTR found	26114	12.626191	ATTTATCAAGTTTTAAG	intragenic	220	<unknown id>	['DAC22_77']	no_db_xref	34	1	26080	26926	CDS	['hypothetical protein']	['QIG64091.1']
MT074141	Bacteroides phage DAC22, complete genome	179283	No DTR found	26164	11.998659	CTTAATAGAAAATTAGG	intragenic	220	<unknown id>	['DAC22_77']	no_db_xref	84	1	26080	26926	CDS	['hypothetical protein']	['QIG64091.1']
MT074141	Bacteroides phage DAC22, complete genome	179283	No DTR found	26736	9.643152	GTTAGAAAGAGGTAAAA	intragenic	228	<unknown id>	['DAC22_78']	no_db_xref	-303	1	27055	27322	CDS	['hypothetical protein']	['QIG64092.1']
MT074141	Bacteroides phage DAC22, complete genome	179283	No DTR found	26895	12.272477	GTTAATTTTACATAAAC	intragenic	228	<unknown id>	['DAC22_78']	no_db_xref	-144	1	27055	27322	CDS	['hypothetical protein']	['QIG64092.1']
MT074141	Bacteroides phage DAC22, complete genome	179283	No DTR found	26931	9.202151	TTTAACAAGAATTTACT	intergenic	228	<unknown id>	['DAC22_78']	no_db_xref	-108	1	27055	27322	CDS	['hypothetical protein']	['QIG64092.1']
MT074141	Bacteroides phage DAC22, complete genome	179283	No DTR found	27399	8.9678545	GTAAAAAATAAATTACC	intragenic	230	<unknown id>	['DAC22_79']	no_db_xref	36	1	27363	27579	CDS	['hypothetical protein']	['QIG64093.1']
MT074141	Bacteroides phage DAC22, complete genome	179283	No DTR found	27631	15.165519	ATTAATAGAAAATTAGG	intragenic	233	<unknown id>	['DAC22_80']	no_db_xref	105	1	27526	28219	CDS	['hypothetical protein']	['QIG64094.1']
MT074141	Bacteroides phage DAC22, complete genome	179283	No DTR found	27859	8.781964	CTTGATAATGAATTAAG	intragenic	233	<unknown id>	['DAC22_80']	no_db_xref	333	1	27526	28219	CDS	['hypothetical protein']	['QIG64094.1']
MT074141	Bacteroides phage DAC22, complete genome	179283	No DTR found	27919	10.25651	GTTATTAAAAATTTAGC	intragenic	238	<unknown id>	['DAC22_81']	no_db_xref	-306	1	28241	28421	CDS	['hypothetical protein']	['QIG64095.1']
MT074141	Bacteroides phage DAC22, complete genome	179283	No DTR found	28287	9.389623	GTGAATCAGAAATAAAA	intragenic	238	<unknown id>	['DAC22_81']	no_db_xref	46	1	28241	28421	CDS	['hypothetical protein']	['QIG64095.1']
MT074141	Bacteroides phage DAC22, complete genome	179283	No DTR found	28441	11.09915	ATTAAAAATAATTTAGG	intergenic	242	<unknown id>	['DAC22_82']	no_db_xref	-4	1	28461	29526	CDS	['hypothetical protein']	['QIG64096.1']
MT074141	Bacteroides phage DAC22, complete genome	179283	No DTR found	28481	11.162028	ATTAGCAAGAAATAAAA	intragenic	242	<unknown id>	['DAC22_82']	no_db_xref	20	1	28461	29526	CDS	['hypothetical protein']	['QIG64096.1']
MT074141	Bacteroides phage DAC22, complete genome	179283	No DTR found	28529	10.284176	ATTAAACAAATCTTACC	intragenic	242	<unknown id>	['DAC22_82']	no_db_xref	68	1	28461	29526	CDS	['hypothetical protein']	['QIG64096.1']
MT074141	Bacteroides phage DAC22, complete genome	179283	No DTR found	28717	8.73973	CTACACCTTCTGTTAAT	intragenic	242	<unknown id>	['DAC22_82']	no_db_xref	256	1	28461	29526	CDS	['hypothetical protein']	['QIG64096.1']
MT074141	Bacteroides phage DAC22, complete genome	179283	No DTR found	28852	8.988261	GTAAATTAAAATTAAAG	intragenic	242	<unknown id>	['DAC22_82']	no_db_xref	391	1	28461	29526	CDS	['hypothetical protein']	['QIG64096.1']
MT074141	Bacteroides phage DAC22, complete genome	179283	No DTR found	29510	9.182385	TTTATTATCTAATTAAT	intragenic	249	<unknown id>	['DAC22_83']	no_db_xref	-9	1	29535	29706	CDS	['hypothetical protein']	['QIG64097.1']
MT074141	Bacteroides phage DAC22, complete genome	179283	No DTR found	29684	8.501791	GATAAAAAAGCATAAAA	intragenic	253	<unknown id>	['DAC22_84']	no_db_xref	-22	1	29722	32587	CDS	['hypothetical protein']	['QIG64098.1']
MT074141	Bacteroides phage DAC22, complete genome	179283	No DTR found	29708	8.255183	ATTAAAATATAATTATG	intragenic	253	<unknown id>	['DAC22_84']	no_db_xref	0	1	29722	32587	CDS	['hypothetical protein']	['QIG64098.1']
MT074141	Bacteroides phage DAC22, complete genome	179283	No DTR found	29758	10.424176	CCTAAAGTTGTCTTGAC	intragenic	253	<unknown id>	['DAC22_84']	no_db_xref	36	1	29722	32587	CDS	['hypothetical protein']	['QIG64098.1']
MT074141	Bacteroides phage DAC22, complete genome	179283	No DTR found	30289	8.670809	GTTATTAAAACATTTAA	intragenic	253	<unknown id>	['DAC22_84']	no_db_xref	567	1	29722	32587	CDS	['hypothetical protein']	['QIG64098.1']
MT074141	Bacteroides phage DAC22, complete genome	179283	No DTR found	30568	10.8213	GTTATTCAAGGATTAAA	intragenic	253	<unknown id>	['DAC22_84']	no_db_xref	846	1	29722	32587	CDS	['hypothetical protein']	['QIG64098.1']
MT074141	Bacteroides phage DAC22, complete genome	179283	No DTR found	31114	9.001916	AATAATATATCTTTAAC	intragenic	253	<unknown id>	['DAC22_84']	no_db_xref	1392	1	29722	32587	CDS	['hypothetical protein']	['QIG64098.1']
MT074141	Bacteroides phage DAC22, complete genome	179283	No DTR found	31194	8.806837	ATTAGATGAAAATAAAG	intragenic	264	<unknown id>	['DAC22_85']	no_db_xref	-1389	1	32599	33544	CDS	['hypothetical protein']	['QIG64099.1']
MT074141	Bacteroides phage DAC22, complete genome	179283	No DTR found	31329	9.563202	ATTAAGAGAAGATTTAA	intragenic	264	<unknown id>	['DAC22_85']	no_db_xref	-1254	1	32599	33544	CDS	['hypothetical protein']	['QIG64099.1']
MT074141	Bacteroides phage DAC22, complete genome	179283	No DTR found	31411	8.83795	AATAAATCAACATTAAC	intragenic	264	<unknown id>	['DAC22_85']	no_db_xref	-1172	1	32599	33544	CDS	['hypothetical protein']	['QIG64099.1']
MT074141	Bacteroides phage DAC22, complete genome	179283	No DTR found	31775	10.435854	CTTTACCTTCTGATAAT	intragenic	264	<unknown id>	['DAC22_85']	no_db_xref	-808	1	32599	33544	CDS	['hypothetical protein']	['QIG64099.1']
MT074141	Bacteroides phage DAC22, complete genome	179283	No DTR found	32557	8.2715225	TTTAATGCTTTTGAAAT	intragenic	264	<unknown id>	['DAC22_85']	no_db_xref	-26	1	32599	33544	CDS	['hypothetical protein']	['QIG64099.1']
MT074141	Bacteroides phage DAC22, complete genome	179283	No DTR found	33568	8.915578	GATAATGATGTTTTAAT	intergenic	268	<unknown id>	['DAC22_86']	no_db_xref	-90	1	33674	33854	CDS	['hypothetical protein']	['QIG64100.1']
MT074141	Bacteroides phage DAC22, complete genome	179283	No DTR found	33578	8.378002	TTTTAATATTAATTAAT	intergenic	268	<unknown id>	['DAC22_86']	no_db_xref	-80	1	33674	33854	CDS	['hypothetical protein']	['QIG64100.1']
MT074141	Bacteroides phage DAC22, complete genome	179283	No DTR found	33982	8.531347	GCTAATGAAAAATTAAA	intragenic	270	<unknown id>	['DAC22_87']	no_db_xref	111	1	33871	35662	CDS	['hypothetical protein']	['QIG64101.1']
MT074141	Bacteroides phage DAC22, complete genome	179283	No DTR found	34263	8.267135	ATTAAATATAGATTATC	intragenic	270	<unknown id>	['DAC22_87']	no_db_xref	392	1	33871	35662	CDS	['hypothetical protein']	['QIG64101.1']
MT074141	Bacteroides phage DAC22, complete genome	179283	No DTR found	34642	8.555585	ATTAAAAGTGATTTATC	intragenic	270	<unknown id>	['DAC22_87']	no_db_xref	771	1	33871	35662	CDS	['hypothetical protein']	['QIG64101.1']
MT074141	Bacteroides phage DAC22, complete genome	179283	No DTR found	34830	9.3124485	ATTAACAAATGATTTAA	intragenic	276	<unknown id>	['DAC22_88']	no_db_xref	-812	1	35658	39192	CDS	['hypothetical protein']	['QIG64102.1']
MT074141	Bacteroides phage DAC22, complete genome	179283	No DTR found	35883	8.713017	CTTTATCAATGGTTAAA	intragenic	276	<unknown id>	['DAC22_88']	no_db_xref	225	1	35658	39192	CDS	['hypothetical protein']	['QIG64102.1']
MT074141	Bacteroides phage DAC22, complete genome	179283	No DTR found	35958	8.454834	GTTATTGTTTTAGAAAC	intragenic	276	<unknown id>	['DAC22_88']	no_db_xref	300	1	35658	39192	CDS	['hypothetical protein']	['QIG64102.1']
MT074141	Bacteroides phage DAC22, complete genome	179283	No DTR found	36818	11.970951	ATTAACAGCAAATGAAC	intragenic	276	<unknown id>	['DAC22_88']	no_db_xref	1160	1	35658	39192	CDS	['hypothetical protein']	['QIG64102.1']
MT074141	Bacteroides phage DAC22, complete genome	179283	No DTR found	37301	9.343575	ATTTACTAAATATTATG	intragenic	276	<unknown id>	['DAC22_88']	no_db_xref	1643	1	35658	39192	CDS	['hypothetical protein']	['QIG64102.1']
MT074141	Bacteroides phage DAC22, complete genome	179283	No DTR found	37957	8.742522	GTCAATTCACTATAAAT	intragenic	289	<unknown id>	['DAC22_89']	no_db_xref	-1346	1	39319	47293	CDS	['hypothetical protein']	['QIG64103.1']
MT074141	Bacteroides phage DAC22, complete genome	179283	No DTR found	38233	10.651735	CTTTATATTCATTTAAT	intragenic	289	<unknown id>	['DAC22_89']	no_db_xref	-1070	1	39319	47293	CDS	['hypothetical protein']	['QIG64103.1']
MT074141	Bacteroides phage DAC22, complete genome	179283	No DTR found	38253	8.741051	GGTAATGTTCATTTTAT	intragenic	289	<unknown id>	['DAC22_89']	no_db_xref	-1050	1	39319	47293	CDS	['hypothetical protein']	['QIG64103.1']
MT074141	Bacteroides phage DAC22, complete genome	179283	No DTR found	38274	10.625637	GTTAATTCTGAAATAAC	intragenic	289	<unknown id>	['DAC22_89']	no_db_xref	-1029	1	39319	47293	CDS	['hypothetical protein']	['QIG64103.1']
MT074141	Bacteroides phage DAC22, complete genome	179283	No DTR found	38585	12.516508	ATTAGGAGGACATAAAC	intragenic	289	<unknown id>	['DAC22_89']	no_db_xref	-718	1	39319	47293	CDS	['hypothetical protein']	['QIG64103.1']
MT074141	Bacteroides phage DAC22, complete genome	179283	No DTR found	38613	12.665141	GTTAGCTGGCCTTTAAA	intragenic	289	<unknown id>	['DAC22_89']	no_db_xref	-690	1	39319	47293	CDS	['hypothetical protein']	['QIG64103.1']
MT074141	Bacteroides phage DAC22, complete genome	179283	No DTR found	39297	9.341744	GTTTATTTCTAAATAAT	intergenic	289	<unknown id>	['DAC22_89']	no_db_xref	-6	1	39319	47293	CDS	['hypothetical protein']	['QIG64103.1']
MT074141	Bacteroides phage DAC22, complete genome	179283	No DTR found	39442	11.272532	GTTGATAAGTCTTTAAA	intragenic	289	<unknown id>	['DAC22_89']	no_db_xref	123	1	39319	47293	CDS	['hypothetical protein']	['QIG64103.1']
MT074141	Bacteroides phage DAC22, complete genome	179283	No DTR found	39651	9.495055	ATTAAAAAATAATCAAA	intragenic	289	<unknown id>	['DAC22_89']	no_db_xref	332	1	39319	47293	CDS	['hypothetical protein']	['QIG64103.1']
MT074141	Bacteroides phage DAC22, complete genome	179283	No DTR found	39965	9.494487	CTTTAATTGTTACTAAT	intragenic	289	<unknown id>	['DAC22_89']	no_db_xref	646	1	39319	47293	CDS	['hypothetical protein']	['QIG64103.1']
MT074141	Bacteroides phage DAC22, complete genome	179283	No DTR found	41122	10.490843	ATTAATGGAGTATTAAA	intragenic	289	<unknown id>	['DAC22_89']	no_db_xref	1803	1	39319	47293	CDS	['hypothetical protein']	['QIG64103.1']
MT074141	Bacteroides phage DAC22, complete genome	179283	No DTR found	41296	11.552	GTTATTAATGCATTAAA	intragenic	289	<unknown id>	['DAC22_89']	no_db_xref	1977	1	39319	47293	CDS	['hypothetical protein']	['QIG64103.1']
MT074141	Bacteroides phage DAC22, complete genome	179283	No DTR found	41320	9.2043295	GCTAATTCTTCTTTAAT	intragenic	289	<unknown id>	['DAC22_89']	no_db_xref	2001	1	39319	47293	CDS	['hypothetical protein']	['QIG64103.1']
MT074141	Bacteroides phage DAC22, complete genome	179283	No DTR found	42817	12.834051	GTTAATTCTTTAGTAAT	intragenic	289	<unknown id>	['DAC22_89']	no_db_xref	3498	1	39319	47293	CDS	['hypothetical protein']	['QIG64103.1']
MT074141	Bacteroides phage DAC22, complete genome	179283	No DTR found	42959	8.344881	CTTGGCGTTCTGTAGAT	intragenic	289	<unknown id>	['DAC22_89']	no_db_xref	3640	1	39319	47293	CDS	['hypothetical protein']	['QIG64103.1']
MT074141	Bacteroides phage DAC22, complete genome	179283	No DTR found	43159	10.289796	GTTAGAGACTGGTTAAG	intragenic	289	<unknown id>	['DAC22_89']	no_db_xref	3840	1	39319	47293	CDS	['hypothetical protein']	['QIG64103.1']
MT074141	Bacteroides phage DAC22, complete genome	179283	No DTR found	43327	10.049608	GTTAATATTGGACAAAC	intragenic	289	<unknown id>	['DAC22_89']	no_db_xref	4008	1	39319	47293	CDS	['hypothetical protein']	['QIG64103.1']
MT074141	Bacteroides phage DAC22, complete genome	179283	No DTR found	43546	9.66167	GTTAAAACATTATCAAG	intragenic	314	<unknown id>	['DAC22_90']	no_db_xref	-3796	1	47358	47592	CDS	['hypothetical protein']	['QIG64104.1']
MT074141	Bacteroides phage DAC22, complete genome	179283	No DTR found	43587	9.615223	ATTTATTAATAGTCAAG	intragenic	314	<unknown id>	['DAC22_90']	no_db_xref	-3755	1	47358	47592	CDS	['hypothetical protein']	['QIG64104.1']
MT074141	Bacteroides phage DAC22, complete genome	179283	No DTR found	43695	8.9223175	ATATACAAAACTTAAAG	intragenic	314	<unknown id>	['DAC22_90']	no_db_xref	-3647	1	47358	47592	CDS	['hypothetical protein']	['QIG64104.1']
MT074141	Bacteroides phage DAC22, complete genome	179283	No DTR found	43763	9.179388	CTTTATCTTCATTAAAT	intragenic	314	<unknown id>	['DAC22_90']	no_db_xref	-3579	1	47358	47592	CDS	['hypothetical protein']	['QIG64104.1']
MT074141	Bacteroides phage DAC22, complete genome	179283	No DTR found	44153	8.355084	GTTTAAATACAATTACA	intragenic	314	<unknown id>	['DAC22_90']	no_db_xref	-3189	1	47358	47592	CDS	['hypothetical protein']	['QIG64104.1']
MT074141	Bacteroides phage DAC22, complete genome	179283	No DTR found	44540	9.5536785	CTCAATGGGCTGCTAAT	intragenic	314	<unknown id>	['DAC22_90']	no_db_xref	-2802	1	47358	47592	CDS	['hypothetical protein']	['QIG64104.1']
MT074141	Bacteroides phage DAC22, complete genome	179283	No DTR found	44638	9.39193	GTTTATTATATTTTAAA	intragenic	314	<unknown id>	['DAC22_90']	no_db_xref	-2704	1	47358	47592	CDS	['hypothetical protein']	['QIG64104.1']
MT074141	Bacteroides phage DAC22, complete genome	179283	No DTR found	44945	9.915592	TTTATGCTCCTGTTAAT	intragenic	314	<unknown id>	['DAC22_90']	no_db_xref	-2397	1	47358	47592	CDS	['hypothetical protein']	['QIG64104.1']
MT074141	Bacteroides phage DAC22, complete genome	179283	No DTR found	45417	8.261338	GTTTAGTAAAATTAAAA	intragenic	314	<unknown id>	['DAC22_90']	no_db_xref	-1925	1	47358	47592	CDS	['hypothetical protein']	['QIG64104.1']
MT074141	Bacteroides phage DAC22, complete genome	179283	No DTR found	45427	8.536998	ATTAAAACAACATTGAA	intragenic	314	<unknown id>	['DAC22_90']	no_db_xref	-1915	1	47358	47592	CDS	['hypothetical protein']	['QIG64104.1']
MT074141	Bacteroides phage DAC22, complete genome	179283	No DTR found	45712	10.576943	GTGAAATATACATTAAC	intragenic	314	<unknown id>	['DAC22_90']	no_db_xref	-1630	1	47358	47592	CDS	['hypothetical protein']	['QIG64104.1']
MT074141	Bacteroides phage DAC22, complete genome	179283	No DTR found	46848	8.283931	ATTTATAAACAATTTAA	intragenic	314	<unknown id>	['DAC22_90']	no_db_xref	-494	1	47358	47592	CDS	['hypothetical protein']	['QIG64104.1']
MT074141	Bacteroides phage DAC22, complete genome	179283	No DTR found	47350	9.494878	TTTGAATTATGATTAAT	intragenic	314	<unknown id>	['DAC22_90']	no_db_xref	0	1	47358	47592	CDS	['hypothetical protein']	['QIG64104.1']
MT074141	Bacteroides phage DAC22, complete genome	179283	No DTR found	47462	8.555342	GGTAAATGATAATAAAT	intragenic	314	<unknown id>	['DAC22_90']	no_db_xref	104	1	47358	47592	CDS	['hypothetical protein']	['QIG64104.1']
MT074141	Bacteroides phage DAC22, complete genome	179283	No DTR found	47552	8.569748	ATTAATTCCAAATTATG	intragenic	318	<unknown id>	['DAC22_91']	no_db_xref	-41	1	47609	48092	CDS	['hypothetical protein']	['QIG64105.1']
MT074141	Bacteroides phage DAC22, complete genome	179283	No DTR found	48038	8.39338	TTTAAATCTTCATTAAG	intragenic	323	<unknown id>	['DAC22_92']	no_db_xref	-240	1	48294	48465	CDS	['hypothetical protein']	['QIG64106.1']
MT074141	Bacteroides phage DAC22, complete genome	179283	No DTR found	48165	17.828354	GTTAACAATAAGTTAAC	intergenic	323	<unknown id>	['DAC22_92']	no_db_xref	-113	1	48294	48465	CDS	['hypothetical protein']	['QIG64106.1']
MT074141	Bacteroides phage DAC22, complete genome	179283	No DTR found	48265	8.690049	TTTAAGAATTAATTAAA	intergenic	323	<unknown id>	['DAC22_92']	no_db_xref	-13	1	48294	48465	CDS	['hypothetical protein']	['QIG64106.1']
MT074141	Bacteroides phage DAC22, complete genome	179283	No DTR found	48442	9.199711	ATTATCATTATATTAAG	intragenic	327	<unknown id>	['DAC22_93']	no_db_xref	-91	1	48549	48825	CDS	['hypothetical protein']	['QIG64107.1']
MT074141	Bacteroides phage DAC22, complete genome	179283	No DTR found	48453	11.09927	ATTAAGAAATAATTATG	intragenic	327	<unknown id>	['DAC22_93']	no_db_xref	-80	1	48549	48825	CDS	['hypothetical protein']	['QIG64107.1']
MT074141	Bacteroides phage DAC22, complete genome	179283	No DTR found	48925	10.362142	AATAAAAAAGCATTAAA	intragenic	329	<unknown id>	['DAC22_94']	no_db_xref	108	1	48817	49057	CDS	['hypothetical protein']	['QIG64108.1']
MT074141	Bacteroides phage DAC22, complete genome	179283	No DTR found	49063	9.52895	GGTTATTTTATATAAAC	intragenic	332	<unknown id>	['DAC22_95']	no_db_xref	2	1	49061	49286	CDS	['hypothetical protein']	['QIG64109.1']
MT074141	Bacteroides phage DAC22, complete genome	179283	No DTR found	49144	10.403853	TTTAATTAGATATAAAC	intragenic	332	<unknown id>	['DAC22_95']	no_db_xref	83	1	49061	49286	CDS	['hypothetical protein']	['QIG64109.1']
MT074141	Bacteroides phage DAC22, complete genome	179283	No DTR found	49162	9.224902	ATTAAAAAAGGCTTTAG	intragenic	332	<unknown id>	['DAC22_95']	no_db_xref	101	1	49061	49286	CDS	['hypothetical protein']	['QIG64109.1']
MT074141	Bacteroides phage DAC22, complete genome	179283	No DTR found	49246	10.984645	GTTAGTAGAAGGTGAAG	intragenic	338	<unknown id>	['DAC22_96']	no_db_xref	-26	1	49288	49693	CDS	['hypothetical protein']	['QIG64110.1']
MT074141	Bacteroides phage DAC22, complete genome	179283	No DTR found	49363	9.028867	AATAATAAATCTTTACC	intragenic	338	<unknown id>	['DAC22_96']	no_db_xref	75	1	49288	49693	CDS	['hypothetical protein']	['QIG64110.1']
MT074141	Bacteroides phage DAC22, complete genome	179283	No DTR found	49373	8.681545	CTTTACCTCATGTAGAT	intragenic	338	<unknown id>	['DAC22_96']	no_db_xref	85	1	49288	49693	CDS	['hypothetical protein']	['QIG64110.1']
MT074141	Bacteroides phage DAC22, complete genome	179283	No DTR found	51152	11.09915	ATTAAAAATAATTTAGG	intragenic	350	<unknown id>	['DAC22_101']	no_db_xref	81	1	51071	51488	CDS	['hypothetical protein']	['QIG64115.1']
MT074141	Bacteroides phage DAC22, complete genome	179283	No DTR found	51415	8.319948	TTTTATTAAAAATCAAG	intragenic	354	<unknown id>	['DAC22_102']	no_db_xref	-169	1	51600	52332	CDS	['hypothetical protein']	['QIG64116.1']
MT074141	Bacteroides phage DAC22, complete genome	179283	No DTR found	51608	9.9773035	ATTTAAAAAGTGTAAAG	intragenic	354	<unknown id>	['DAC22_102']	no_db_xref	8	1	51600	52332	CDS	['hypothetical protein']	['QIG64116.1']
MT074141	Bacteroides phage DAC22, complete genome	179283	No DTR found	52440	8.408151	GTAAAGTAAAAGTTAAT	intragenic	357	<unknown id>	['DAC22_103']	no_db_xref	106	1	52334	52595	CDS	['hypothetical protein']	['QIG64117.1']
MT074141	Bacteroides phage DAC22, complete genome	179283	No DTR found	52522	9.93765	GTTAAAAGATATTGAAG	intragenic	361	<unknown id>	['DAC22_104']	no_db_xref	-61	1	52599	52866	CDS	['hypothetical protein']	['QIG64118.1']
MT074141	Bacteroides phage DAC22, complete genome	179283	No DTR found	52647	9.580817	ATTGATAAACATTTAAA	intragenic	361	<unknown id>	['DAC22_104']	no_db_xref	48	1	52599	52866	CDS	['hypothetical protein']	['QIG64118.1']
MT074141	Bacteroides phage DAC22, complete genome	179283	No DTR found	52885	8.329994	TTTAATGTCTTTTTTAA	intragenic	365	<unknown id>	['DAC22_105']	no_db_xref	0	1	52889	53042	CDS	['hypothetical protein']	['QIG64119.1']
MT074141	Bacteroides phage DAC22, complete genome	179283	No DTR found	53015	11.7787	ATTATCAAAAAATTAAA	intragenic	368	<unknown id>	['DAC22_106']	no_db_xref	-13	1	53044	53806	CDS	['hypothetical protein']	['QIG64120.1']
MT074141	Bacteroides phage DAC22, complete genome	179283	No DTR found	53054	10.713924	ATTTAAAAAGGGTAAAG	intragenic	368	<unknown id>	['DAC22_106']	no_db_xref	10	1	53044	53806	CDS	['hypothetical protein']	['QIG64120.1']
MT074141	Bacteroides phage DAC22, complete genome	179283	No DTR found	53091	9.786678	ATTAAAAATAAATAAAA	intragenic	368	<unknown id>	['DAC22_106']	no_db_xref	47	1	53044	53806	CDS	['hypothetical protein']	['QIG64120.1']
MT074141	Bacteroides phage DAC22, complete genome	179283	No DTR found	53784	11.368769	GTTAAATAAAAATTTAG	intragenic	373	<unknown id>	['DAC22_107']	no_db_xref	-21	1	53821	54247	CDS	['hypothetical protein']	['QIG64121.1']
MT074141	Bacteroides phage DAC22, complete genome	179283	No DTR found	53955	8.824014	TTTAAATCAATCTAAAC	intragenic	373	<unknown id>	['DAC22_107']	no_db_xref	134	1	53821	54247	CDS	['hypothetical protein']	['QIG64121.1']
MT074141	Bacteroides phage DAC22, complete genome	179283	No DTR found	54373	8.840396	TTTAATATTAAATAAAT	intragenic	379	<unknown id>	['DAC22_109']	no_db_xref	-1	1	54390	54714	CDS	['hypothetical protein']	['QIG64123.1']
MT074141	Bacteroides phage DAC22, complete genome	179283	No DTR found	54747	8.854489	TTTTACAAGTTGTTAAA	intragenic	381	<unknown id>	['DAC22_110']	no_db_xref	28	1	54719	55220	CDS	['hypothetical protein']	['QIG64124.1']
MT074141	Bacteroides phage DAC22, complete genome	179283	No DTR found	54898	8.774095	GTTAGAGTGGTATAAAT	intragenic	381	<unknown id>	['DAC22_110']	no_db_xref	179	1	54719	55220	CDS	['hypothetical protein']	['QIG64124.1']
MT074141	Bacteroides phage DAC22, complete genome	179283	No DTR found	55644	9.177884	GGTAATTCTTTTTTTAT	intragenic	387	<unknown id>	['DAC22_112']	no_db_xref	222	1	55422	55950	CDS	['hypothetical protein']	['QIG64126.1']
MT074141	Bacteroides phage DAC22, complete genome	179283	No DTR found	56245	10.243868	ATTAACTTATAATCAAG	intragenic	394	<unknown id>	['DAC22_114']	no_db_xref	-135	1	56396	56558	CDS	['hypothetical protein']	['QIG64128.1']
MT074141	Bacteroides phage DAC22, complete genome	179283	No DTR found	56269	12.763671	ATTGATAAAAGATTAAC	intragenic	394	<unknown id>	['DAC22_114']	no_db_xref	-111	1	56396	56558	CDS	['hypothetical protein']	['QIG64128.1']
MT074141	Bacteroides phage DAC22, complete genome	179283	No DTR found	57054	9.911977	ATTAAAAGAATATAAAA	intragenic	400	<unknown id>	['DAC22_117']	no_db_xref	8	1	57046	57628	CDS	['hypothetical protein']	['QIG64131.1']
MT074141	Bacteroides phage DAC22, complete genome	179283	No DTR found	57759	10.1792965	GTTTAAAAATATTTAAA	intragenic	403	<unknown id>	['DAC22_118']	no_db_xref	121	1	57638	57872	CDS	['hypothetical protein']	['QIG64132.1']
MT074141	Bacteroides phage DAC22, complete genome	179283	No DTR found	57782	10.763021	ATTAATGTTTTATTTAT	intragenic	403	<unknown id>	['DAC22_118']	no_db_xref	144	1	57638	57872	CDS	['hypothetical protein']	['QIG64132.1']
MT074141	Bacteroides phage DAC22, complete genome	179283	No DTR found	59447	12.121861	TTTAATAGGAGATAAAG	intragenic	413	<unknown id>	['DAC22_122']	no_db_xref	128	1	59319	59802	CDS	['hypothetical protein']	['QIG64136.1']
MT074141	Bacteroides phage DAC22, complete genome	179283	No DTR found	59723	13.228463	CTTTATGTCTGGTTATC	intragenic	417	<unknown id>	['DAC22_123']	no_db_xref	-71	1	59810	60974	CDS	['hypothetical protein']	['QIG64137.1']
MT074141	Bacteroides phage DAC22, complete genome	179283	No DTR found	60679	9.490213	TGTAAAATTTTCTAAAC	intragenic	420	<unknown id>	['DAC22_124']	no_db_xref	-283	1	60978	61254	CDS	['hypothetical protein']	['QIG64138.1']
MT074141	Bacteroides phage DAC22, complete genome	179283	No DTR found	61219	9.525177	ATTTAGAGATTGTTAAA	intragenic	420	<unknown id>	['DAC22_124']	no_db_xref	241	1	60978	61254	CDS	['hypothetical protein']	['QIG64138.1']
MT074141	Bacteroides phage DAC22, complete genome	179283	No DTR found	61269	9.580841	CTTAAGTTTGTATTTAT	intergenic	424	<unknown id>	['DAC22_125']	no_db_xref	-195	1	61480	61705	CDS	['hypothetical protein']	['QIG64139.1']
MT074141	Bacteroides phage DAC22, complete genome	179283	No DTR found	61573	11.285686	TTTGATGGTGTATTAAT	intragenic	424	<unknown id>	['DAC22_125']	no_db_xref	93	1	61480	61705	CDS	['hypothetical protein']	['QIG64139.1']
MT074141	Bacteroides phage DAC22, complete genome	179283	No DTR found	61584	9.064107	ATTAATTGAATATAAAT	intragenic	424	<unknown id>	['DAC22_125']	no_db_xref	104	1	61480	61705	CDS	['hypothetical protein']	['QIG64139.1']
MT074141	Bacteroides phage DAC22, complete genome	179283	No DTR found	61915	8.693447	ATTAAAAAAATATTATA	intragenic	428	<unknown id>	['DAC22_126']	no_db_xref	122	1	61793	62387	CDS	['hypothetical protein']	['QIG64140.1']
MT074141	Bacteroides phage DAC22, complete genome	179283	No DTR found	62063	8.876614	GTTAAATTGATATTTAG	intragenic	428	<unknown id>	['DAC22_126']	no_db_xref	270	1	61793	62387	CDS	['hypothetical protein']	['QIG64140.1']
MT074141	Bacteroides phage DAC22, complete genome	179283	No DTR found	62087	8.986365	ATTAAATTGGAATTATG	intragenic	428	<unknown id>	['DAC22_126']	no_db_xref	294	1	61793	62387	CDS	['hypothetical protein']	['QIG64140.1']
MT074141	Bacteroides phage DAC22, complete genome	179283	No DTR found	62388	10.549676	TTTAACAATAATTTAAA	intergenic	434	<unknown id>	['DAC22_127']	no_db_xref	-76	1	62480	63035	CDS	['hypothetical protein']	['QIG64141.1']
MT074141	Bacteroides phage DAC22, complete genome	179283	No DTR found	62702	11.645253	GGTAATGTTGTGTTTAC	intragenic	434	<unknown id>	['DAC22_127']	no_db_xref	222	1	62480	63035	CDS	['hypothetical protein']	['QIG64141.1']
MT074141	Bacteroides phage DAC22, complete genome	179283	No DTR found	62807	9.099902	CTTAATGATAAAGTAAT	intragenic	438	<unknown id>	['DAC22_128']	no_db_xref	-214	1	63037	63463	CDS	['hypothetical protein']	['QIG64142.1']
MT074141	Bacteroides phage DAC22, complete genome	179283	No DTR found	63346	8.562861	GATAATAAAAATTTATC	intragenic	441	<unknown id>	['DAC22_129']	no_db_xref	-97	1	63459	63723	CDS	['hypothetical protein']	['QIG64143.1']
MT074141	Bacteroides phage DAC22, complete genome	179283	No DTR found	64382	9.31147	ATTAAATAAATTTCAAC	intragenic	450	<unknown id>	['DAC22_133']	no_db_xref	-124	1	64522	65113	CDS	['hypothetical protein']	['QIG64147.1']
MT074141	Bacteroides phage DAC22, complete genome	179283	No DTR found	64623	8.294607	ATTTAAAGGTAATTTAG	intragenic	450	<unknown id>	['DAC22_133']	no_db_xref	101	1	64522	65113	CDS	['hypothetical protein']	['QIG64147.1']
MT074141	Bacteroides phage DAC22, complete genome	179283	No DTR found	64680	10.511396	GTTAATTGGTATTTTAC	intragenic	450	<unknown id>	['DAC22_133']	no_db_xref	158	1	64522	65113	CDS	['hypothetical protein']	['QIG64147.1']
MT074141	Bacteroides phage DAC22, complete genome	179283	No DTR found	64792	8.328567	TTTAAAAATCAATTAGC	intragenic	450	<unknown id>	['DAC22_133']	no_db_xref	270	1	64522	65113	CDS	['hypothetical protein']	['QIG64147.1']
MT074141	Bacteroides phage DAC22, complete genome	179283	No DTR found	65458	9.999574	ATTATGAAGAATTTAAA	intragenic	455	<unknown id>	['DAC22_134']	no_db_xref	349	1	65109	65838	CDS	['hypothetical protein']	['QIG64148.1']
MT074141	Bacteroides phage DAC22, complete genome	179283	No DTR found	65961	8.646452	CTTATCTCCTTATAAAA	intragenic	458	<unknown id>	['DAC22_135']	no_db_xref	79	1	65882	66209	CDS	['hypothetical protein']	['QIG64149.1']
MT074141	Bacteroides phage DAC22, complete genome	179283	No DTR found	68223	8.337068	CTTAATTTGAAAGTAAT	intragenic	472	<unknown id>	['DAC22_141']	no_db_xref	-34	1	68273	68783	CDS	['hypothetical protein']	['QIG64155.1']
MT074141	Bacteroides phage DAC22, complete genome	179283	No DTR found	69751	8.582621	GATAACAGCTAATAAAG	intragenic	480	<unknown id>	['DAC22_145']	no_db_xref	122	1	69629	69971	CDS	['hypothetical protein']	['QIG64159.1']
MT074141	Bacteroides phage DAC22, complete genome	179283	No DTR found	69868	8.256889	ATTAAGAAGAAAATTAC	intragenic	486	<unknown id>	['DAC22_146']	no_db_xref	-125	1	70009	70237	CDS	['hypothetical protein']	['QIG64160.1']
MT074141	Bacteroides phage DAC22, complete genome	179283	No DTR found	69912	9.756293	ATTTAAAAAGGATTAAT	intragenic	486	<unknown id>	['DAC22_146']	no_db_xref	-81	1	70009	70237	CDS	['hypothetical protein']	['QIG64160.1']
MT074141	Bacteroides phage DAC22, complete genome	179283	No DTR found	69980	11.268824	GATAATTTTATATTAAT	intergenic	486	<unknown id>	['DAC22_146']	no_db_xref	-13	1	70009	70237	CDS	['hypothetical protein']	['QIG64160.1']
MT074141	Bacteroides phage DAC22, complete genome	179283	No DTR found	71037	12.441783	ATTTAGAAGAATTTAAA	intragenic	490	<unknown id>	['DAC22_148']	no_db_xref	121	1	70916	71537	CDS	['hypothetical protein']	['QIG64162.1']
MT074141	Bacteroides phage DAC22, complete genome	179283	No DTR found	71065	8.309977	GTTATTTAAAAGTTTAG	intragenic	490	<unknown id>	['DAC22_148']	no_db_xref	149	1	70916	71537	CDS	['hypothetical protein']	['QIG64162.1']
MT074141	Bacteroides phage DAC22, complete genome	179283	No DTR found	71501	8.27725	GTTAATAAAAATCAAAT	intragenic	495	<unknown id>	['DAC22_149']	no_db_xref	-16	1	71533	71668	CDS	['hypothetical protein']	['QIG64163.1']
MT074141	Bacteroides phage DAC22, complete genome	179283	No DTR found	72511	11.415314	ATTCAAAAGGATTTAAG	intragenic	502	<unknown id>	['DAC22_152']	no_db_xref	-110	1	72637	72904	CDS	['hypothetical protein']	['QIG64166.1']
MT074141	Bacteroides phage DAC22, complete genome	179283	No DTR found	73197	9.625156	TGTAATGGTTTATTTAT	intragenic	507	<unknown id>	['DAC22_154']	no_db_xref	-115	1	73328	73400	CDS	['hypothetical protein']	['QIG64168.1']
MT074141	Bacteroides phage DAC22, complete genome	179283	No DTR found	73520	8.286547	GTTTATCAAAGAAAAAG	intragenic	509	<unknown id>	['DAC22_155']	no_db_xref	119	1	73401	74127	CDS	['hypothetical protein']	['QIG64169.1']
MT074141	Bacteroides phage DAC22, complete genome	179283	No DTR found	74179	9.750675	ATTAAGAAATGATAAAA	intragenic	512	<unknown id>	['DAC22_156']	no_db_xref	20	1	74159	74780	CDS	['hypothetical protein']	['QIG64170.1']
MT074141	Bacteroides phage DAC22, complete genome	179283	No DTR found	74419	9.242979	TTTAACAATAAGTTTAG	intragenic	512	<unknown id>	['DAC22_156']	no_db_xref	260	1	74159	74780	CDS	['hypothetical protein']	['QIG64170.1']
MT074141	Bacteroides phage DAC22, complete genome	179283	No DTR found	74603	9.518939	GTTATTAAAAAATTAGA	intragenic	517	<unknown id>	['DAC22_157']	no_db_xref	-222	1	74841	75009	CDS	['hypothetical protein']	['QIG64171.1']
MT074141	Bacteroides phage DAC22, complete genome	179283	No DTR found	75017	10.3801565	TTTAATCCTTTTTTAAA	intergenic	520	<unknown id>	['DAC22_158']	no_db_xref	-46	1	75079	75874	CDS	['hypothetical protein']	['QIG64172.1']
MT074141	Bacteroides phage DAC22, complete genome	179283	No DTR found	75283	9.204197	ATTGATAAACAATTAAT	intragenic	520	<unknown id>	['DAC22_158']	no_db_xref	204	1	75079	75874	CDS	['hypothetical protein']	['QIG64172.1']
MT074141	Bacteroides phage DAC22, complete genome	179283	No DTR found	75766	9.098057	ATTAAAAGGAAAGAAAC	intragenic	526	<unknown id>	['DAC22_159']	no_db_xref	-589	1	76371	76455	tRNA	['tRNA-Gln']	no_protein_id
MT074141	Bacteroides phage DAC22, complete genome	179283	No DTR found	75985	8.902228	GTTTAACAAACAATAAA	intergenic	526	<unknown id>	['DAC22_159']	no_db_xref	-370	1	76371	76455	tRNA	['tRNA-Gln']	no_protein_id
MT074141	Bacteroides phage DAC22, complete genome	179283	No DTR found	75986	8.697917	TTTAACAAACAATAAAT	intergenic	526	<unknown id>	['DAC22_159']	no_db_xref	-369	1	76371	76455	tRNA	['tRNA-Gln']	no_protein_id
MT074141	Bacteroides phage DAC22, complete genome	179283	No DTR found	76865	10.900989	ATTAATATTTTATAAAT	intergenic	535	<unknown id>	['DAC22_163']	no_db_xref	-18	1	76899	77145	CDS	['hypothetical protein']	['QIG64174.1']
MT074141	Bacteroides phage DAC22, complete genome	179283	No DTR found	77532	9.553291	ATTAATTAAAAATTTAA	intergenic	540	<unknown id>	['DAC22_165']	no_db_xref	-6	1	77554	77758	CDS	['hypothetical protein']	['QIG64176.1']
MT074141	Bacteroides phage DAC22, complete genome	179283	No DTR found	77588	9.721003	CTAAAGGTCAAATTAAT	intragenic	540	<unknown id>	['DAC22_165']	no_db_xref	34	1	77554	77758	CDS	['hypothetical protein']	['QIG64176.1']
MT074141	Bacteroides phage DAC22, complete genome	179283	No DTR found	78340	8.777947	AATAAACAAATTTTAAG	intragenic	545	<unknown id>	['DAC22_167']	no_db_xref	6	1	78334	78817	CDS	['hypothetical protein']	['QIG64178.1']
MT074141	Bacteroides phage DAC22, complete genome	179283	No DTR found	78955	12.022901	ATTTATCTAAATTTAAG	intragenic	548	<unknown id>	['DAC22_168']	no_db_xref	136	1	78819	79299	CDS	['hypothetical protein']	['QIG64179.1']
MT074141	Bacteroides phage DAC22, complete genome	179283	No DTR found	79130	8.704993	TTTAATTTATTCTTATT	intragenic	554	<unknown id>	['DAC22_169']	no_db_xref	-209	1	79355	82703	CDS	['hypothetical protein']	['QIG64180.1']
MT074141	Bacteroides phage DAC22, complete genome	179283	No DTR found	79225	8.680656	GTTTAGAAAAGATTCAA	intragenic	554	<unknown id>	['DAC22_169']	no_db_xref	-114	1	79355	82703	CDS	['hypothetical protein']	['QIG64180.1']
MT074141	Bacteroides phage DAC22, complete genome	179283	No DTR found	79247	8.731849	TTTAAATGAAAATAAAG	intragenic	554	<unknown id>	['DAC22_169']	no_db_xref	-92	1	79355	82703	CDS	['hypothetical protein']	['QIG64180.1']
MT074141	Bacteroides phage DAC22, complete genome	179283	No DTR found	79689	8.907435	CTTTAGAAGCTATTAAT	intragenic	554	<unknown id>	['DAC22_169']	no_db_xref	334	1	79355	82703	CDS	['hypothetical protein']	['QIG64180.1']
MT074141	Bacteroides phage DAC22, complete genome	179283	No DTR found	80851	8.795149	ATTAAGTGATTCTAAAC	intragenic	554	<unknown id>	['DAC22_169']	no_db_xref	1496	1	79355	82703	CDS	['hypothetical protein']	['QIG64180.1']
MT074141	Bacteroides phage DAC22, complete genome	179283	No DTR found	81055	10.266486	GTTTAGGTTTGCTAAAT	intragenic	554	<unknown id>	['DAC22_169']	no_db_xref	1700	1	79355	82703	CDS	['hypothetical protein']	['QIG64180.1']
MT074141	Bacteroides phage DAC22, complete genome	179283	No DTR found	81371	8.639954	GCTAATTGGAACTCAAG	intragenic	565	<unknown id>	['DAC22_170']	no_db_xref	-1797	1	83184	89856	CDS	['hypothetical protein']	['QIG64181.1']
MT074141	Bacteroides phage DAC22, complete genome	179283	No DTR found	81461	13.847135	CTTTATATTTGGTTAAT	intragenic	565	<unknown id>	['DAC22_170']	no_db_xref	-1707	1	83184	89856	CDS	['hypothetical protein']	['QIG64181.1']
MT074141	Bacteroides phage DAC22, complete genome	179283	No DTR found	81969	8.900124	CTAACTTGCTTATTAAT	intragenic	565	<unknown id>	['DAC22_170']	no_db_xref	-1199	1	83184	89856	CDS	['hypothetical protein']	['QIG64181.1']
MT074141	Bacteroides phage DAC22, complete genome	179283	No DTR found	82064	9.068868	ATTAATAATGAGTTTCC	intragenic	565	<unknown id>	['DAC22_170']	no_db_xref	-1104	1	83184	89856	CDS	['hypothetical protein']	['QIG64181.1']
MT074141	Bacteroides phage DAC22, complete genome	179283	No DTR found	82189	8.329746	ATTAACAGGAACGTATG	intragenic	565	<unknown id>	['DAC22_170']	no_db_xref	-979	1	83184	89856	CDS	['hypothetical protein']	['QIG64181.1']
MT074141	Bacteroides phage DAC22, complete genome	179283	No DTR found	83064	8.2847805	GTGAAGAGTTACTTAAG	intergenic	565	<unknown id>	['DAC22_170']	no_db_xref	-104	1	83184	89856	CDS	['hypothetical protein']	['QIG64181.1']
MT074141	Bacteroides phage DAC22, complete genome	179283	No DTR found	83294	10.260063	GTTAGCCTATGGTAAAT	intragenic	565	<unknown id>	['DAC22_170']	no_db_xref	110	1	83184	89856	CDS	['hypothetical protein']	['QIG64181.1']
MT074141	Bacteroides phage DAC22, complete genome	179283	No DTR found	83665	12.346358	ATTTACCAGAATCTAAG	intragenic	565	<unknown id>	['DAC22_170']	no_db_xref	481	1	83184	89856	CDS	['hypothetical protein']	['QIG64181.1']
MT074141	Bacteroides phage DAC22, complete genome	179283	No DTR found	84021	8.486143	ATAAACAATATATTAGG	intragenic	565	<unknown id>	['DAC22_170']	no_db_xref	837	1	83184	89856	CDS	['hypothetical protein']	['QIG64181.1']
MT074141	Bacteroides phage DAC22, complete genome	179283	No DTR found	84294	10.589075	TTTAATAATAAGTTAAT	intragenic	565	<unknown id>	['DAC22_170']	no_db_xref	1110	1	83184	89856	CDS	['hypothetical protein']	['QIG64181.1']
MT074141	Bacteroides phage DAC22, complete genome	179283	No DTR found	84447	9.383199	ATTTATAATGAGTTTAG	intragenic	565	<unknown id>	['DAC22_170']	no_db_xref	1263	1	83184	89856	CDS	['hypothetical protein']	['QIG64181.1']
MT074141	Bacteroides phage DAC22, complete genome	179283	No DTR found	84718	8.45158	CTGTATCTTATGTTAAT	intragenic	565	<unknown id>	['DAC22_170']	no_db_xref	1534	1	83184	89856	CDS	['hypothetical protein']	['QIG64181.1']
MT074141	Bacteroides phage DAC22, complete genome	179283	No DTR found	85602	11.233134	GATAATTATAAATTAAC	intragenic	565	<unknown id>	['DAC22_170']	no_db_xref	2418	1	83184	89856	CDS	['hypothetical protein']	['QIG64181.1']
MT074141	Bacteroides phage DAC22, complete genome	179283	No DTR found	85988	8.498806	ATTAAAAGGGCTTTATT	intragenic	565	<unknown id>	['DAC22_170']	no_db_xref	2804	1	83184	89856	CDS	['hypothetical protein']	['QIG64181.1']
MT074141	Bacteroides phage DAC22, complete genome	179283	No DTR found	86946	10.111264	ATTACAAATGAGTTAAG	intragenic	582	<unknown id>	['DAC22_171']	no_db_xref	-2902	1	89864	90371	CDS	['hypothetical protein']	['QIG64182.1']
MT074141	Bacteroides phage DAC22, complete genome	179283	No DTR found	87325	9.275746	CTTATACTCCTATTAAA	intragenic	582	<unknown id>	['DAC22_171']	no_db_xref	-2523	1	89864	90371	CDS	['hypothetical protein']	['QIG64182.1']
MT074141	Bacteroides phage DAC22, complete genome	179283	No DTR found	87646	10.94002	GTGAAATTCTTGTAAAT	intragenic	582	<unknown id>	['DAC22_171']	no_db_xref	-2202	1	89864	90371	CDS	['hypothetical protein']	['QIG64182.1']
MT074141	Bacteroides phage DAC22, complete genome	179283	No DTR found	87690	10.106638	GTTATTTGGAATTTAAA	intragenic	582	<unknown id>	['DAC22_171']	no_db_xref	-2158	1	89864	90371	CDS	['hypothetical protein']	['QIG64182.1']
MT074141	Bacteroides phage DAC22, complete genome	179283	No DTR found	87775	10.928151	ATTTACCAGATATTACA	intragenic	582	<unknown id>	['DAC22_171']	no_db_xref	-2073	1	89864	90371	CDS	['hypothetical protein']	['QIG64182.1']
MT074141	Bacteroides phage DAC22, complete genome	179283	No DTR found	88605	9.625637	GTTAATACTATTGTAAC	intragenic	582	<unknown id>	['DAC22_171']	no_db_xref	-1243	1	89864	90371	CDS	['hypothetical protein']	['QIG64182.1']
MT074141	Bacteroides phage DAC22, complete genome	179283	No DTR found	89187	8.646171	GTTAAAGGTTTTGAAAT	intragenic	582	<unknown id>	['DAC22_171']	no_db_xref	-661	1	89864	90371	CDS	['hypothetical protein']	['QIG64182.1']
MT074141	Bacteroides phage DAC22, complete genome	179283	No DTR found	90103	9.321575	GTTAATAGCTATTCAAA	intragenic	582	<unknown id>	['DAC22_171']	no_db_xref	239	1	89864	90371	CDS	['hypothetical protein']	['QIG64182.1']
MT074141	Bacteroides phage DAC22, complete genome	179283	No DTR found	90160	9.802175	TTTAACTACTAATGAAC	intragenic	587	<unknown id>	['DAC22_172']	no_db_xref	-285	1	90461	90734	CDS	['hypothetical protein']	['QIG64183.1']
MT074141	Bacteroides phage DAC22, complete genome	179283	No DTR found	90407	10.434309	TTTGATTTCTAGTAAAT	intergenic	587	<unknown id>	['DAC22_172']	no_db_xref	-38	1	90461	90734	CDS	['hypothetical protein']	['QIG64183.1']
MT074141	Bacteroides phage DAC22, complete genome	179283	No DTR found	90785	10.672854	ATTAATTGGATGTAAAA	intragenic	589	<unknown id>	['DAC22_173']	no_db_xref	38	1	90747	91269	CDS	['hypothetical protein']	['QIG64184.1']
MT074141	Bacteroides phage DAC22, complete genome	179283	No DTR found	91498	9.9206915	GTTAAAAGGTTACTAAA	intergenic	592	<unknown id>	['DAC22_174']	no_db_xref	224	1	91274	91475	CDS	['hypothetical protein']	['QIG64185.1']
MT074141	Bacteroides phage DAC22, complete genome	179283	No DTR found	91552	16.424414	CTTAAATGTTTATTAAT	intergenic	599	<unknown id>	['DAC22_175']	no_db_xref	-223	1	91791	92115	CDS	['hypothetical protein']	['QIG64186.1']
MT074141	Bacteroides phage DAC22, complete genome	179283	No DTR found	91643	8.259536	GTTAACAAATTTTCACA	intergenic	599	<unknown id>	['DAC22_175']	no_db_xref	-132	1	91791	92115	CDS	['hypothetical protein']	['QIG64186.1']
MT074141	Bacteroides phage DAC22, complete genome	179283	No DTR found	91739	9.384331	CTTAATGCGCTACTATT	intergenic	599	<unknown id>	['DAC22_175']	no_db_xref	-36	1	91791	92115	CDS	['hypothetical protein']	['QIG64186.1']
MT074141	Bacteroides phage DAC22, complete genome	179283	No DTR found	91758	10.033508	TTTAGTATTTAATTAAT	intergenic	599	<unknown id>	['DAC22_175']	no_db_xref	-17	1	91791	92115	CDS	['hypothetical protein']	['QIG64186.1']
MT074141	Bacteroides phage DAC22, complete genome	179283	No DTR found	92161	9.2129965	TTTAATCGCTAATTACT	intragenic	601	<unknown id>	['DAC22_176']	no_db_xref	23	1	92138	92645	CDS	['hypothetical protein']	['QIG64187.1']
MT074141	Bacteroides phage DAC22, complete genome	179283	No DTR found	92973	10.165987	ATTTAAAGACAATAAAC	intragenic	606	<unknown id>	['DAC22_178']	no_db_xref	137	1	92836	93391	CDS	['hypothetical protein']	['QIG64189.1']
MT074141	Bacteroides phage DAC22, complete genome	179283	No DTR found	93199	9.221511	GTATATAATCTATTAAC	intragenic	610	<unknown id>	['DAC22_179']	no_db_xref	-175	1	93390	94209	CDS	['hypothetical protein']	['QIG64190.1']
MT074141	Bacteroides phage DAC22, complete genome	179283	No DTR found	93407	12.772973	ATTAATAGAAAATTTAC	intragenic	610	<unknown id>	['DAC22_179']	no_db_xref	17	1	93390	94209	CDS	['hypothetical protein']	['QIG64190.1']
MT074141	Bacteroides phage DAC22, complete genome	179283	No DTR found	93569	8.297786	TTTAACAGCTGAAAAAC	intragenic	610	<unknown id>	['DAC22_179']	no_db_xref	179	1	93390	94209	CDS	['hypothetical protein']	['QIG64190.1']
MT074141	Bacteroides phage DAC22, complete genome	179283	No DTR found	94226	10.95865	ATCAAAAAAGAATTAAA	intragenic	614	<unknown id>	['DAC22_180']	no_db_xref	16	1	94210	94735	CDS	['hypothetical protein']	['QIG64191.1']
MT074141	Bacteroides phage DAC22, complete genome	179283	No DTR found	95178	8.686004	ATTAATTTTAATTTAGC	intergenic	621	<unknown id>	['DAC22_182']	no_db_xref	-13	1	95207	95894	CDS	['hypothetical protein']	['QIG64193.1']
MT074141	Bacteroides phage DAC22, complete genome	179283	No DTR found	95198	8.3551855	ATATACAAAATGTTAAA	intragenic	621	<unknown id>	['DAC22_182']	no_db_xref	0	1	95207	95894	CDS	['hypothetical protein']	['QIG64193.1']
MT074141	Bacteroides phage DAC22, complete genome	179283	No DTR found	95376	9.633984	GTTATTTTACTGTAAAT	intragenic	621	<unknown id>	['DAC22_182']	no_db_xref	169	1	95207	95894	CDS	['hypothetical protein']	['QIG64193.1']
MT074141	Bacteroides phage DAC22, complete genome	179283	No DTR found	96092	9.110755	TTTAAAAGAATGTAAAG	intragenic	627	<unknown id>	['DAC22_184']	no_db_xref	-140	1	96248	96716	CDS	['hypothetical protein']	['QIG64195.1']
MT074141	Bacteroides phage DAC22, complete genome	179283	No DTR found	96729	8.424288	ATTAAAAATTAGTTCAG	intragenic	629	<unknown id>	['DAC22_185']	no_db_xref	11	1	96718	99274	CDS	['hypothetical protein']	['QIG64196.1']
MT074141	Bacteroides phage DAC22, complete genome	179283	No DTR found	97168	9.16718	GATATTAGTACATTAAG	intragenic	629	<unknown id>	['DAC22_185']	no_db_xref	450	1	96718	99274	CDS	['hypothetical protein']	['QIG64196.1']
MT074141	Bacteroides phage DAC22, complete genome	179283	No DTR found	97179	8.868502	ATTAAGACCTAATCAAG	intragenic	629	<unknown id>	['DAC22_185']	no_db_xref	461	1	96718	99274	CDS	['hypothetical protein']	['QIG64196.1']
MT074141	Bacteroides phage DAC22, complete genome	179283	No DTR found	98341	8.360786	GTTAAATGTATGTCAAA	intragenic	639	<unknown id>	['DAC22_186']	no_db_xref	-1081	1	99438	99918	CDS	['hypothetical protein']	['QIG64197.1']
MT074141	Bacteroides phage DAC22, complete genome	179283	No DTR found	98416	10.296634	GTTCATCCTACTTTAAG	intragenic	639	<unknown id>	['DAC22_186']	no_db_xref	-1006	1	99438	99918	CDS	['hypothetical protein']	['QIG64197.1']
MT074141	Bacteroides phage DAC22, complete genome	179283	No DTR found	98916	9.506813	TTTAAAACAACATAAAG	intragenic	639	<unknown id>	['DAC22_186']	no_db_xref	-506	1	99438	99918	CDS	['hypothetical protein']	['QIG64197.1']
MT074141	Bacteroides phage DAC22, complete genome	179283	No DTR found	99266	9.975958	GTTTATAATAATTTATG	intragenic	639	<unknown id>	['DAC22_186']	no_db_xref	-156	1	99438	99918	CDS	['hypothetical protein']	['QIG64197.1']
MT074141	Bacteroides phage DAC22, complete genome	179283	No DTR found	99315	8.2692585	GTTAACAAATTTTAACA	intergenic	639	<unknown id>	['DAC22_186']	no_db_xref	-107	1	99438	99918	CDS	['hypothetical protein']	['QIG64197.1']
MT074141	Bacteroides phage DAC22, complete genome	179283	No DTR found	99453	12.29523	GTTAATAAAGAATTAGT	intragenic	639	<unknown id>	['DAC22_186']	no_db_xref	15	1	99438	99918	CDS	['hypothetical protein']	['QIG64197.1']
MT074141	Bacteroides phage DAC22, complete genome	179283	No DTR found	100323	12.423202	ATTAATCCAAAATCAAG	intragenic	644	<unknown id>	['DAC22_188']	no_db_xref	101	1	100222	100474	CDS	['hypothetical protein']	['QIG64199.1']
MT074141	Bacteroides phage DAC22, complete genome	179283	No DTR found	100446	8.778517	ATTAATAACAATTTATA	intragenic	648	<unknown id>	['DAC22_189']	no_db_xref	-1	1	100463	101651	CDS	['hypothetical protein']	['QIG64200.1']
MT074141	Bacteroides phage DAC22, complete genome	179283	No DTR found	101014	8.366931	AATAAAAGAGCTTCAAG	intragenic	648	<unknown id>	['DAC22_189']	no_db_xref	551	1	100463	101651	CDS	['hypothetical protein']	['QIG64200.1']
MT074141	Bacteroides phage DAC22, complete genome	179283	No DTR found	101025	8.777192	TTCAAGAAAACTTTAAA	intragenic	648	<unknown id>	['DAC22_189']	no_db_xref	562	1	100463	101651	CDS	['hypothetical protein']	['QIG64200.1']
MT074141	Bacteroides phage DAC22, complete genome	179283	No DTR found	101123	8.926521	ATTTATAGTAAATCAAA	intragenic	654	<unknown id>	['DAC22_190']	no_db_xref	-517	1	101656	103186	CDS	['hypothetical protein']	['QIG64201.1']
MT074141	Bacteroides phage DAC22, complete genome	179283	No DTR found	101333	13.545291	ATTAATCCTTTATTAAT	intragenic	654	<unknown id>	['DAC22_190']	no_db_xref	-307	1	101656	103186	CDS	['hypothetical protein']	['QIG64201.1']
MT074141	Bacteroides phage DAC22, complete genome	179283	No DTR found	102652	10.160742	ATAAAAAGCAAATTAAG	intragenic	659	<unknown id>	['DAC22_191']	no_db_xref	-605	1	103273	103831	CDS	['hypothetical protein']	['QIG64202.1']
MT074141	Bacteroides phage DAC22, complete genome	179283	No DTR found	103158	11.40598	ATTTATATGGAATAAAG	intragenic	659	<unknown id>	['DAC22_191']	no_db_xref	-99	1	103273	103831	CDS	['hypothetical protein']	['QIG64202.1']
MT074141	Bacteroides phage DAC22, complete genome	179283	No DTR found	103181	8.834137	CTTAACAAAATTTTACA	intragenic	659	<unknown id>	['DAC22_191']	no_db_xref	-76	1	103273	103831	CDS	['hypothetical protein']	['QIG64202.1']
MT074141	Bacteroides phage DAC22, complete genome	179283	No DTR found	103465	10.334723	TTTAATTGTCTTTTAAA	intragenic	659	<unknown id>	['DAC22_191']	no_db_xref	192	1	103273	103831	CDS	['hypothetical protein']	['QIG64202.1']
MT074141	Bacteroides phage DAC22, complete genome	179283	No DTR found	103628	11.546885	CTAAATTTTCTGTAAAT	intragenic	663	<unknown id>	['DAC22_192']	no_db_xref	-188	1	103832	104516	CDS	['hypothetical protein']	['QIG64203.1']
MT074141	Bacteroides phage DAC22, complete genome	179283	No DTR found	103858	11.292835	ATTTACAGAAGATGAAG	intragenic	663	<unknown id>	['DAC22_192']	no_db_xref	26	1	103832	104516	CDS	['hypothetical protein']	['QIG64203.1']
MT074141	Bacteroides phage DAC22, complete genome	179283	No DTR found	105137	8.52328	GATGAAGATTTATTAAT	intragenic	670	<unknown id>	['DAC22_195']	no_db_xref	45	1	105092	105653	CDS	['hypothetical protein']	['QIG64206.1']
MT074141	Bacteroides phage DAC22, complete genome	179283	No DTR found	105194	9.178006	GATAATGGTTTATTTAT	intragenic	670	<unknown id>	['DAC22_195']	no_db_xref	102	1	105092	105653	CDS	['hypothetical protein']	['QIG64206.1']
MT074141	Bacteroides phage DAC22, complete genome	179283	No DTR found	105620	8.323975	ATTGATAAATTATTAAA	intragenic	675	<unknown id>	['DAC22_196']	no_db_xref	-16	1	105652	105955	CDS	['hypothetical protein']	['QIG64207.1']
MT074141	Bacteroides phage DAC22, complete genome	179283	No DTR found	105905	8.833817	CTAAATATACTTTTAAT	intragenic	678	<unknown id>	['DAC22_197']	no_db_xref	-17	1	105938	106439	CDS	['hypothetical protein']	['QIG64208.1']
MT074141	Bacteroides phage DAC22, complete genome	179283	No DTR found	106029	10.992673	GTAAAGAAAAAATTAGG	intragenic	678	<unknown id>	['DAC22_197']	no_db_xref	91	1	105938	106439	CDS	['hypothetical protein']	['QIG64208.1']
MT074141	Bacteroides phage DAC22, complete genome	179283	No DTR found	106253	8.633842	ATTTATCCTTATTTAAG	intragenic	682	<unknown id>	['DAC22_198']	no_db_xref	-295	1	106564	107617	CDS	['hypothetical protein']	['QIG64209.1']
MT074141	Bacteroides phage DAC22, complete genome	179283	No DTR found	107308	10.713622	GTTAGAAATATTTTAAG	intragenic	686	<unknown id>	['DAC22_199']	no_db_xref	-373	1	107697	109347	CDS	['hypothetical protein']	['QIG64210.1']
MT074141	Bacteroides phage DAC22, complete genome	179283	No DTR found	107483	8.805618	ATCAAAAGGAAATAAAA	intragenic	686	<unknown id>	['DAC22_199']	no_db_xref	-198	1	107697	109347	CDS	['hypothetical protein']	['QIG64210.1']
MT074141	Bacteroides phage DAC22, complete genome	179283	No DTR found	107832	10.304669	GTTAAAAAGTATTTAGA	intragenic	686	<unknown id>	['DAC22_199']	no_db_xref	135	1	107697	109347	CDS	['hypothetical protein']	['QIG64210.1']
MT074141	Bacteroides phage DAC22, complete genome	179283	No DTR found	108008	8.292977	ATTAAAAGCAGTTGAAC	intragenic	686	<unknown id>	['DAC22_199']	no_db_xref	311	1	107697	109347	CDS	['hypothetical protein']	['QIG64210.1']
MT074141	Bacteroides phage DAC22, complete genome	179283	No DTR found	109035	9.225793	ATTAAAAATTATTTAGG	intragenic	692	<unknown id>	['DAC22_200']	no_db_xref	-408	1	109459	111094	CDS	['hypothetical protein']	['QIG64211.1']
MT074141	Bacteroides phage DAC22, complete genome	179283	No DTR found	109167	11.151852	GGTAATCAAGCTTTAAA	intragenic	692	<unknown id>	['DAC22_200']	no_db_xref	-276	1	109459	111094	CDS	['hypothetical protein']	['QIG64211.1']
MT074141	Bacteroides phage DAC22, complete genome	179283	No DTR found	110136	12.896647	GTTAAGAGGATATTATC	intragenic	692	<unknown id>	['DAC22_200']	no_db_xref	677	1	109459	111094	CDS	['hypothetical protein']	['QIG64211.1']
MT074141	Bacteroides phage DAC22, complete genome	179283	No DTR found	111432	9.091697	TTTATTCTTTTGTAAAT	intragenic	699	<unknown id>	['DAC22_202']	no_db_xref	-44	1	111492	111624	CDS	['hypothetical protein']	['QIG64213.1']
MT074141	Bacteroides phage DAC22, complete genome	179283	No DTR found	111464	9.246416	ATTAAGTATAATTTAAT	intragenic	699	<unknown id>	['DAC22_202']	no_db_xref	-12	1	111492	111624	CDS	['hypothetical protein']	['QIG64213.1']
MT074141	Bacteroides phage DAC22, complete genome	179283	No DTR found	111704	8.798845	GGTCATTCTTATTTAAC	intragenic	701	<unknown id>	['DAC22_203']	no_db_xref	78	1	111626	112538	CDS	['hypothetical protein']	['QIG64214.1']
MT074141	Bacteroides phage DAC22, complete genome	179283	No DTR found	112455	9.264654	ATGAAGAATTAATTAAG	intragenic	706	<unknown id>	['DAC22_204']	no_db_xref	-69	1	112540	114199	CDS	['hypothetical protein']	['QIG64215.1']
MT074141	Bacteroides phage DAC22, complete genome	179283	No DTR found	112462	10.599178	ATTAATTAAGGATAAAA	intragenic	706	<unknown id>	['DAC22_204']	no_db_xref	-62	1	112540	114199	CDS	['hypothetical protein']	['QIG64215.1']
MT074141	Bacteroides phage DAC22, complete genome	179283	No DTR found	112804	12.640476	ATTAAGATAGAATTAAA	intragenic	706	<unknown id>	['DAC22_204']	no_db_xref	264	1	112540	114199	CDS	['hypothetical protein']	['QIG64215.1']
MT074141	Bacteroides phage DAC22, complete genome	179283	No DTR found	112870	9.605287	GTTGATGGTATATTTAC	intragenic	706	<unknown id>	['DAC22_204']	no_db_xref	330	1	112540	114199	CDS	['hypothetical protein']	['QIG64215.1']
MT074141	Bacteroides phage DAC22, complete genome	179283	No DTR found	113215	8.356431	ATAGATAAACCTTTAAG	intragenic	706	<unknown id>	['DAC22_204']	no_db_xref	675	1	112540	114199	CDS	['hypothetical protein']	['QIG64215.1']
MT074141	Bacteroides phage DAC22, complete genome	179283	No DTR found	113992	12.269622	GTTTATGCTTGGTTAAA	intragenic	713	<unknown id>	['DAC22_205']	no_db_xref	-208	1	114216	114834	CDS	['hypothetical protein']	['QIG64216.1']
MT074141	Bacteroides phage DAC22, complete genome	179283	No DTR found	114011	8.897761	CTCAAGCTTTTATAAAT	intragenic	713	<unknown id>	['DAC22_205']	no_db_xref	-189	1	114216	114834	CDS	['hypothetical protein']	['QIG64216.1']
MT074141	Bacteroides phage DAC22, complete genome	179283	No DTR found	114420	9.215085	TTAAATAATTTATTAAC	intragenic	713	<unknown id>	['DAC22_205']	no_db_xref	204	1	114216	114834	CDS	['hypothetical protein']	['QIG64216.1']
MT074141	Bacteroides phage DAC22, complete genome	179283	No DTR found	114454	8.584297	CTGAATTTCCTATAAAA	intragenic	713	<unknown id>	['DAC22_205']	no_db_xref	238	1	114216	114834	CDS	['hypothetical protein']	['QIG64216.1']
MT074141	Bacteroides phage DAC22, complete genome	179283	No DTR found	115652	10.324179	ATTAAAAAATCTTTATG	intragenic	721	<unknown id>	['DAC22_208']	no_db_xref	218	1	115434	116115	CDS	['hypothetical protein']	['QIG64218.1']
MT074141	Bacteroides phage DAC22, complete genome	179283	No DTR found	115854	10.452997	GTTAAAAAAGAAATAAA	intragenic	725	<unknown id>	['DAC22_209']	no_db_xref	-265	1	116135	116540	CDS	['hypothetical protein']	['QIG64219.1']
MT074141	Bacteroides phage DAC22, complete genome	179283	No DTR found	116332	9.790595	TTTAATAAAAAATAAAA	intragenic	728	<unknown id>	['DAC22_210']	no_db_xref	-157	1	116505	117354	CDS	['hypothetical protein']	['QIG64220.1']
MT074141	Bacteroides phage DAC22, complete genome	179283	No DTR found	116557	11.183899	GTAAAGGTGTTGTTAAT	intragenic	728	<unknown id>	['DAC22_210']	no_db_xref	52	1	116505	117354	CDS	['hypothetical protein']	['QIG64220.1']
MT074141	Bacteroides phage DAC22, complete genome	179283	No DTR found	117120	8.873871	GTTGATTATATATTAAA	intragenic	732	<unknown id>	['DAC22_211']	no_db_xref	-250	1	117386	117941	CDS	['hypothetical protein']	['QIG64221.1']
MT074141	Bacteroides phage DAC22, complete genome	179283	No DTR found	119010	8.574983	GTTTGCAGGAGACCAAG	intragenic	738	<unknown id>	['DAC22_213']	no_db_xref	-557	1	119583	120201	CDS	['hypothetical protein']	['QIG64223.1']
MT074141	Bacteroides phage DAC22, complete genome	179283	No DTR found	119210	8.282997	TTTATCCAATCTTTAAG	intragenic	738	<unknown id>	['DAC22_213']	no_db_xref	-357	1	119583	120201	CDS	['hypothetical protein']	['QIG64223.1']
MT074141	Bacteroides phage DAC22, complete genome	179283	No DTR found	119638	10.536837	GTTCATTTCTTATGAAC	intragenic	738	<unknown id>	['DAC22_213']	no_db_xref	55	1	119583	120201	CDS	['hypothetical protein']	['QIG64223.1']
MT074141	Bacteroides phage DAC22, complete genome	179283	No DTR found	120328	11.969098	ATTAATACAGAATTAAT	intragenic	741	<unknown id>	['DAC22_214']	no_db_xref	24	1	120304	121096	CDS	['hypothetical protein']	['QIG64224.1']
MT074141	Bacteroides phage DAC22, complete genome	179283	No DTR found	120360	8.777272	ATTAAGAAAAACTTATA	intragenic	741	<unknown id>	['DAC22_214']	no_db_xref	56	1	120304	121096	CDS	['hypothetical protein']	['QIG64224.1']
MT074141	Bacteroides phage DAC22, complete genome	179283	No DTR found	120470	11.332318	ATTTATTAAATCTTAAG	intragenic	741	<unknown id>	['DAC22_214']	no_db_xref	166	1	120304	121096	CDS	['hypothetical protein']	['QIG64224.1']
MT074141	Bacteroides phage DAC22, complete genome	179283	No DTR found	121132	9.837589	TTCAACCACCTGTTAAT	intragenic	746	<unknown id>	['DAC22_215']	no_db_xref	25	1	121107	122055	CDS	['hypothetical protein']	['QIG64225.1']
MT074141	Bacteroides phage DAC22, complete genome	179283	No DTR found	121454	10.363075	ATTAATATTATATCAAG	intragenic	746	<unknown id>	['DAC22_215']	no_db_xref	347	1	121107	122055	CDS	['hypothetical protein']	['QIG64225.1']
MT074141	Bacteroides phage DAC22, complete genome	179283	No DTR found	121537	13.580726	CTTATCCTCCTATTAAT	intragenic	746	<unknown id>	['DAC22_215']	no_db_xref	430	1	121107	122055	CDS	['hypothetical protein']	['QIG64225.1']
MT074141	Bacteroides phage DAC22, complete genome	179283	No DTR found	122578	10.803729	ATTTATACAGGATTAAA	intragenic	756	<unknown id>	['DAC22_217']	no_db_xref	-247	1	122841	123498	CDS	['hypothetical protein']	['QIG64227.1']
MT074141	Bacteroides phage DAC22, complete genome	179283	No DTR found	122589	8.561373	ATTAAAAAAGAATGAGC	intragenic	756	<unknown id>	['DAC22_217']	no_db_xref	-236	1	122841	123498	CDS	['hypothetical protein']	['QIG64227.1']
MT074141	Bacteroides phage DAC22, complete genome	179283	No DTR found	122827	9.673681	ATAAATAGGAAATTATG	intragenic	756	<unknown id>	['DAC22_217']	no_db_xref	0	1	122841	123498	CDS	['hypothetical protein']	['QIG64227.1']
MT074141	Bacteroides phage DAC22, complete genome	179283	No DTR found	122909	9.273684	TTTAAAAGAGCGTTTAG	intragenic	756	<unknown id>	['DAC22_217']	no_db_xref	68	1	122841	123498	CDS	['hypothetical protein']	['QIG64227.1']
MT074141	Bacteroides phage DAC22, complete genome	179283	No DTR found	123493	10.764216	ATTAATTAAATAATAAG	intragenic	760	<unknown id>	['DAC22_218']	no_db_xref	-5	1	123514	125092	CDS	['hypothetical protein']	['QIG64228.1']
MT074141	Bacteroides phage DAC22, complete genome	179283	No DTR found	123616	8.340779	AGCAATGTTCTATTAAT	intragenic	760	<unknown id>	['DAC22_218']	no_db_xref	102	1	123514	125092	CDS	['hypothetical protein']	['QIG64228.1']
MT074141	Bacteroides phage DAC22, complete genome	179283	No DTR found	123806	8.866566	GGTTATTTTTGATTAAA	intragenic	760	<unknown id>	['DAC22_218']	no_db_xref	292	1	123514	125092	CDS	['hypothetical protein']	['QIG64228.1']
MT074141	Bacteroides phage DAC22, complete genome	179283	No DTR found	124000	8.478764	ATTTATCTAGAATTACA	intragenic	760	<unknown id>	['DAC22_218']	no_db_xref	486	1	123514	125092	CDS	['hypothetical protein']	['QIG64228.1']
MT074141	Bacteroides phage DAC22, complete genome	179283	No DTR found	124393	14.966945	ATTAAGCAAATATTAAC	intragenic	767	<unknown id>	['DAC22_219']	no_db_xref	-705	1	125114	125597	CDS	['hypothetical protein']	['QIG64229.1']
MT074141	Bacteroides phage DAC22, complete genome	179283	No DTR found	124979	8.525759	ATTATGAAGTAACTAAG	intragenic	767	<unknown id>	['DAC22_219']	no_db_xref	-119	1	125114	125597	CDS	['hypothetical protein']	['QIG64229.1']
MT074141	Bacteroides phage DAC22, complete genome	179283	No DTR found	125581	9.581418	TTTGAGTGCTAATTAAT	intragenic	771	<unknown id>	['DAC22_220']	no_db_xref	-82	1	125679	127413	CDS	['hypothetical protein']	['QIG64230.1']
MT074141	Bacteroides phage DAC22, complete genome	179283	No DTR found	125606	9.180071	TTTAACAAAAATTAAAA	intergenic	771	<unknown id>	['DAC22_220']	no_db_xref	-57	1	125679	127413	CDS	['hypothetical protein']	['QIG64230.1']
MT074141	Bacteroides phage DAC22, complete genome	179283	No DTR found	126182	9.226073	TTTAACCTCTAATAAAA	intragenic	771	<unknown id>	['DAC22_220']	no_db_xref	503	1	125679	127413	CDS	['hypothetical protein']	['QIG64230.1']
MT074141	Bacteroides phage DAC22, complete genome	179283	No DTR found	126918	8.888209	ATTATTAAAGAATTACA	intragenic	775	<unknown id>	['DAC22_221']	no_db_xref	-493	1	127427	127835	CDS	['hypothetical protein']	['QIG64231.1']
MT074141	Bacteroides phage DAC22, complete genome	179283	No DTR found	127763	9.912632	TTTAATGATGTATTAAA	intragenic	778	<unknown id>	['DAC22_222']	no_db_xref	-165	1	127944	128271	CDS	['hypothetical protein']	['QIG64232.1']
MT074141	Bacteroides phage DAC22, complete genome	179283	No DTR found	129537	11.984609	CTTTAAGCCAAATTAAT	intragenic	785	<unknown id>	['DAC22_224']	no_db_xref	-610	1	130163	132581	CDS	['hypothetical protein']	['QIG64234.1']
MT074141	Bacteroides phage DAC22, complete genome	179283	No DTR found	129777	8.320039	ATTTTAAGAACATTAAA	intragenic	785	<unknown id>	['DAC22_224']	no_db_xref	-370	1	130163	132581	CDS	['hypothetical protein']	['QIG64234.1']
MT074141	Bacteroides phage DAC22, complete genome	179283	No DTR found	130040	10.8563175	TTTAATCAAAATTTAAA	intragenic	785	<unknown id>	['DAC22_224']	no_db_xref	-107	1	130163	132581	CDS	['hypothetical protein']	['QIG64234.1']
MT074141	Bacteroides phage DAC22, complete genome	179283	No DTR found	130389	10.43572	CTTTATCTTCTGTTTAT	intragenic	785	<unknown id>	['DAC22_224']	no_db_xref	226	1	130163	132581	CDS	['hypothetical protein']	['QIG64234.1']
MT074141	Bacteroides phage DAC22, complete genome	179283	No DTR found	130413	10.351217	ATTTAGAAGGAATAAAA	intragenic	785	<unknown id>	['DAC22_224']	no_db_xref	250	1	130163	132581	CDS	['hypothetical protein']	['QIG64234.1']
MT074141	Bacteroides phage DAC22, complete genome	179283	No DTR found	130823	10.455219	GGTAATTTTGTATTAAA	intragenic	785	<unknown id>	['DAC22_224']	no_db_xref	660	1	130163	132581	CDS	['hypothetical protein']	['QIG64234.1']
MT074141	Bacteroides phage DAC22, complete genome	179283	No DTR found	131308	10.472303	ATTAACAAATATTCAAA	intragenic	785	<unknown id>	['DAC22_224']	no_db_xref	1145	1	130163	132581	CDS	['hypothetical protein']	['QIG64234.1']
MT074141	Bacteroides phage DAC22, complete genome	179283	No DTR found	131439	8.512582	TTTGGGGACTTGTTAAT	intragenic	795	<unknown id>	['DAC22_225']	no_db_xref	-1128	1	132583	133393	CDS	['hypothetical protein']	['QIG64235.1']
MT074141	Bacteroides phage DAC22, complete genome	179283	No DTR found	131628	9.674486	ATGAAGAGGATATTAAA	intragenic	795	<unknown id>	['DAC22_225']	no_db_xref	-939	1	132583	133393	CDS	['hypothetical protein']	['QIG64235.1']
MT074141	Bacteroides phage DAC22, complete genome	179283	No DTR found	131944	12.29805	AGTAATGGCTTATAAAC	intragenic	795	<unknown id>	['DAC22_225']	no_db_xref	-623	1	132583	133393	CDS	['hypothetical protein']	['QIG64235.1']
MT074141	Bacteroides phage DAC22, complete genome	179283	No DTR found	132358	10.510743	ATTTGTAGGAAATAAAG	intragenic	795	<unknown id>	['DAC22_225']	no_db_xref	-209	1	132583	133393	CDS	['hypothetical protein']	['QIG64235.1']
MT074141	Bacteroides phage DAC22, complete genome	179283	No DTR found	132880	9.176447	ATTTCCAAGAATTTAAA	intragenic	795	<unknown id>	['DAC22_225']	no_db_xref	297	1	132583	133393	CDS	['hypothetical protein']	['QIG64235.1']
MT074141	Bacteroides phage DAC22, complete genome	179283	No DTR found	133378	12.953598	ATTAATAAAAAATAAAA	intragenic	799	<unknown id>	['DAC22_226']	no_db_xref	-2	1	133396	133873	CDS	['hypothetical protein']	['QIG64236.1']
MT074141	Bacteroides phage DAC22, complete genome	179283	No DTR found	133611	9.241288	GTTAAAAAGTAATAATG	intragenic	799	<unknown id>	['DAC22_226']	no_db_xref	215	1	133396	133873	CDS	['hypothetical protein']	['QIG64236.1']
MT074141	Bacteroides phage DAC22, complete genome	179283	No DTR found	134452	9.685195	ATTTAGTAAAAGTTAAT	intragenic	805	<unknown id>	['DAC22_228']	no_db_xref	-187	1	134655	135579	CDS	['hypothetical protein']	['QIG64238.1']
MT074141	Bacteroides phage DAC22, complete genome	179283	No DTR found	134933	11.814894	TTTAATTCCTTCTTATC	intragenic	805	<unknown id>	['DAC22_228']	no_db_xref	278	1	134655	135579	CDS	['hypothetical protein']	['QIG64238.1']
MT074141	Bacteroides phage DAC22, complete genome	179283	No DTR found	136031	9.423349	CTTTATCTATAATAAAT	intragenic	808	<unknown id>	['DAC22_229']	no_db_xref	445	1	135586	136786	CDS	['hypothetical protein']	['QIG64239.1']
MT074141	Bacteroides phage DAC22, complete genome	179283	No DTR found	136663	8.348643	TTTAGGTCTTGTTTAAT	intragenic	813	<unknown id>	['DAC22_230']	no_db_xref	-222	1	136901	138098	CDS	['hypothetical protein']	['QIG64240.1']
MT074141	Bacteroides phage DAC22, complete genome	179283	No DTR found	136693	12.771347	GGTAACTCTTTGTTAAA	intragenic	813	<unknown id>	['DAC22_230']	no_db_xref	-192	1	136901	138098	CDS	['hypothetical protein']	['QIG64240.1']
MT074141	Bacteroides phage DAC22, complete genome	179283	No DTR found	137535	8.31514	GTTTATATAAAATTAGT	intragenic	817	<unknown id>	['DAC22_231']	no_db_xref	-567	1	138118	138829	CDS	['hypothetical protein']	['QIG64241.1']
MT074141	Bacteroides phage DAC22, complete genome	179283	No DTR found	137932	8.30411	GTTAGAAGTAAATGAAG	intragenic	817	<unknown id>	['DAC22_231']	no_db_xref	-170	1	138118	138829	CDS	['hypothetical protein']	['QIG64241.1']
MT074141	Bacteroides phage DAC22, complete genome	179283	No DTR found	138209	13.749398	GTGAATGGTCTGTTAAT	intragenic	817	<unknown id>	['DAC22_231']	no_db_xref	91	1	138118	138829	CDS	['hypothetical protein']	['QIG64241.1']
MT074141	Bacteroides phage DAC22, complete genome	179283	No DTR found	138292	8.971305	ATTAAATCTATGTTAAA	intragenic	817	<unknown id>	['DAC22_231']	no_db_xref	174	1	138118	138829	CDS	['hypothetical protein']	['QIG64241.1']
[truncated: 21,096 more rows]
