# Supplementary material for: The transcriptional regulator CtrA controls gene expression in Alphaproteobacteria phages: Evidence for a lytic deferment pathway
Source: Front Microbiol. 2022 Aug 19;13:918015. doi: 10.3389/fmicb.2022.918015 (PMC9437464; doi:10.3389/fmicb.2022.918015)
Supplement: Supplementary file 22 [file Table_7.CSV]

Supplementary Table 7. Statistical analysis of the predicted CtrA-binding sites on phage genomes. For each analyzed genome, the table reports all the statistics related to the predicted CtrA-binding sites, as well as whether or not the genome is classified as an LPEG.
Genome accession	Description	Genome length	Number of sites	Site density (sites per thousand bp)	Positional entropy	Normalized positional entropy	Gini coefficient	Normalized Gini coefficient	Average score	Average score inside DTR/gap	Average score outside DTR/gap	Intergenic freq	Intergenic freq inside DTR/gap	Intergenic freq outside DTR/gap	DTR/gap frequency for intergenic sites	Category	Pilus tag	Flagellum tag	PE category
AB366653	Ralstonia phage RSL1 DNA, complete genome	231255	18	0.077836154893948	2.55323700299371	0.883359379643315	0.771111111111111	0.38562091503268	9.44908466666667	No DTR/GAP region	No DTR/GAP region	0.055555555555556	No DTR/GAP region	No DTR/GAP region	No DTR/GAP region	Other phages	unknown	unknown	Others
AM749441	Pseudomonas phage YuA, complete genome	58663	6	0.10227911971771	1.56071040904141	0.871049064255153	0.913333333333333	0.333333333333333	8.91211991666667	No DTR/GAP region	No DTR/GAP region	0.333333333333333	No DTR/GAP region	No DTR/GAP region	No DTR/GAP region	Other phages	unknown	unknown	Others
AY441783	Bacteriophage PR772, complete genome	14946	9	0.602167804094741	1.88915916375402	0.859793388095232	0.882222222222222	0.388888888888889	10.0233385	No DTR/GAP region	No DTR/GAP region	0.111111111111111	No DTR/GAP region	No DTR/GAP region	No DTR/GAP region	Other phages	pilitropic	unknown	Others
AY576273	Alphaproteobacteria phage PhiJL001, complete genome	63649	5	0.078555829628117	1.6094379124341	1	0.9	0	11.1022708	No DTR/GAP region	No DTR/GAP region	0	No DTR/GAP region	No DTR/GAP region	No DTR/GAP region	Other phages	unknown	unknown	Others
AY986977	Xanthomonas campestris pv. pelargonii phage Xp15, complete genome	55770	23	0.412408104715797	2.89439954443004	0.923107920188694	0.672173913043478	0.300395256916996	10.3208052826087	No DTR/GAP region	No DTR/GAP region	0.217391304347826	No DTR/GAP region	No DTR/GAP region	No DTR/GAP region	Other phages	unknown	unknown	Others
CP011103	Listeria phage LWP01, complete genome	41913	14	0.334025242764775	2.4410152780267	0.924957275703659	0.788571428571429	0.263736263736264	10.4071725714286	No DTR/GAP region	No DTR/GAP region	0.071428571428572	No DTR/GAP region	No DTR/GAP region	No DTR/GAP region	Other phages	unknown	unknown	Others
DQ163913	Bacteriophage PA73, complete genome	42999	29	0.674434289169515	3.01463001372427	0.895267349805848	0.640689655172414	0.394088669950739	10.155327862069	No DTR/GAP region	No DTR/GAP region	no_gene_was_annotated	No DTR/GAP region	No DTR/GAP region	No DTR/GAP region	Other phages	unknown	unknown	Others
DQ873690	Pseudomonas phage MP22, complete genome	36409	5	0.13732868246862	1.33217904021012	0.827729376770643	0.932	0.399999999999999	9.9590874	No DTR/GAP region	No DTR/GAP region	0	No DTR/GAP region	No DTR/GAP region	No DTR/GAP region	Other phages	pilitropic	unknown	Others
EF056009	Enterobacteria phage N4, complete genome	70153	85	1.21163742106539	3.54153143370669	0.914693250856149	0.429882352941176	0.357692307692308	9.63860682352941	No DTR/GAP region	No DTR/GAP region	0.047058823529412	No DTR/GAP region	No DTR/GAP region	No DTR/GAP region	Other phages	unknown	unknown	Others
EU272036	Pseudomonas phage MP29, complete genome	36632	2	0.054597073596855	0.693147180559945	1	0.96	0	10.660649	No DTR/GAP region	No DTR/GAP region	0	No DTR/GAP region	No DTR/GAP region	No DTR/GAP region	Other phages	pilitropic	unknown	Others
HG428758	Brucella phage F1 complete genome	41143	31	0.753469606008312	2.96991650271213	0.864859513405615	0.661290322580645	0.468817204301075	9.53640762903226	No DTR/GAP region	No DTR/GAP region	0.129032258064516	No DTR/GAP region	No DTR/GAP region	No DTR/GAP region	Alphaproteobacteria phages	unknown	unknown	Others
HM624080	Pseudomonas phage PA1/KOR/2010, complete genome	34553	3	0.086823141261251	1.09861228866811	1	0.94	0	10.540714	No DTR/GAP region	No DTR/GAP region	0	No DTR/GAP region	No DTR/GAP region	No DTR/GAP region	Other phages	pilitropic	unknown	Others
HQ259105	Escherichia phage vB_EcoP_G7C, complete genome	72917	77	1.0559951725935	3.42017907170861	0.886584523782114	0.497402597402597	0.410532994923858	9.65228551298701	No DTR/GAP region	No DTR/GAP region	0.090909090909091	No DTR/GAP region	No DTR/GAP region	No DTR/GAP region	Other phages	unknown	unknown	Others
JF773396	Liberibacter phage FP2, complete genome	38552	67	1.73791242996472	3.33423460890091	0.865372719691612	0.544776119402985	0.464364437913299	10.1978434776119	No DTR/GAP region	No DTR/GAP region	0.134328358208955	No DTR/GAP region	No DTR/GAP region	No DTR/GAP region	Alphaproteobacteria phages	unknown	unknown	Others
JF939047	Burkholderia phage KL1, complete genome	42832	20	0.466940605155024	2.78778811938601	0.930586536052072	0.702	0.268421052631579	9.2909877	No DTR/GAP region	No DTR/GAP region	0.1	No DTR/GAP region	No DTR/GAP region	No DTR/GAP region	Other phages	unknown	unknown	Others
JN564907	Burkholderia phage AH2, complete genome	58065	5	0.086110393524499	1.33217904021012	0.827729376770643	0.932	0.399999999999999	9.0866056	No DTR/GAP region	No DTR/GAP region	0.2	No DTR/GAP region	No DTR/GAP region	No DTR/GAP region	Other phages	unknown	unknown	Others
JN811560	Pseudomonas phage JBD26, complete genome	37840	2	0.052854122621565	0.693147180559945	1	0.96	0	10.660649	No DTR/GAP region	No DTR/GAP region	0	No DTR/GAP region	No DTR/GAP region	No DTR/GAP region	Other phages	pilitropic	unknown	Others
JN871591	Salmonella phage SPN19, complete genome	59203	15	0.253365538908501	2.52321095295289	0.931744526717383	0.769333333333333	0.247619047619048	9.71010633333333	No DTR/GAP region	No DTR/GAP region	0.133333333333333	No DTR/GAP region	No DTR/GAP region	No DTR/GAP region	Other phages	unknown	unknown	Others
JQ067087	Pseudomonas phage PaMx11, complete genome	59878	2	0.03340124920672	0.693147180559945	1	0.96	0	10.001599	No DTR/GAP region	No DTR/GAP region	1	No DTR/GAP region	No DTR/GAP region	No DTR/GAP region	Other phages	unknown	unknown	Others
JQ067092	Pseudomonas phage PaMx42, complete genome	43225	20	0.462695199537305	2.69231099414179	0.898715488666735	0.734	0.352631578947369	9.704144625	No DTR/GAP region	No DTR/GAP region	0.1	No DTR/GAP region	No DTR/GAP region	No DTR/GAP region	Other phages	unknown	unknown	Others
JQ307387	Pseudomonas phage vB_Pae-Kakheti25, complete genome	42844	30	0.700214732517972	2.99663567577921	0.881053152614967	0.650666666666667	0.432183908045977	9.90448923333333	No DTR/GAP region	No DTR/GAP region	0.066666666666667	No DTR/GAP region	No DTR/GAP region	No DTR/GAP region	Other phages	unknown	unknown	Others
JQ965645	Salmonella phage SSU5, complete genome	103299	52	0.503393062856368	3.34460963719361	0.858048805603522	0.523076923076923	0.515497553017945	9.80651743269231	No DTR/GAP region	No DTR/GAP region	0.269230769230769	No DTR/GAP region	No DTR/GAP region	No DTR/GAP region	Other phages	unknown	unknown	Others
JX131330	Pseudomonas phage MP1412, complete genome	61167	2	0.032697369496624	0.693147180559945	1	0.96	0	8.90330975	No DTR/GAP region	No DTR/GAP region	0.5	No DTR/GAP region	No DTR/GAP region	No DTR/GAP region	Other phages	unknown	unknown	Others
JX415535	Escherichia phage ECBP1, complete genome	69855	53	0.758714479994274	3.31932944139023	0.852898483529694	0.538490566037736	0.523615635179153	9.83988661320755	No DTR/GAP region	No DTR/GAP region	0.075471698113208	No DTR/GAP region	No DTR/GAP region	No DTR/GAP region	Other phages	unknown	unknown	Others
JX434030	Pseudomonas phage JBD5, complete genome	37740	4	0.105988341282459	1.38629436111989	1	0.92	0	10.0391535	No DTR/GAP region	No DTR/GAP region	0.25	No DTR/GAP region	No DTR/GAP region	No DTR/GAP region	Other phages	pilitropic	unknown	Others
JX434031	Pseudomonas phage JBD24, complete genome	37095	2	0.05391562205149	0.693147180559945	1	0.96	0	9.4956895	No DTR/GAP region	No DTR/GAP region	0	No DTR/GAP region	No DTR/GAP region	No DTR/GAP region	Other phages	pilitropic	unknown	Others
JX434032	Pseudomonas phage JBD30, complete genome	36947	2	0.054131593904783	0.693147180559945	1	0.96	0	10.660649	No DTR/GAP region	No DTR/GAP region	0	No DTR/GAP region	No DTR/GAP region	No DTR/GAP region	Other phages	pilitropic	unknown	Others
JX434033	Pseudomonas phage JBD88a, complete genome	36429	4	0.109802629772983	1.38629436111989	1	0.92	0	10.1828915	No DTR/GAP region	No DTR/GAP region	0	No DTR/GAP region	No DTR/GAP region	No DTR/GAP region	Other phages	pilitropic	unknown	Others
JX483875	Rhizobium phage RHEph03, complete genome	45912	15	0.326711970726607	2.26860528563497	0.837726451567115	0.828	0.457142857142857	9.5660286	No DTR/GAP region	No DTR/GAP region	0.266666666666667	No DTR/GAP region	No DTR/GAP region	No DTR/GAP region	Alphaproteobacteria phages	unknown	unknown	Others
JX483877	Rhizobium phage RHEph05, complete genome	50426	13	0.257803514060207	2.45831132968308	0.958424899318874	0.776923076923077	0.153846153846154	9.28154803846154	No DTR/GAP region	No DTR/GAP region	0	No DTR/GAP region	No DTR/GAP region	No DTR/GAP region	Alphaproteobacteria phages	unknown	unknown	Others
JX556418	Vibrio phage vB_VpaS_MAR10, complete genome	78751	49	0.622214321087986	3.30781957348798	0.849941497836843	0.538367346938776	0.539965986394558	9.83887374489796	No DTR/GAP region	No DTR/GAP region	0.163265306122449	No DTR/GAP region	No DTR/GAP region	No DTR/GAP region	Other phages	unknown	unknown	Others
JX880034	Enterobacter phage IME11, complete genome	72570	72	0.992145514675486	3.60239660921115	0.934940407424666	0.389444444444444	0.269917582417582	9.55798272916667	No DTR/GAP region	No DTR/GAP region	0.083333333333333	No DTR/GAP region	No DTR/GAP region	No DTR/GAP region	Other phages	unknown	unknown	Others
KC556893	Brucella phage Bk, complete genome	38253	30	0.784252215512509	3.03151888536352	0.891309308218397	0.634666666666667	0.404597701149425	9.57335691666667	No DTR/GAP region	No DTR/GAP region	0.2	No DTR/GAP region	No DTR/GAP region	No DTR/GAP region	Alphaproteobacteria phages	unknown	unknown	Others
KC556894	Brucella phage Fz, complete genome	41142	30	0.729181857955374	3.03151888536352	0.891309308218397	0.629333333333333	0.395402298850575	9.56888338333333	No DTR/GAP region	No DTR/GAP region	0.133333333333333	No DTR/GAP region	No DTR/GAP region	No DTR/GAP region	Alphaproteobacteria phages	unknown	unknown	Others
KC556895	Brucella phage R/C, complete genome	38253	30	0.784252215512509	3.03151888536352	0.891309308218397	0.634666666666667	0.404597701149425	9.57335691666667	No DTR/GAP region	No DTR/GAP region	0.2	No DTR/GAP region	No DTR/GAP region	No DTR/GAP region	Alphaproteobacteria phages	unknown	unknown	Others
KC556896	Brucella phage S708, complete genome	38253	30	0.784252215512509	3.03151888536352	0.891309308218397	0.634666666666667	0.404597701149425	9.57335691666667	No DTR/GAP region	No DTR/GAP region	0.2	No DTR/GAP region	No DTR/GAP region	No DTR/GAP region	Alphaproteobacteria phages	unknown	unknown	Others
KC556898	Brucella phage Wb, complete genome	38253	30	0.784252215512509	3.03151888536352	0.891309308218397	0.634666666666667	0.404597701149425	9.57335691666667	No DTR/GAP region	No DTR/GAP region	0.2	No DTR/GAP region	No DTR/GAP region	No DTR/GAP region	Alphaproteobacteria phages	unknown	unknown	Others
KC900378	Pseudomonas phage LKA5, complete genome	64746	4	0.06177987829364	1.38629436111989	1	0.92	0	9.40879625	No DTR/GAP region	No DTR/GAP region	0.25	No DTR/GAP region	No DTR/GAP region	No DTR/GAP region	Other phages	pilitropic	unknown	Others
KF192075	Escherichia phage vB_EcoP_PhAPEC5, complete genome	71248	69	0.968448237143499	3.48541387413663	0.904744588746178	0.461159420289855	0.358882521489972	9.77748534057971	No DTR/GAP region	No DTR/GAP region	0.101449275362319	No DTR/GAP region	No DTR/GAP region	No DTR/GAP region	Other phages	unknown	unknown	Others
KF562340	Escherichia phage vB_EcoP_PhAPEC7, complete genome	71778	66	0.919501797208058	3.41485863054129	0.88615148350213	0.493939393939394	0.403717472118959	9.73573613636363	No DTR/GAP region	No DTR/GAP region	0.106060606060606	No DTR/GAP region	No DTR/GAP region	No DTR/GAP region	Other phages	unknown	unknown	Others
KF620435	Shigella phage pSb-1, complete genome	71629	66	0.921414510882464	3.45408800405744	0.896331456174289	0.47030303030303	0.374721189591078	9.55978885606061	No DTR/GAP region	No DTR/GAP region	0	No DTR/GAP region	No DTR/GAP region	No DTR/GAP region	Other phages	unknown	unknown	Others
KF806588	Erwinia phage Ea9-2, complete genome	75568	40	0.52932458183358	3.12977545791164	0.848435276035172	0.613	0.529487179487179	9.5189515	No DTR/GAP region	No DTR/GAP region	0.1	No DTR/GAP region	No DTR/GAP region	No DTR/GAP region	Other phages	unknown	unknown	Others
KJ133688	Brucella phage 02_19, complete genome	41143	30	0.729164134846754	3.03151888536352	0.891309308218397	0.629333333333333	0.395402298850575	9.56888338333333	No DTR/GAP region	No DTR/GAP region	0.133333333333333	No DTR/GAP region	No DTR/GAP region	No DTR/GAP region	Alphaproteobacteria phages	unknown	unknown	Others
KJ133689	Brucella phage 02_141, complete genome	41143	30	0.729164134846754	3.03151888536352	0.891309308218397	0.629333333333333	0.395402298850575	9.56888338333333	No DTR/GAP region	No DTR/GAP region	0.133333333333333	No DTR/GAP region	No DTR/GAP region	No DTR/GAP region	Alphaproteobacteria phages	unknown	unknown	Others
KJ133690	Brucella phage 11sa_19, complete genome	41143	30	0.729164134846754	3.03151888536352	0.891309308218397	0.629333333333333	0.395402298850575	9.56888338333333	No DTR/GAP region	No DTR/GAP region	0.133333333333333	No DTR/GAP region	No DTR/GAP region	No DTR/GAP region	Alphaproteobacteria phages	unknown	unknown	Others
KJ133691	Brucella phage 11sa_141, complete genome	41142	31	0.75348791988722	3.03151464803098	0.882797304565232	0.634193548387097	0.423655913978495	9.53950588709677	No DTR/GAP region	No DTR/GAP region	0.129032258064516	No DTR/GAP region	No DTR/GAP region	No DTR/GAP region	Alphaproteobacteria phages	unknown	unknown	Others
KJ133692	Brucella phage 110_19, complete genome	41142	30	0.729181857955374	3.03151888536352	0.891309308218397	0.629333333333333	0.395402298850575	9.56888338333333	No DTR/GAP region	No DTR/GAP region	0.133333333333333	No DTR/GAP region	No DTR/GAP region	No DTR/GAP region	Alphaproteobacteria phages	unknown	unknown	Others
KJ133693	Brucella phage 110_141, complete genome	41143	30	0.729164134846754	3.03151888536352	0.891309308218397	0.629333333333333	0.395402298850575	9.56888338333333	No DTR/GAP region	No DTR/GAP region	0.133333333333333	No DTR/GAP region	No DTR/GAP region	No DTR/GAP region	Alphaproteobacteria phages	unknown	unknown	Others
KJ133694	Brucella phage 141_19, complete genome	41143	31	0.753469606008312	3.03151464803098	0.882797304565232	0.634193548387097	0.423655913978495	9.53950588709677	No DTR/GAP region	No DTR/GAP region	0.129032258064516	No DTR/GAP region	No DTR/GAP region	No DTR/GAP region	Alphaproteobacteria phages	unknown	unknown	Others
KJ133695	Brucella phage 141_141, complete genome	41143	31	0.753469606008312	3.03151464803098	0.882797304565232	0.634193548387097	0.423655913978495	9.53950588709677	No DTR/GAP region	No DTR/GAP region	0.129032258064516	No DTR/GAP region	No DTR/GAP region	No DTR/GAP region	Alphaproteobacteria phages	unknown	unknown	Others
KJ133696	Brucella phage 177_19, complete genome	41142	30	0.729181857955374	3.03151888536352	0.891309308218397	0.629333333333333	0.395402298850575	9.56888338333333	No DTR/GAP region	No DTR/GAP region	0.133333333333333	No DTR/GAP region	No DTR/GAP region	No DTR/GAP region	Alphaproteobacteria phages	unknown	unknown	Others
KJ133697	Brucella phage 177_141, complete genome	41142	30	0.729181857955374	3.03151888536352	0.891309308218397	0.629333333333333	0.395402298850575	9.56888338333333	No DTR/GAP region	No DTR/GAP region	0.133333333333333	No DTR/GAP region	No DTR/GAP region	No DTR/GAP region	Alphaproteobacteria phages	unknown	unknown	Others
KJ133698	Brucella phage 281_19, complete genome	41143	30	0.729164134846754	2.98530907332619	0.877722971745696	0.652	0.43448275862069	9.57982688333333	No DTR/GAP region	No DTR/GAP region	0.133333333333333	No DTR/GAP region	No DTR/GAP region	No DTR/GAP region	Alphaproteobacteria phages	unknown	unknown	Others
KJ133699	Brucella phage 281_141, complete genome	41143	30	0.729164134846754	2.98530907332619	0.877722971745696	0.652	0.43448275862069	9.57982688333333	No DTR/GAP region	No DTR/GAP region	0.133333333333333	No DTR/GAP region	No DTR/GAP region	No DTR/GAP region	Alphaproteobacteria phages	unknown	unknown	Others
KJ133700	Brucella phage 544_19, complete genome	41142	30	0.729181857955374	3.03151888536352	0.891309308218397	0.629333333333333	0.395402298850575	9.56888338333333	No DTR/GAP region	No DTR/GAP region	0.133333333333333	No DTR/GAP region	No DTR/GAP region	No DTR/GAP region	Alphaproteobacteria phages	unknown	unknown	Others
KJ133701	Brucella phage 544_141, complete genome	41142	31	0.75348791988722	3.03151464803098	0.882797304565232	0.634193548387097	0.423655913978495	9.53950588709677	No DTR/GAP region	No DTR/GAP region	0.129032258064516	No DTR/GAP region	No DTR/GAP region	No DTR/GAP region	Alphaproteobacteria phages	unknown	unknown	Others
KJ133702	Brucella phage 1066_19, complete genome	41143	30	0.729164134846754	3.03151888536352	0.891309308218397	0.629333333333333	0.395402298850575	9.56888338333333	No DTR/GAP region	No DTR/GAP region	0.133333333333333	No DTR/GAP region	No DTR/GAP region	No DTR/GAP region	Alphaproteobacteria phages	unknown	unknown	Others
KJ133703	Brucella phage 1066_141, complete genome	41143	30	0.729164134846754	3.03151888536352	0.891309308218397	0.629333333333333	0.395402298850575	9.56888338333333	No DTR/GAP region	No DTR/GAP region	0.133333333333333	No DTR/GAP region	No DTR/GAP region	No DTR/GAP region	Alphaproteobacteria phages	unknown	unknown	Others
KJ133704	Brucella phage Tbilisi, complete genome	41142	31	0.75348791988722	3.03151464803098	0.882797304565232	0.634193548387097	0.423655913978495	9.60072024193548	No DTR/GAP region	No DTR/GAP region	0.129032258064516	No DTR/GAP region	No DTR/GAP region	No DTR/GAP region	Alphaproteobacteria phages	unknown	unknown	Others
KJ133705	Brucella phage Tb_141, complete genome	41142	30	0.729181857955374	3.03151888536352	0.891309308218397	0.629333333333333	0.395402298850575	9.56888338333333	No DTR/GAP region	No DTR/GAP region	0.133333333333333	No DTR/GAP region	No DTR/GAP region	No DTR/GAP region	Alphaproteobacteria phages	unknown	unknown	Others
KJ133706	Brucella phage V_19, complete genome	41143	30	0.729164134846754	3.03151888536352	0.891309308218397	0.629333333333333	0.395402298850575	9.56888338333333	No DTR/GAP region	No DTR/GAP region	0.133333333333333	No DTR/GAP region	No DTR/GAP region	No DTR/GAP region	Alphaproteobacteria phages	unknown	unknown	Others
KJ133707	Brucella phage V_141, complete genome	41142	31	0.75348791988722	3.03151464803098	0.882797304565232	0.634193548387097	0.423655913978495	9.53950588709677	No DTR/GAP region	No DTR/GAP region	0.129032258064516	No DTR/GAP region	No DTR/GAP region	No DTR/GAP region	Alphaproteobacteria phages	unknown	unknown	Others
KJ135004	Enterobacteria phage Bp4, complete genome	72583	59	0.812862516016147	3.36953268282486	0.871565625497422	0.517627118644068	0.459159397303727	9.77946309322034	No DTR/GAP region	No DTR/GAP region	0.050847457627119	No DTR/GAP region	No DTR/GAP region	No DTR/GAP region	Other phages	unknown	unknown	Others
KJ803031	Dinoroseobacter phage vBDshPR2C, complete genome	74806	13	0.173782851642916	2.45831132968308	0.958424899318874	0.776923076923077	0.153846153846154	9.80506469230769	No DTR/GAP region	No DTR/GAP region	0.230769230769231	No DTR/GAP region	No DTR/GAP region	No DTR/GAP region	Alphaproteobacteria phages	unknown	unknown	Others
KM366098	Salmonella phage BP12C, complete genome	60606	17	0.28050028050028	2.47624713298303	0.874006589788919	0.789411764705882	0.404411764705883	10.6300939117647	No DTR/GAP region	No DTR/GAP region	0.176470588235294	No DTR/GAP region	No DTR/GAP region	No DTR/GAP region	Other phages	unknown	unknown	Others
KM378617	Vibrio phage VpKK5, complete genome	56637	17	0.300157141091513	2.58857316268212	0.913652749840626	0.758823529411765	0.308823529411765	10.1034118529412	No DTR/GAP region	No DTR/GAP region	0.352941176470588	No DTR/GAP region	No DTR/GAP region	No DTR/GAP region	Other phages	unknown	unknown	Others
KM434185	Pseudomonas phage vB_Pae_PS9N, complete genome	43047	25	0.58076056403466	2.88616517819943	0.896637626062386	0.6824	0.38	10.0115639	No DTR/GAP region	No DTR/GAP region	0.12	No DTR/GAP region	No DTR/GAP region	No DTR/GAP region	Other phages	unknown	unknown	Others
KM983327	Clostridium phage phiCT453A, complete genome	42158	103	2.44318990464443	3.65676350908885	0.936154748624865	0.355533980582524	0.344476151651039	9.87890414563107	No DTR/GAP region	No DTR/GAP region	0.106796116504854	No DTR/GAP region	No DTR/GAP region	No DTR/GAP region	Other phages	unknown	unknown	Others
KP137437	Mannheimia phage vB_MhS_1152AP2, complete genome	52139	67	1.28502656360882	3.3728784693795	0.875402410629518	0.517910447761194	0.4313005143277	10.3281627985075	No DTR/GAP region	No DTR/GAP region	0.149253731343284	No DTR/GAP region	No DTR/GAP region	No DTR/GAP region	Other phages	unknown	unknown	Others
KP202969	Achromobacter phage JWX, complete genome	49714	17	0.341955988252806	2.50702643555742	0.884870333120835	0.782352941176471	0.382352941176471	9.66377429411765	No DTR/GAP region	No DTR/GAP region	0.294117647058824	No DTR/GAP region	No DTR/GAP region	No DTR/GAP region	Other phages	unknown	unknown	Others
KP202970	Achromobacter phage 83-24, complete genome	48216	21	0.435540069686411	2.82156380786036	0.926767289641072	0.686666666666667	0.266666666666667	9.85550885714286	No DTR/GAP region	No DTR/GAP region	0.095238095238095	No DTR/GAP region	No DTR/GAP region	No DTR/GAP region	Other phages	unknown	unknown	Others
KP202971	Achromobacter phage JWF, complete genome	81541	13	0.159428998908525	2.03175921856927	0.792124496594369	0.863076923076923	0.512820512820513	9.14420869230769	No DTR/GAP region	No DTR/GAP region	0.307692307692308	No DTR/GAP region	No DTR/GAP region	No DTR/GAP region	Other phages	unknown	unknown	Others
KP792623	Rhodoferax phage P26218, complete genome	36315	4	0.110147322043233	1.03972077083992	0.75	0.95	0.499999999999999	8.995293	No DTR/GAP region	No DTR/GAP region	0.5	No DTR/GAP region	No DTR/GAP region	No DTR/GAP region	Other phages	unknown	unknown	Others
KR052481	Sinorhizobium phage phiM19, complete genome	188047	73	0.388200822134892	3.37160359938232	0.874904521013612	0.516438356164384	0.427604871447903	9.7210526849315	No DTR/GAP region	No DTR/GAP region	0.273972602739726	No DTR/GAP region	No DTR/GAP region	No DTR/GAP region	Alphaproteobacteria phages	unknown	unknown	Others
KR537871	Stenotrophomonas phage vB_SmaS-DLP_2, complete genome	42593	30	0.704341088911323	3.07772869740085	0.904895644691097	0.614666666666667	0.370114942528736	10.00784235	No DTR/GAP region	No DTR/GAP region	0.133333333333333	No DTR/GAP region	No DTR/GAP region	No DTR/GAP region	Other phages	pilitropic	unknown	Others
KR537872	Stenotrophomonas phage vB_SmaS-DLP_1, complete genome	42887	26	0.606244316459533	2.93818245468612	0.901809513744602	0.664615384615385	0.369230769230769	9.94439525	No DTR/GAP region	No DTR/GAP region	0	No DTR/GAP region	No DTR/GAP region	No DTR/GAP region	Other phages	pilitropic	unknown	Others
KT253150	Rhodobacter phage RcSaxon, complete genome	36081	5	0.138577090435409	1.33217904021012	0.827729376770643	0.932	0.399999999999999	10.2724601	No DTR/GAP region	No DTR/GAP region	0.4	No DTR/GAP region	No DTR/GAP region	No DTR/GAP region	Alphaproteobacteria phages	unknown	unknown	Others
KT321317	Achromobacter phage phiAxp-3, complete genome	72409	8	0.110483503431894	2.07944154167984	1	0.84	0	9.451950625	No sites	9.451950625	0.375	no_gene_was_annotated	0.375	0	Other phages	unknown	unknown	Others
KT734862	Pseudomonas phage PAE1, complete genome	62181	5	0.080410414756919	1.33217904021012	0.827729376770643	0.932	0.399999999999999	8.7301399	No DTR/GAP region	No DTR/GAP region	0.4	No DTR/GAP region	No DTR/GAP region	No DTR/GAP region	Other phages	unknown	unknown	Others
KT820175	Ruegeria phage 45A6, complete genome	53160	4	0.075244544770504	1.38629436111989	1	0.92	0	9.05878425	No DTR/GAP region	No DTR/GAP region	0	No DTR/GAP region	No DTR/GAP region	No DTR/GAP region	Alphaproteobacteria phages	unknown	unknown	Others
KT870145	Roseobacter phage DSS3P8, complete genome	146135	26	0.17791767885859	2.68199417772264	0.823178241167559	0.747692307692308	0.535384615384615	9.90606546153847	No DTR/GAP region	No DTR/GAP region	0.423076923076923	No DTR/GAP region	No DTR/GAP region	No DTR/GAP region	Alphaproteobacteria phages	unknown	unknown	Others
KU199708	Pseudomonas phage JBD69, complete genome	36938	2	0.054144783150144	0.693147180559945	1	0.96	0	11.4900015	No DTR/GAP region	No DTR/GAP region	0	No DTR/GAP region	No DTR/GAP region	No DTR/GAP region	Other phages	pilitropic	unknown	Others
KU199709	Pseudomonas phage JBD93, complete genome	36629	4	0.10920309044746	1.03972077083992	0.75	0.95	0.499999999999999	10.006279	No DTR/GAP region	No DTR/GAP region	0	No DTR/GAP region	No DTR/GAP region	No DTR/GAP region	Other phages	pilitropic	unknown	Others
KU204984	Pseudomonas phage AAT-1, complete genome	57599	2	0.034722825049046	0.693147180559945	1	0.96	0	9.212249	No DTR/GAP region	No DTR/GAP region	0.5	No DTR/GAP region	No DTR/GAP region	No DTR/GAP region	Other phages	unknown	unknown	Others
KU927500	Salmonella phage 118970_sal1, complete genome	59518	17	0.285627877280823	2.63934058723243	0.931571423228502	0.732941176470588	0.227941176470588	10.3862100588235	No DTR/GAP region	No DTR/GAP region	0.235294117647059	No DTR/GAP region	No DTR/GAP region	No DTR/GAP region	Other phages	unknown	unknown	Others
KX098389	Erwinia phage vB_EamP_Frozen, complete genome	75147	46	0.612133551572252	3.10725143708687	0.811580692810838	0.630434782608696	0.611594202898551	9.55603318478261	No DTR/GAP region	No DTR/GAP region	0.108695652173913	No DTR/GAP region	No DTR/GAP region	No DTR/GAP region	Other phages	unknown	unknown	Others
KX098390	Erwinia phage vB_EamP_Rexella, complete genome	75448	48	0.636199766726752	3.14390870742429	0.812127476347957	0.615	0.611702127659574	9.66284366666667	No DTR/GAP region	No DTR/GAP region	0.104166666666667	No DTR/GAP region	No DTR/GAP region	No DTR/GAP region	Other phages	unknown	unknown	Others
KX098391	Erwinia phage vB_EamP_Gutmeister, complete genome	71173	43	0.604161690528712	3.03388858946989	0.806627803931789	0.657209302325581	0.615725359911407	9.59758973255814	No DTR/GAP region	No DTR/GAP region	0.116279069767442	No DTR/GAP region	No DTR/GAP region	No DTR/GAP region	Other phages	unknown	unknown	Others
KX129925	Pseudomonas phage NP1, complete genome	58566	3	0.051224259809446	1.09861228866811	1	0.94	0	9.42370983333333	No DTR/GAP region	No DTR/GAP region	0	No DTR/GAP region	No DTR/GAP region	No DTR/GAP region	Other phages	unknown	unknown	Others
KX198613	Pseudomonas phage AN14, complete genome	60973	4	0.065602807800174	1.03972077083992	0.75	0.95	0.499999999999999	8.833625125	No DTR/GAP region	No DTR/GAP region	0.5	No DTR/GAP region	No DTR/GAP region	No DTR/GAP region	Other phages	unknown	unknown	Others
KX522565	Wolbachia phage WO, complete genome	65653	101	1.53839123878574	3.5873093981616	0.917486902564385	0.42	0.422857142857143	9.87597483168317	No DTR/GAP region	No DTR/GAP region	0.108910891089109	No DTR/GAP region	No DTR/GAP region	No DTR/GAP region	Alphaproteobacteria phages	unknown	unknown	Others
KX669658	Ochrobactrum phage POA1180, complete genome	41655	7	0.168047053174889	1.94591014905531	1	0.86	0	9.59150507142857	No DTR/GAP region	No DTR/GAP region	0.142857142857143	No DTR/GAP region	No DTR/GAP region	No DTR/GAP region	Alphaproteobacteria phages	unknown	unknown	Others
KX879602	Liberibacter phage HHCA1-2, complete genome	38989	63	1.61584036523122	3.31401796370492	0.859205184140679	0.551428571428571	0.481964696853415	10.385560047619	No DTR/GAP region	No DTR/GAP region	0.206349206349206	No DTR/GAP region	No DTR/GAP region	No DTR/GAP region	Alphaproteobacteria phages	unknown	unknown	Others
KX898399	Pseudomonas phage JG012, complete genome	58359	3	0.051405952809335	1.09861228866811	1	0.94	0	9.73604683333333	No DTR/GAP region	No DTR/GAP region	0.333333333333333	No DTR/GAP region	No DTR/GAP region	No DTR/GAP region	Other phages	unknown	unknown	Others
KX898400	Pseudomonas phage JG054, complete genome	57839	6	0.103736233337368	1.56071040904141	0.871049064255153	0.913333333333333	0.333333333333333	9.07072241666667	No DTR/GAP region	No DTR/GAP region	0.166666666666667	No DTR/GAP region	No DTR/GAP region	No DTR/GAP region	Other phages	unknown	unknown	Others
KX961385	Bordetella virus LK3, complete genome	59831	4	0.066854974845816	1.38629436111989	1	0.92	0	9.68710275	No DTR/GAP region	No DTR/GAP region	0.25	No DTR/GAP region	No DTR/GAP region	No DTR/GAP region	Other phages	unknown	unknown	Others
KY006853	Erythrobacter phage vB_EliS_R6L, complete genome	65675	2	0.030452988199467	0.693147180559945	1	0.96	0	8.806841	No DTR/GAP region	No DTR/GAP region	0	No DTR/GAP region	No DTR/GAP region	No DTR/GAP region	Alphaproteobacteria phages	unknown	unknown	Others
KY056619	Brucella phage Iz, complete genome	41446	31	0.747961202528591	2.96991650271213	0.864859513405615	0.661290322580645	0.468817204301075	9.53640762903226	No DTR/GAP region	No DTR/GAP region	0.096774193548387	No DTR/GAP region	No DTR/GAP region	No DTR/GAP region	Alphaproteobacteria phages	unknown	unknown	Others
KY296500	Xenohaliotis phage pCXc-HC2016, complete genome	35736	46	1.28721737183792	3.24466659203165	0.847472054971522	0.566086956521739	0.540096618357488	10.2681695543478	No DTR/GAP region	No DTR/GAP region	0.239130434782609	No DTR/GAP region	No DTR/GAP region	No DTR/GAP region	Alphaproteobacteria phages	unknown	unknown	Others
KY296501	Xenohaliotis phage pCXc-HR2015, complete genome	35728	46	1.28750559785043	3.24466659203165	0.847472054971522	0.566086956521739	0.540096618357488	10.2681695543478	No DTR/GAP region	No DTR/GAP region	0.217391304347826	No DTR/GAP region	No DTR/GAP region	No DTR/GAP region	Alphaproteobacteria phages	unknown	unknown	Others
KY417925	Ochrobactrum phage POI1126, complete genome	59782	8	0.133819544344452	1.90615474653985	0.916666666666667	0.875	0.25	10.7609515	No DTR/GAP region	No DTR/GAP region	0.375	No DTR/GAP region	No DTR/GAP region	No DTR/GAP region	Alphaproteobacteria phages	unknown	unknown	Others
KY555142	Caulobacter phage Ccr10, complete genome	208698	19	0.091040642459439	2.0316900029887	0.690009206291607	0.872631578947368	0.701754385964912	12.6275626052632	14.3388205833333	9.6939775	0.631578947368421	0.75	0.428571428571429	0.75	Caulobacter phages	pilitropic	unknown	LPEG
KY555143	Caulobacter phage Ccr2, complete genome	209173	23	0.109956829992399	1.70208022754694	0.542842726004698	0.90695652173913	0.83399209486166	12.8497165869565	13.8989342352941	9.87693325	0.739130434782609	0.823529411764706	0.5	0.823529411764706	Caulobacter phages	pilitropic	unknown	LPEG
KY555144	Caulobacter phage Ccr5, complete genome	208221	20	0.096051791125775	2.05930602812915	0.687413239930846	0.872	0.715789473684211	12.665682125	14.46974375	9.9595896875	0.65	0.75	0.5	0.692307692307692	Caulobacter phages	pilitropic	unknown	LPEG
KY555145	Caulobacter phage Ccr29, complete genome	216027	21	0.097210070963352	1.94667220121497	0.639401495976694	0.882857142857143	0.757142857142857	12.8586617857143	14.4410039285714	9.6939775	0.666666666666667	0.785714285714286	0.428571428571429	0.785714285714286	Caulobacter phages	pilitropic	unknown	LPEG
KY555146	Caulobacter phage Ccr32, complete genome	205467	17	0.082738347277178	1.92540816508607	0.67958460280634	0.885882352941176	0.705882352941176	12.9745623823529	14.6911077272727	9.82756258333333	0.647058823529412	0.727272727272727	0.5	0.727272727272727	Caulobacter phages	pilitropic	unknown	LPEG
KY555147	Caulobacter phage Ccr34, complete genome	205907	17	0.082561544775068	1.92540816508607	0.67958460280634	0.885882352941176	0.705882352941176	12.9745623823529	14.6911077272727	9.82756258333333	0.647058823529412	0.727272727272727	0.5	0.727272727272727	Caulobacter phages	pilitropic	unknown	LPEG
KY661963	Liberibacter phage P-JXGC-3, complete genome	31449	61	1.93964831950142	3.32359260905547	0.860836684177446	0.538688524590164	0.47421875	10.3719204918033	No DTR/GAP region	No DTR/GAP region	0.311475409836066	No DTR/GAP region	No DTR/GAP region	No DTR/GAP region	Alphaproteobacteria phages	unknown	unknown	Others
KY940711	Bradyrhizobium phage BDU-MI-1, complete genome	121342	3	0.024723508760363	0.636514168294813	0.579380164285695	0.966666666666667	0.666666666666668	11.1918573333333	No DTR/GAP region	No DTR/GAP region	1	No DTR/GAP region	No DTR/GAP region	No DTR/GAP region	Alphaproteobacteria phages	unknown	unknown	Others
LC552830	Pseudomonas phage vB_PaeS-Yazdi-M DNA, complete genome	42439	17	0.400574942859163	2.58857316268212	0.913652749840626	0.758823529411765	0.308823529411765	10.2469396470588	No DTR/GAP region	No DTR/GAP region	0.235294117647059	No DTR/GAP region	No DTR/GAP region	No DTR/GAP region	Other phages	unknown	unknown	Others
LN610577	Pseudomonas phage vB_PaeS_PAO1_Ab18, complete genome	56537	3	0.053062596175956	1.09861228866811	1	0.94	0	10.2768793333333	No DTR/GAP region	No DTR/GAP region	0	No DTR/GAP region	No DTR/GAP region	No DTR/GAP region	Other phages	unknown	unknown	Others
LN610585	Pseudomonas phage vB_PaeS_PAO1_Ab20, complete genome	57745	3	0.051952550004329	1.09861228866811	1	0.94	0	9.73023366666667	No DTR/GAP region	No DTR/GAP region	no_gene_was_annotated	No DTR/GAP region	No DTR/GAP region	No DTR/GAP region	Other phages	unknown	unknown	Others
MF074189	Sinorhizobium phage phiM5, complete genome	43648	10	0.229105571847507	2.30258509299405	1	0.8	0	9.34197585	12.0216255	9.044237	0.2	0	0.222222222222222	0	Alphaproteobacteria phages	unknown	unknown	Others
MF150911	Ralstonia phage DU_RP_II, complete genome	42091	3	0.071274144116319	1.09861228866811	1	0.94	0	8.88995133333333	No DTR/GAP region	No DTR/GAP region	0.333333333333333	No DTR/GAP region	No DTR/GAP region	No DTR/GAP region	Other phages	unknown	unknown	Others
MF403007	Agrobacterium phage Atu_ph04, complete genome	143349	16	0.111615707120385	2.39331212297452	0.863204882778696	0.8075	0.425	9.01290940625	No DTR/GAP region	No DTR/GAP region	0.8125	No DTR/GAP region	No DTR/GAP region	No DTR/GAP region	Alphaproteobacteria phages	unknown	unknown	Others
MF403009	Agrobacterium phage Atu_ph08, complete genome	58966	5	0.084794627412407	1.6094379124341	1	0.9	0	9.9241432	No DTR/GAP region	No DTR/GAP region	0.4	No DTR/GAP region	No DTR/GAP region	No DTR/GAP region	Alphaproteobacteria phages	unknown	unknown	Others
MF431615	Lentibacter virus vB_LenP_ICBM3, complete genome	40497	22	0.543250117292639	2.81520492661995	0.910762297541828	0.696363636363636	0.324675324675324	9.47541547727273	No DTR/GAP region	No DTR/GAP region	0.136363636363636	No DTR/GAP region	No DTR/GAP region	No DTR/GAP region	Alphaproteobacteria phages	unknown	unknown	Others
MF490237	Pseudomonas phage vB_PaeP_E220, complete genome	62874	3	0.047714476572192	1.09861228866811	1	0.94	0	10.522306	No DTR/GAP region	No DTR/GAP region	0	No DTR/GAP region	No DTR/GAP region	No DTR/GAP region	Other phages	pilitropic	unknown	Others
MF490239	Pseudomonas phage vB_PaeS_S218, complete genome	61680	5	0.0810635538262	1.33217904021012	0.827729376770643	0.932	0.399999999999999	8.8010001	No DTR/GAP region	No DTR/GAP region	0.4	No DTR/GAP region	No DTR/GAP region	No DTR/GAP region	Other phages	unknown	unknown	Others
MF614627	Sinorhizobium phage phi2LM21, complete genome	46600	3	0.064377682403434	1.09861228866811	1	0.94	0	9.553729	No DTR/GAP region	No DTR/GAP region	0	No DTR/GAP region	No DTR/GAP region	No DTR/GAP region	Alphaproteobacteria phages	unknown	unknown	Others
MF614628	Sinorhizobium phage phi3LM21, complete genome	41448	4	0.096506465933218	1.38629436111989	1	0.92	0	9.93582475	No DTR/GAP region	No DTR/GAP region	0	No DTR/GAP region	No DTR/GAP region	No DTR/GAP region	Alphaproteobacteria phages	unknown	unknown	Others
MF630922	Escherichia phage IMM-001, complete genome	32486	36	1.10816967308995	2.89279193940658	0.807248960892303	0.7	0.6	9.62777913888889	No DTR/GAP region	No DTR/GAP region	0.055555555555556	No DTR/GAP region	No DTR/GAP region	No DTR/GAP region	Other phages	pilitropic	unknown	Others
MF754113	Vibrio phage vB_VpaS_KF3, complete genome	75955	62	0.816272793101178	3.40570987381632	0.882578210380097	0.498064516129033	0.421378776142525	9.74672806451613	No DTR/GAP region	No DTR/GAP region	0.145161290322581	No DTR/GAP region	No DTR/GAP region	No DTR/GAP region	Other phages	unknown	unknown	Others
MF754114	Vibrio phage vB_VpaS_KF4, complete genome	75501	61	0.807936318724255	3.35376180636436	0.868650744091084	0.524262295081967	0.45703125	9.77108521311475	No DTR/GAP region	No DTR/GAP region	0.131147540983607	No DTR/GAP region	No DTR/GAP region	No DTR/GAP region	Other phages	unknown	unknown	Others
MF959998	Marinobacter phage PS6, complete genome	58226	32	0.549582660667056	2.91317250839448	0.840563906222957	0.6875	0.528225806451613	9.7404284375	No DTR/GAP region	No DTR/GAP region	0.15625	No DTR/GAP region	No DTR/GAP region	No DTR/GAP region	Other phages	unknown	unknown	Others
MG018224	Stenotrophomonas phage DLP4, complete genome	63945	7	0.109469074986316	1.94591014905531	1	0.86	0	9.2035715	No DTR/GAP region	No DTR/GAP region	0.142857142857143	No DTR/GAP region	No DTR/GAP region	No DTR/GAP region	Other phages	pilitropic	unknown	Others
MG208881	Escherichia phage St11Ph5, complete genome	72444	61	0.842029705703716	3.38620056003529	0.877052636992411	0.513114754098361	0.44375	9.73486049180328	No DTR/GAP region	No DTR/GAP region	0.081967213114754	No DTR/GAP region	No DTR/GAP region	No DTR/GAP region	Other phages	unknown	unknown	Others
MG214783	Sinorhizobium phage HMSP1-Susan, complete genome	51963	25	0.481111560148567	2.77526162930983	0.862183501416514	0.7192	0.456666666666667	10.07612608	No DTR/GAP region	No DTR/GAP region	0.08	No DTR/GAP region	No DTR/GAP region	No DTR/GAP region	Alphaproteobacteria phages	unknown	unknown	Others
MG752970	Ralstonia phage RsoM2USA, complete genome	343806	257	0.747514586714601	3.80283652097837	0.972631656504313	0.259377431906615	0.246664497233973	9.82629116342412	No DTR/GAP region	No DTR/GAP region	0.108949416342412	No DTR/GAP region	No DTR/GAP region	No DTR/GAP region	Other phages	unknown	unknown	Others
MG770228	Escherichia phage PMBT57, complete genome	70857	76	1.07258280762663	3.45656100168046	0.89630069739204	0.482105263157895	0.389677419354839	9.81592365789473	No DTR/GAP region	No DTR/GAP region	0.039473684210526	No DTR/GAP region	No DTR/GAP region	No DTR/GAP region	Other phages	unknown	unknown	Others
MG893203	Vibrio phage VP06, complete genome	75893	56	0.737880963988774	3.190060527536	0.822854917800173	0.605	0.576612903225807	9.70348830357143	No DTR/GAP region	No DTR/GAP region	0.160714285714286	No DTR/GAP region	No DTR/GAP region	No DTR/GAP region	Other phages	unknown	unknown	Others
MG897800	Pseudomonas phage vB_PaeS_C1, complete genome	43133	32	0.741891359284075	3.03251891494976	0.875	0.635	0.443548387096774	9.84907059375	No DTR/GAP region	No DTR/GAP region	0	No DTR/GAP region	No DTR/GAP region	No DTR/GAP region	Other phages	unknown	unknown	Others
MH015249	Ruegeria phage vB_RpoS-V7, complete genome	59573	7	0.11750289560707	1.15374194270109	0.592906071876546	0.945714285714286	0.714285714285715	10.1165771428571	No DTR/GAP region	No DTR/GAP region	0.285714285714286	No DTR/GAP region	No DTR/GAP region	No DTR/GAP region	Alphaproteobacteria phages	unknown	unknown	LPEG
MH015252	Ruegeria phage vB_RpoS-V18, complete genome	59111	7	0.118421275227961	1.15374194270109	0.592906071876546	0.945714285714286	0.714285714285715	10.1165771428571	No DTR/GAP region	No DTR/GAP region	0.285714285714286	No DTR/GAP region	No DTR/GAP region	No DTR/GAP region	Alphaproteobacteria phages	unknown	unknown	LPEG
MH015253	Ruegeria phage vB_RpoP-V21, complete genome	74665	16	0.214290497555749	2.68594532466979	0.96875	0.7175	0.125	9.2792165625	No DTR/GAP region	No DTR/GAP region	0.25	No DTR/GAP region	No DTR/GAP region	No DTR/GAP region	Alphaproteobacteria phages	unknown	unknown	Others
MH015254	Ruegeria phage vB_RpoS-V11, complete genome	59549	7	0.117550252733043	1.15374194270109	0.592906071876546	0.945714285714286	0.714285714285715	10.1165771428571	No DTR/GAP region	No DTR/GAP region	0.285714285714286	No DTR/GAP region	No DTR/GAP region	No DTR/GAP region	Alphaproteobacteria phages	unknown	unknown	LPEG
MH015255	Ruegeria phage vB_RpoS-V10, complete genome	147480	28	0.189856251695145	2.75021400089492	0.825343700393203	0.722857142857143	0.523809523809524	10.1240091428571	No DTR/GAP region	No DTR/GAP region	0.428571428571429	No DTR/GAP region	No DTR/GAP region	No DTR/GAP region	Alphaproteobacteria phages	unknown	unknown	Others
MH015257	Ruegeria phage vB_RpoP-V14, complete genome	74792	16	0.213926623168253	2.68594532466979	0.96875	0.7175	0.125	9.2792165625	No DTR/GAP region	No DTR/GAP region	0.25	No DTR/GAP region	No DTR/GAP region	No DTR/GAP region	Alphaproteobacteria phages	unknown	unknown	Others
MH015258	Ruegeria phage vB_RpoS-V16, complete genome	61382	9	0.146622788439608	1.58109375017182	0.719586776190463	0.913333333333333	0.583333333333334	9.86812355555555	No DTR/GAP region	No DTR/GAP region	0.444444444444444	No DTR/GAP region	No DTR/GAP region	No DTR/GAP region	Alphaproteobacteria phages	unknown	unknown	LPEG
MH015259	Ruegeria phage vB_RpoP-V17, complete genome	74665	15	0.200897341458515	2.61563057702755	0.965872263358691	0.737333333333333	0.133333333333334	9.2711044	No DTR/GAP region	No DTR/GAP region	0.266666666666667	No DTR/GAP region	No DTR/GAP region	No DTR/GAP region	Alphaproteobacteria phages	unknown	unknown	Others
MH358458	Escherichia phage phi G17, complete genome	68270	62	0.908158781309506	3.53986739263437	0.91734467823979	0.420645161290323	0.328427575522851	9.90978605645162	No DTR/GAP region	No DTR/GAP region	0.096774193548387	No DTR/GAP region	No DTR/GAP region	No DTR/GAP region	Other phages	unknown	unknown	Others
MH362766	Escherichia phage Halfdan, complete genome	42858	42	0.979980400391992	3.02769628977251	0.810049201503012	0.655238095238095	0.603948896631824	9.68518021428571	No DTR/GAP region	No DTR/GAP region	0.047619047619048	No DTR/GAP region	No DTR/GAP region	No DTR/GAP region	Other phages	unknown	unknown	Others
MH579717	Pelagibacter phage HTVC021P, complete genome	42809	80	1.86876591370973	3.48965406510239	0.903548381889697	0.4665	0.381325301204819	10.02689875	No DTR/GAP region	No DTR/GAP region	0.1125	No DTR/GAP region	No DTR/GAP region	No DTR/GAP region	Alphaproteobacteria phages	unknown	unknown	Others
MH598798	Pelagibacter phage HTVC022P, complete genome	42010	84	1.99952392287551	3.47869598530774	0.898958083431239	0.460952380952381	0.38969764837626	9.957910125	No DTR/GAP region	No DTR/GAP region	0.083333333333333	No DTR/GAP region	No DTR/GAP region	No DTR/GAP region	Alphaproteobacteria phages	unknown	unknown	Others
MH598799	Pelagibacter phage HTVC025P, complete genome	37251	70	1.87914418404875	3.29389662862469	0.855022091330818	0.565142857142857	0.486925795053004	10.0821708	No DTR/GAP region	No DTR/GAP region	0.028571428571429	No DTR/GAP region	No DTR/GAP region	No DTR/GAP region	Alphaproteobacteria phages	unknown	unknown	Others
MH598800	Pelagibacter phage HTVC031P, complete genome	41046	75	1.82721824294694	3.50651879592931	0.90951078934884	0.455733333333333	0.355409836065574	10.1417089266667	No DTR/GAP region	No DTR/GAP region	0.04	No DTR/GAP region	No DTR/GAP region	No DTR/GAP region	Alphaproteobacteria phages	unknown	unknown	Others
MH598801	Pelagibacter phage HTVC200P, complete genome	42221	89	2.10795575661401	3.47290596467406	0.894811551429467	0.469887640449438	0.422685656154629	10.1134911797753	No DTR/GAP region	No DTR/GAP region	0.078651685393259	No DTR/GAP region	No DTR/GAP region	No DTR/GAP region	Alphaproteobacteria phages	unknown	unknown	Others
MH598802	Pelagibacter phage HTVC201P, complete genome	41415	81	1.9558131111916	3.53752271526758	0.915533525855201	0.433827160493827	0.345562130177515	10.2562417901235	No DTR/GAP region	No DTR/GAP region	0.111111111111111	No DTR/GAP region	No DTR/GAP region	No DTR/GAP region	Alphaproteobacteria phages	unknown	unknown	Others
MH598803	Pelagibacter phage HTVC121P, complete genome	42600	83	1.94835680751174	3.58000331022185	0.925624337798492	0.409879518072289	0.325156873930405	9.94559044578313	No DTR/GAP region	No DTR/GAP region	0.072289156626506	No DTR/GAP region	No DTR/GAP region	No DTR/GAP region	Alphaproteobacteria phages	unknown	unknown	Others
MH598804	Pelagibacter phage HTVC105P, complete genome	42385	97	2.28854547599387	3.50624215363921	0.898345106381478	0.458762886597938	0.451864700780573	10.1598813917526	No DTR/GAP region	No DTR/GAP region	0.072164948453608	No DTR/GAP region	No DTR/GAP region	No DTR/GAP region	Alphaproteobacteria phages	unknown	unknown	Others
MH598805	Pelagibacter phage HTVC109P, complete genome	41323	63	1.52457469206011	3.39745757917472	0.880838063310172	0.506984126984127	0.428242517267843	9.61827671428572	No DTR/GAP region	No DTR/GAP region	0.047619047619048	No DTR/GAP region	No DTR/GAP region	No DTR/GAP region	Alphaproteobacteria phages	unknown	unknown	Others
MH598806	Pelagibacter phage HTVC119P, complete genome	38357	84	2.1899522903251	3.53294364786237	0.912976662509921	0.439523809523809	0.364501679731243	9.762633625	No DTR/GAP region	No DTR/GAP region	0.130952380952381	No DTR/GAP region	No DTR/GAP region	No DTR/GAP region	Alphaproteobacteria phages	unknown	unknown	Others
MH598807	Pelagibacter phage HTVC120P, complete genome	42622	96	2.25235793721552	3.55047863047025	0.91035996163573	0.428333333333333	0.414159292035398	9.90964465104167	No DTR/GAP region	No DTR/GAP region	0.0625	No DTR/GAP region	No DTR/GAP region	No DTR/GAP region	Alphaproteobacteria phages	unknown	unknown	Others
MH599087	Vibrio phage R01, complete genome	75514	52	0.688614031835156	3.38433830081479	0.868241066006438	0.502307692307692	0.493474714518761	9.80338973076923	No DTR/GAP region	No DTR/GAP region	0.173076923076923	No DTR/GAP region	No DTR/GAP region	No DTR/GAP region	Other phages	unknown	unknown	Others
MH669274	Escherichia phage PD38, complete genome	72213	59	0.817027405037874	3.39878848680301	0.879132951739312	0.499322033898305	0.437747819191118	9.77946309322034	No DTR/GAP region	No DTR/GAP region	0.050847457627119	No DTR/GAP region	No DTR/GAP region	No DTR/GAP region	Other phages	unknown	unknown	Others
MH700630	Sinorhizobium phage phiM6, complete genome	68176	35	0.513377141516076	2.929344256536	0.82392615459113	0.681714285714286	0.561344537815126	9.78092541428572	No DTR/GAP region	No DTR/GAP region	0.228571428571429	No DTR/GAP region	No DTR/GAP region	No DTR/GAP region	Alphaproteobacteria phages	unknown	unknown	Others
MH746817	Achromobacter phage vB_Ade_ART, complete genome	95343	19	0.19928049253747	2.79851325694329	0.950440228764918	0.691578947368421	0.198830409356725	9.30790794736842	No DTR/GAP region	No DTR/GAP region	0.157894736842105	No DTR/GAP region	No DTR/GAP region	No DTR/GAP region	Other phages	unknown	unknown	Others
MH884648	Caulobacter phage Kronos, complete genome	42424	5	0.117857816330379	1.05492016798614	0.655458753541286	0.948	0.6	9.488802	No DTR/GAP region	No DTR/GAP region	0	No DTR/GAP region	No DTR/GAP region	No DTR/GAP region	Caulobacter phages	unknown	unknown	Others
MK165657	Pseudomonas phage vB_PaeS_SCUT-S3, complete genome	42622	20	0.469241236919901	2.78778811938601	0.930586536052072	0.702	0.268421052631579	9.94717645	No DTR/GAP region	No DTR/GAP region	0	No DTR/GAP region	No DTR/GAP region	No DTR/GAP region	Other phages	unknown	unknown	Others
MK165658	Pseudomonas phage vB_PaeS_SCUT-S4, complete genome	42932	23	0.5357309233206	2.77385220868048	0.884661880283042	0.717391304347826	0.403162055335969	9.79843345652174	No DTR/GAP region	No DTR/GAP region	0	No DTR/GAP region	No DTR/GAP region	No DTR/GAP region	Other phages	unknown	unknown	Others
MK291441	Paracoccus phage vB_PbeS_Pben1, complete genome	39879	1	0.025075854459741	0	1	0.98	0	11.255202	No DTR/GAP region	No DTR/GAP region	0	No DTR/GAP region	No DTR/GAP region	No DTR/GAP region	Alphaproteobacteria phages	unknown	unknown	Others
MK291442	Paracoccus phage vB_PkoS_Pkon1, complete genome	49723	3	0.060334251754721	0.636514168294813	0.579380164285695	0.966666666666667	0.666666666666668	9.326885	No DTR/GAP region	No DTR/GAP region	0.666666666666667	No DTR/GAP region	No DTR/GAP region	No DTR/GAP region	Alphaproteobacteria phages	unknown	unknown	Others
MK291443	Paracoccus phage vB_PsuS_Psul1, complete genome	37901	8	0.211076224901718	1.66746193342929	0.801879687409856	0.905	0.464285714285715	9.557848875	No DTR/GAP region	No DTR/GAP region	0.125	No DTR/GAP region	No DTR/GAP region	No DTR/GAP region	Alphaproteobacteria phages	unknown	unknown	Others
MK291444	Paracoccus phage vB_PthS_Pthi1, complete genome	39547	1	0.025286368118947	0	1	0.98	0	10.922375	No DTR/GAP region	No DTR/GAP region	1	No DTR/GAP region	No DTR/GAP region	No DTR/GAP region	Alphaproteobacteria phages	unknown	unknown	Others
MK422451	Klebsiella phage ST13-OXA48phi12.3, complete genome	84199	48	0.570078029430278	3.37639988154931	0.872184077250347	0.499166666666667	0.488475177304965	9.95557267708333	No DTR/GAP region	No DTR/GAP region	0.166666666666667	No DTR/GAP region	No DTR/GAP region	No DTR/GAP region	Other phages	unknown	unknown	Others
MK448666	Streptococcus phage Javan101, complete genome	37952	26	0.685075885328836	2.93818245468612	0.901809513744602	0.664615384615385	0.369230769230769	9.57059657692308	No DTR/GAP region	No DTR/GAP region	0.076923076923077	No DTR/GAP region	No DTR/GAP region	No DTR/GAP region	Other phages	unknown	unknown	Others
MK448668	Streptococcus phage Javan107, complete genome	37952	26	0.685075885328836	2.93818245468612	0.901809513744602	0.664615384615385	0.369230769230769	9.57059657692308	No DTR/GAP region	No DTR/GAP region	0.076923076923077	No DTR/GAP region	No DTR/GAP region	No DTR/GAP region	Other phages	unknown	unknown	Others
MK448670	Streptococcus phage Javan113, complete genome	37901	26	0.685997730930582	2.93818245468612	0.901809513744602	0.664615384615385	0.369230769230769	9.57059657692308	No DTR/GAP region	No DTR/GAP region	0.076923076923077	No DTR/GAP region	No DTR/GAP region	No DTR/GAP region	Other phages	unknown	unknown	Others
MK448695	Streptococcus phage Javan181, complete genome	33542	27	0.804960944487508	2.96839189154196	0.90064891322751	0.654074074074074	0.373219373219373	9.95743677777778	No DTR/GAP region	No DTR/GAP region	0.222222222222222	No DTR/GAP region	No DTR/GAP region	No DTR/GAP region	Other phages	unknown	unknown	Others
MK448717	Streptococcus phage Javan25, complete genome	35085	18	0.513039760581445	2.65932269770952	0.920062511143956	0.74	0.294117647058824	9.68892894444445	No DTR/GAP region	No DTR/GAP region	0.055555555555556	No DTR/GAP region	No DTR/GAP region	No DTR/GAP region	Other phages	unknown	unknown	Others
MK448719	Streptococcus phage Javan255, complete genome	39881	29	0.727163310849778	2.96682675989255	0.881071016532715	0.661379310344828	0.431034482758621	10.0732297068966	No DTR/GAP region	No DTR/GAP region	0.03448275862069	No DTR/GAP region	No DTR/GAP region	No DTR/GAP region	Other phages	unknown	unknown	Others
MK448728	Streptococcus phage Javan3, complete genome	34657	32	0.923334391320657	2.86985080960949	0.828063906222957	0.70375	0.554435483870968	9.786291796875	No DTR/GAP region	No DTR/GAP region	0.125	No DTR/GAP region	No DTR/GAP region	No DTR/GAP region	Other phages	unknown	unknown	Others
MK448776	Streptococcus phage Javan49, complete genome	34479	24	0.696075872270077	2.69415370398446	0.847736963501808	0.745	0.489130434782609	9.8579838125	No DTR/GAP region	No DTR/GAP region	0.25	No DTR/GAP region	No DTR/GAP region	No DTR/GAP region	Other phages	unknown	unknown	Others
MK448787	Streptococcus phage Javan51, complete genome	34465	24	0.696358624691716	2.69415370398446	0.847736963501808	0.745	0.489130434782609	9.8579838125	No DTR/GAP region	No DTR/GAP region	0.25	No DTR/GAP region	No DTR/GAP region	No DTR/GAP region	Other phages	unknown	unknown	Others
MK448802	Streptococcus phage Javan55, complete genome	34653	32	0.923440971921623	2.86985080960949	0.828063906222957	0.70375	0.554435483870968	9.786291796875	No DTR/GAP region	No DTR/GAP region	0.125	No DTR/GAP region	No DTR/GAP region	No DTR/GAP region	Other phages	unknown	unknown	Others
MK448809	Streptococcus phage Javan57, complete genome	34653	32	0.923440971921623	2.86985080960949	0.828063906222957	0.70375	0.554435483870968	9.786291796875	No DTR/GAP region	No DTR/GAP region	0.125	No DTR/GAP region	No DTR/GAP region	No DTR/GAP region	Other phages	unknown	unknown	Others
MK448825	Streptococcus phage Javan639, complete genome	38797	26	0.670154908884708	2.99150146857535	0.918174594787168	0.641538461538462	0.323076923076923	9.77062238461538	No DTR/GAP region	No DTR/GAP region	0.038461538461539	No DTR/GAP region	No DTR/GAP region	No DTR/GAP region	Other phages	unknown	unknown	Others
MK448827	Streptococcus phage Javan65, complete genome	35085	18	0.513039760581445	2.65932269770952	0.920062511143956	0.74	0.294117647058824	9.68892894444445	No DTR/GAP region	No DTR/GAP region	0.055555555555556	No DTR/GAP region	No DTR/GAP region	No DTR/GAP region	Other phages	unknown	unknown	Others
MK448828	Streptococcus phage Javan69, complete genome	33053	42	1.27068647323995	3.17218261330213	0.848705995250337	0.597142857142857	0.533101045296167	9.64466504761905	No DTR/GAP region	No DTR/GAP region	0.047619047619048	No DTR/GAP region	No DTR/GAP region	No DTR/GAP region	Other phages	unknown	unknown	Others
MK448835	Streptococcus phage Javan93, complete genome	37554	28	0.745593012728338	2.96694348618935	0.890384571874118	0.658571428571429	0.404761904761905	9.61599425	No DTR/GAP region	No DTR/GAP region	0	No DTR/GAP region	No DTR/GAP region	No DTR/GAP region	Other phages	unknown	unknown	Others
MK448836	Streptococcus phage Javan95, complete genome	38797	26	0.670154908884708	2.99150146857535	0.918174594787168	0.641538461538462	0.323076923076923	9.77062238461538	No DTR/GAP region	No DTR/GAP region	0.038461538461539	No DTR/GAP region	No DTR/GAP region	No DTR/GAP region	Other phages	unknown	unknown	Others
MK448846	Streptococcus phage Javan122, complete genome	39241	34	0.866440712520068	3.02169051058077	0.856886438436319	0.648235294117647	0.497326203208556	9.89172689705883	No DTR/GAP region	No DTR/GAP region	0.058823529411765	No DTR/GAP region	No DTR/GAP region	No DTR/GAP region	Other phages	unknown	unknown	Others
MK448872	Streptococcus phage Javan20, complete genome	34653	32	0.923440971921623	2.86985080960949	0.828063906222957	0.70375	0.554435483870968	9.786291796875	No DTR/GAP region	No DTR/GAP region	0.125	No DTR/GAP region	No DTR/GAP region	No DTR/GAP region	Other phages	unknown	unknown	Others
MK448883	Streptococcus phage Javan244, complete genome	35462	37	1.04337036828154	3.02980673343513	0.839068294193495	0.651351351351351	0.543543543543543	9.70844921621621	No DTR/GAP region	No DTR/GAP region	0.027027027027027	No DTR/GAP region	No DTR/GAP region	No DTR/GAP region	Other phages	unknown	unknown	Others
MK448906	Streptococcus phage Javan32, complete genome	35085	18	0.513039760581445	2.65932269770952	0.920062511143956	0.74	0.294117647058824	9.68892894444445	No DTR/GAP region	No DTR/GAP region	0.055555555555556	No DTR/GAP region	No DTR/GAP region	No DTR/GAP region	Other phages	unknown	unknown	Others
MK448922	Streptococcus phage Javan38, complete genome	35085	18	0.513039760581445	2.65932269770952	0.920062511143956	0.74	0.294117647058824	9.68892894444445	No DTR/GAP region	No DTR/GAP region	0.055555555555556	No DTR/GAP region	No DTR/GAP region	No DTR/GAP region	Other phages	unknown	unknown	Others
MK448928	Streptococcus phage Javan40, complete genome	34653	32	0.923440971921623	2.86985080960949	0.828063906222957	0.70375	0.554435483870968	9.786291796875	No DTR/GAP region	No DTR/GAP region	0.125	No DTR/GAP region	No DTR/GAP region	No DTR/GAP region	Other phages	unknown	unknown	Others
MK449007	Streptococcus phage Javan8, complete genome	34464	24	0.696378830083565	2.69415370398446	0.847736963501808	0.745	0.489130434782609	9.8579838125	No DTR/GAP region	No DTR/GAP region	0.25	No DTR/GAP region	No DTR/GAP region	No DTR/GAP region	Other phages	unknown	unknown	Others
MK613343	Roseobacter phage CRP-1, complete genome	54045	46	0.851142566379869	3.24806546167115	0.848359803205822	0.566086956521739	0.540096618357488	9.73102251086957	No DTR/GAP region	No DTR/GAP region	0.065217391304348	No DTR/GAP region	No DTR/GAP region	No DTR/GAP region	Alphaproteobacteria phages	unknown	unknown	Others
MK613344	Roseobacter phage CRP-2, complete genome	54148	49	0.904927236463027	3.24288879257221	0.83325758749615	0.571020408163265	0.573979591836735	9.61271618367347	No DTR/GAP region	No DTR/GAP region	0.142857142857143	No DTR/GAP region	No DTR/GAP region	No DTR/GAP region	Alphaproteobacteria phages	unknown	unknown	Others
MK613345	Roseobacter phage CRP-3, complete genome	52963	23	0.434265430583615	2.89439954443004	0.923107920188694	0.672173913043478	0.300395256916996	9.60158515217391	No DTR/GAP region	No DTR/GAP region	0.173913043478261	No DTR/GAP region	No DTR/GAP region	No DTR/GAP region	Alphaproteobacteria phages	unknown	unknown	Others
MK613346	Roseobacter phage CRP-4, complete genome	40768	34	0.833987441130298	3.02169051058077	0.856886438436319	0.648235294117647	0.497326203208556	9.53999925	No DTR/GAP region	No DTR/GAP region	0.088235294117647	No DTR/GAP region	No DTR/GAP region	No DTR/GAP region	Alphaproteobacteria phages	unknown	unknown	Others
MK613347	Roseobacter phage CRP-5, complete genome	39600	30	0.757575757575758	2.95042586374188	0.867466816142267	0.670666666666667	0.466666666666667	10.1188958666667	No DTR/GAP region	No DTR/GAP region	0.133333333333333	No DTR/GAP region	No DTR/GAP region	No DTR/GAP region	Alphaproteobacteria phages	unknown	unknown	Others
MK613348	Roseobacter phage CRP-6, complete genome	44927	20	0.445166603601398	2.78778811938601	0.930586536052072	0.702	0.268421052631579	9.769722825	No DTR/GAP region	No DTR/GAP region	0.15	No DTR/GAP region	No DTR/GAP region	No DTR/GAP region	Alphaproteobacteria phages	unknown	unknown	Others
MK613349	Roseobacter phage CRP-7, complete genome	58106	87	1.49726362165697	3.56242590086985	0.919019181309039	0.425977011494253	0.362771020624008	9.97205881609195	No DTR/GAP region	No DTR/GAP region	0.011494252873563	No DTR/GAP region	No DTR/GAP region	No DTR/GAP region	Alphaproteobacteria phages	unknown	unknown	Others
MK637516	Agrobacterium phage Milano, complete genome	68451	28	0.40905173043491	2.78103708008618	0.834593756653898	0.727142857142857	0.531746031746032	9.49339578571429	No DTR/GAP region	No DTR/GAP region	0.035714285714286	No DTR/GAP region	No DTR/GAP region	No DTR/GAP region	Alphaproteobacteria phages	unknown	unknown	Others
MK764442	Flavobacterium phage FPSV-S1, complete genome	35187	74	2.10304942166141	3.62928537608156	0.941581709937658	0.37027027027027	0.248500999333777	9.56586827702703	No DTR/GAP region	No DTR/GAP region	0.094594594594595	No DTR/GAP region	No DTR/GAP region	No DTR/GAP region	Other phages	unknown	unknown	Others
MK764445	Flavobacterium phage FPSV-S8, complete genome	22503	46	2.04417188819269	3.4743863038837	0.907472375728308	0.430434782608696	0.389371980676328	9.33976830434783	No DTR/GAP region	No DTR/GAP region	0.108695652173913	No DTR/GAP region	No DTR/GAP region	No DTR/GAP region	Other phages	unknown	unknown	Others
MK803322	Pseudomonas phage RSP, complete genome	63016	13	0.206296813507681	2.45831132968308	0.958424899318874	0.776923076923077	0.153846153846154	9.05655665384615	No DTR/GAP region	No DTR/GAP region	0.076923076923077	No DTR/GAP region	No DTR/GAP region	No DTR/GAP region	Other phages	unknown	unknown	Others
MK882925	Dinoroseobacter phage vB_DshS-R4C, complete genome	36291	7	0.192885288363506	1.94591014905531	1	0.86	0	10.7593164285714	No DTR/GAP region	No DTR/GAP region	0	No DTR/GAP region	No DTR/GAP region	No DTR/GAP region	Alphaproteobacteria phages	unknown	unknown	Others
MK892600	MAG: Prokaryotic dsDNA virus sp. isolate Unbinned_4162_contig-100_1, complete genome	55774	88	1.57779610571234	3.60099098401942	0.928399199432435	0.400454545454546	0.338692946058091	9.99710714204546	No DTR/GAP region	No DTR/GAP region	0	No DTR/GAP region	No DTR/GAP region	No DTR/GAP region	Other phages	unknown	unknown	Others
MK929790	Caulobacter phage RW, complete genome	62362	8	0.128283249414708	1.90615474653985	0.916666666666667	0.875	0.25	10.489140375	No DTR/GAP region	No DTR/GAP region	0.5	No DTR/GAP region	No DTR/GAP region	No DTR/GAP region	Caulobacter phages	unknown	unknown	Others
MK931297	Escherichia phage vB_EcoP_3HA13, complete genome	70142	81	1.154800262325	3.54903219287743	0.918512252344055	0.424444444444445	0.334319526627219	9.76248218518518	No DTR/GAP region	No DTR/GAP region	0.037037037037037	No DTR/GAP region	No DTR/GAP region	No DTR/GAP region	Other phages	unknown	unknown	Others
MK942064	Caulobacter phage Jess A, complete genome	45011	4	0.088867165803915	1.38629436111989	1	0.92	0	8.49809875	No DTR/GAP region	No DTR/GAP region	0	No DTR/GAP region	No DTR/GAP region	No DTR/GAP region	Caulobacter phages	unknown	unknown	Others
MK962627	Achromobacter phage vB_AxyS_19-32_Axy06, complete genome	42852	11	0.25669747036311	2.39789527279837	1	0.78	0	8.90355322727273	No sites	8.90355322727273	0.090909090909091	no_gene_was_annotated	0.090909090909091	0	Other phages	unknown	unknown	Others
MK962632	Achromobacter phage vB_AxyP_19-32_Axy13, complete genome	70103	5	0.071323623810679	1.6094379124341	1	0.9	0	9.2420885	No sites	9.2420885	0.2	no_gene_was_annotated	0.2	0	Other phages	unknown	unknown	Others
MK962633	Achromobacter phage vB_AxyS_19-32_Axy14, complete genome	43247	10	0.231229911901404	2.30258509299405	1	0.8	0	9.0448127	10.207782	8.91559388888889	0.2	1	0.111111111111111	0.5	Other phages	unknown	unknown	Others
MK962634	Achromobacter phage vB_AxyS_19-32_Axy16, complete genome	42844	13	0.303426384091121	2.45831132968308	0.958424899318874	0.776923076923077	0.153846153846154	8.95795873076923	No sites	8.95795873076923	0.153846153846154	no_gene_was_annotated	0.153846153846154	0	Other phages	unknown	unknown	Others
MK962639	Achromobacter phage vB_AxyP_19-32_Axy22, complete genome	71306	13	0.182312848848624	2.35167330190463	0.916849798637748	0.807692307692308	0.282051282051282	9.44418907692308	No sites	9.44418907692308	0.153846153846154	no_gene_was_annotated	0.153846153846154	0	Other phages	unknown	unknown	Others
MN062187	Xanthomonas phage Samson, complete genome	43314	19	0.438657247079466	2.62504815873254	0.891527444550976	0.752631578947368	0.368421052631579	10.0171075	No DTR/GAP region	No DTR/GAP region	0.157894736842105	No DTR/GAP region	No DTR/GAP region	No DTR/GAP region	Other phages	unknown	unknown	Others
MN175679	Vibrio phage vB_VpS_BA3, complete genome	58648	79	1.34701950620652	3.55926675012022	0.921957273832258	0.419493670886076	0.321275291232373	9.69846328481013	No DTR/GAP region	No DTR/GAP region	0.088607594936709	No DTR/GAP region	No DTR/GAP region	No DTR/GAP region	Other phages	unknown	unknown	Others
MN270261	Streptococcus phage phi-SsuFJNP8_rum, complete genome	77200	97	1.25647668393782	3.58777562399062	0.919235048058913	0.40639175257732	0.396790980052038	9.82732006185567	No DTR/GAP region	No DTR/GAP region	0.134020618556701	No DTR/GAP region	No DTR/GAP region	No DTR/GAP region	Other phages	unknown	unknown	Others
MN504636	Pseudomonas phage Quinobequin-P09, complete genome	58277	4	0.068637712991403	1.38629436111989	1	0.92	0	9.622019125	No DTR/GAP region	No DTR/GAP region	0	No DTR/GAP region	No DTR/GAP region	No DTR/GAP region	Other phages	unknown	unknown	Others
MN549360	Rhizobium phage RL38J1, complete genome	158577	27	0.170264288011502	2.96839189154196	0.90064891322751	0.654074074074074	0.373219373219373	9.326043	No DTR/GAP region	No DTR/GAP region	0.259259259259259	No DTR/GAP region	No DTR/GAP region	No DTR/GAP region	Alphaproteobacteria phages	unknown	unknown	Others
MN549361	Rhizobium phage RL2RES, complete genome	156878	21	0.133861981922258	2.84648038613487	0.934951357515156	0.682857142857143	0.257142857142857	9.50774152380953	No DTR/GAP region	No DTR/GAP region	0.333333333333333	No DTR/GAP region	No DTR/GAP region	No DTR/GAP region	Alphaproteobacteria phages	unknown	unknown	Others
MN582058	MAG: Caudovirales sp. ctOwN3, complete genome	59743	63	1.05451684716201	3.43607330375645	0.890849726226108	0.486666666666667	0.403683806600153	9.9461009047619	No DTR/GAP region	No DTR/GAP region	0.142857142857143	No DTR/GAP region	No DTR/GAP region	No DTR/GAP region	Other phages	unknown	unknown	Others
MN582082	MAG: Podoviridae sp. ctrTa16, complete genome	58446	50	0.855490538274647	3.24972867215894	0.830702853140117	0.5648	0.576326530612245	9.87735035	No DTR/GAP region	No DTR/GAP region	0.06	No DTR/GAP region	No DTR/GAP region	No DTR/GAP region	Other phages	unknown	unknown	Others
MN602268	Bacteriophage DSS3_MAL1, complete genome	149582	20	0.133705927183752	2.62299627608579	0.87557766735076	0.758	0.415789473684211	9.7144496	No DTR/GAP region	No DTR/GAP region	0.35	No DTR/GAP region	No DTR/GAP region	No DTR/GAP region	Other phages	unknown	unknown	Others
MN692961	MAG: Marine virus AFVG_117M41, complete genome	62568	93	1.48638281549674	3.54137131054554	0.909998162930506	0.444086021505377	0.414473684210526	9.98215923655914	No DTR/GAP region	No DTR/GAP region	no_gene_was_annotated	No DTR/GAP region	No DTR/GAP region	No DTR/GAP region	Other phages	unknown	unknown	Others
MN692990	MAG: Marine virus AFVG_117M29, complete genome	57570	24	0.416883793642522	2.65054969200408	0.834016613152801	0.758333333333333	0.518115942028985	9.42432591666667	No DTR/GAP region	No DTR/GAP region	no_gene_was_annotated	No DTR/GAP region	No DTR/GAP region	No DTR/GAP region	Other phages	unknown	unknown	Others
MN693049	MAG: Marine virus AFVG_25M114, complete genome	56878	72	1.26586729491192	3.42342898709016	0.888492423015123	0.495555555555556	0.401098901098901	9.85784023611111	No DTR/GAP region	No DTR/GAP region	no_gene_was_annotated	No DTR/GAP region	No DTR/GAP region	No DTR/GAP region	Other phages	unknown	unknown	Others
MN693051	MAG: Marine virus AFVG_25M152, complete genome	59615	18	0.301937431854399	2.73633905110507	0.946708340762637	0.711111111111111	0.209150326797386	9.62523472222222	No DTR/GAP region	No DTR/GAP region	no_gene_was_annotated	No DTR/GAP region	No DTR/GAP region	No DTR/GAP region	Other phages	unknown	unknown	Others
MN693101	MAG: Marine virus AFVG_25M559, complete genome	53811	102	1.89552322015945	3.55271689635802	0.909094129075834	0.429803921568628	0.427580579355365	9.6822551617647	No DTR/GAP region	No DTR/GAP region	no_gene_was_annotated	No DTR/GAP region	No DTR/GAP region	No DTR/GAP region	Other phages	unknown	unknown	Others
MN693107	MAG: Marine virus AFVG_25M445, complete genome	52118	92	1.76522506619594	3.58450570753376	0.921723835107748	0.406086956521739	0.367209971236817	9.97911380978261	No DTR/GAP region	No DTR/GAP region	no_gene_was_annotated	No DTR/GAP region	No DTR/GAP region	No DTR/GAP region	Other phages	unknown	unknown	Others
MN693152	MAG: Marine virus AFVG_25M11, complete genome	59548	86	1.44421307180762	3.48685004353316	0.900055708695778	0.46093023255814	0.398382749326146	9.60913709302326	No DTR/GAP region	No DTR/GAP region	no_gene_was_annotated	No DTR/GAP region	No DTR/GAP region	No DTR/GAP region	Other phages	unknown	unknown	Others
MN693180	MAG: Marine virus AFVG_25M318, complete genome	50672	98	1.9340069466372	3.58644986643044	0.918197885105387	0.404081632653061	0.400339991500213	9.86993673469387	No DTR/GAP region	No DTR/GAP region	no_gene_was_annotated	No DTR/GAP region	No DTR/GAP region	No DTR/GAP region	Other phages	unknown	unknown	Others
MN693185	MAG: Marine virus AFVG_25M398, complete genome	53253	101	1.89660676393818	3.53309201226618	0.903620314565084	0.452079207920792	0.455918367346939	9.7257752970297	No DTR/GAP region	No DTR/GAP region	no_gene_was_annotated	No DTR/GAP region	No DTR/GAP region	No DTR/GAP region	Other phages	unknown	unknown	Others
MN693206	MAG: Marine virus AFVG_25M549, complete genome	36338	28	0.77054323297925	2.88005810588046	0.864310127750542	0.69	0.462962962962963	9.79781414285714	No DTR/GAP region	No DTR/GAP region	no_gene_was_annotated	No DTR/GAP region	No DTR/GAP region	No DTR/GAP region	Other phages	unknown	unknown	Others
MN693217	MAG: Marine virus AFVG_25M350, complete genome	34302	30	0.874584572328144	3.12393850943818	0.918481981163798	0.592	0.331034482758621	9.81984375	No DTR/GAP region	No DTR/GAP region	no_gene_was_annotated	No DTR/GAP region	No DTR/GAP region	No DTR/GAP region	Other phages	unknown	unknown	Others
MN693238	MAG: Marine virus AFVG_25M402, complete genome	59868	90	1.50330727600722	3.61871464599909	0.931774946418899	0.392	0.340149625935162	9.89758983888889	No DTR/GAP region	No DTR/GAP region	no_gene_was_annotated	No DTR/GAP region	No DTR/GAP region	No DTR/GAP region	Other phages	unknown	unknown	Others
MN693248	MAG: Marine virus AFVG_25M547, complete genome	36237	28	0.772690896045478	2.84676283136627	0.854318161647465	0.694285714285714	0.470899470899471	9.83796764285714	No DTR/GAP region	No DTR/GAP region	no_gene_was_annotated	No DTR/GAP region	No DTR/GAP region	No DTR/GAP region	Other phages	unknown	unknown	Others
MN693259	MAG: Marine virus AFVG_25M161, complete genome	36330	31	0.853289292595651	2.90608540677902	0.846271472119456	0.681935483870968	0.503225806451613	9.80365380645161	No DTR/GAP region	No DTR/GAP region	no_gene_was_annotated	No DTR/GAP region	No DTR/GAP region	No DTR/GAP region	Other phages	unknown	unknown	Others
MN693267	MAG: Marine virus AFVG_25M289, complete genome	54163	87	1.6062625777745	3.48699291586673	0.899559307040682	0.470574712643678	0.414066631411951	9.62535494252874	No DTR/GAP region	No DTR/GAP region	no_gene_was_annotated	No DTR/GAP region	No DTR/GAP region	No DTR/GAP region	Other phages	unknown	unknown	Others
MN693298	MAG: Marine virus AFVG_25M546, complete genome	36304	29	0.798810048479506	2.89859351941233	0.860807504229285	0.676551724137931	0.458128078817734	9.83019444827586	No DTR/GAP region	No DTR/GAP region	no_gene_was_annotated	No DTR/GAP region	No DTR/GAP region	No DTR/GAP region	Other phages	unknown	unknown	Others
MN693390	MAG: Marine virus AFVG_25M491, complete genome	58607	75	1.27971061477298	3.59080009096211	0.931371429953878	0.401333333333333	0.288524590163934	9.70206657333333	No DTR/GAP region	No DTR/GAP region	no_gene_was_annotated	No DTR/GAP region	No DTR/GAP region	No DTR/GAP region	Other phages	unknown	unknown	Others
MN693399	MAG: Marine virus AFVG_25M548, complete genome	36235	28	0.772733544915137	2.84676283136627	0.854318161647465	0.694285714285714	0.470899470899471	9.83796764285714	No DTR/GAP region	No DTR/GAP region	no_gene_was_annotated	No DTR/GAP region	No DTR/GAP region	No DTR/GAP region	Other phages	unknown	unknown	Others
MN693401	MAG: Marine virus AFVG_25M126, complete genome	54057	13	0.240486893464306	2.35167330190463	0.916849798637748	0.807692307692308	0.282051282051282	9.67022723076923	No DTR/GAP region	No DTR/GAP region	no_gene_was_annotated	No DTR/GAP region	No DTR/GAP region	No DTR/GAP region	Other phages	unknown	unknown	Others
MN693406	MAG: Marine virus AFVG_25M259, complete genome	51077	91	1.78162382285569	3.48978234977825	0.897978403696163	0.470989010989011	0.433740831295844	9.83220775824176	No DTR/GAP region	No DTR/GAP region	no_gene_was_annotated	No DTR/GAP region	No DTR/GAP region	No DTR/GAP region	Other phages	unknown	unknown	Others
MN693441	MAG: Marine virus AFVG_25M481, complete genome	59832	121	2.02232918839417	3.50916931753608	0.901744615126415	0.465619834710744	0.415037593984962	9.90668114049587	No DTR/GAP region	No DTR/GAP region	no_gene_was_annotated	No DTR/GAP region	No DTR/GAP region	No DTR/GAP region	Other phages	unknown	unknown	Others
MN693450	MAG: Marine virus AFVG_25M486, complete genome	52912	100	1.88993045055942	3.55051224646495	0.907589817733284	0.4428	0.451836734693878	9.98793023500001	No DTR/GAP region	No DTR/GAP region	no_gene_was_annotated	No DTR/GAP region	No DTR/GAP region	No DTR/GAP region	Other phages	unknown	unknown	Others
MN693456	MAG: Marine virus AFVG_25M411, complete genome	50666	113	2.23029250384873	3.60780480182448	0.926431848679602	0.403362831858407	0.355617088607595	9.97863734955752	No DTR/GAP region	No DTR/GAP region	no_gene_was_annotated	No DTR/GAP region	No DTR/GAP region	No DTR/GAP region	Other phages	unknown	unknown	Others
MN693457	MAG: Marine virus AFVG_25M365, complete genome	60579	78	1.28757490219383	3.56402962571845	0.923547518764489	0.412820512820513	0.310043668122271	9.66992167307692	No DTR/GAP region	No DTR/GAP region	no_gene_was_annotated	No DTR/GAP region	No DTR/GAP region	No DTR/GAP region	Other phages	unknown	unknown	Others
MN693522	MAG: Marine virus AFVG_25M153, complete genome	59917	24	0.400554099838109	2.80967823407778	0.88408767883273	0.708333333333333	0.409420289855072	9.48431808333333	No DTR/GAP region	No DTR/GAP region	no_gene_was_annotated	No DTR/GAP region	No DTR/GAP region	No DTR/GAP region	Other phages	unknown	unknown	Others
MN693528	MAG: Marine virus AFVG_25M160, complete genome	36057	22	0.610145048118257	2.75219154656904	0.89037649534023	0.721818181818182	0.385281385281385	10.1740733181818	No DTR/GAP region	No DTR/GAP region	no_gene_was_annotated	No DTR/GAP region	No DTR/GAP region	No DTR/GAP region	Other phages	unknown	unknown	Others
MN693538	MAG: Marine virus AFVG_25M196, complete genome	36082	21	0.58200764924339	2.59860517799731	0.853534579282143	0.766666666666667	0.466666666666667	9.50884804761905	No DTR/GAP region	No DTR/GAP region	no_gene_was_annotated	No DTR/GAP region	No DTR/GAP region	No DTR/GAP region	Other phages	unknown	unknown	Others
MN693582	MAG: Marine virus AFVG_25M154, complete genome	59194	17	0.287191269385411	2.67011988980682	0.942435166560418	0.730588235294118	0.220588235294117	10.0261343529412	No DTR/GAP region	No DTR/GAP region	no_gene_was_annotated	No DTR/GAP region	No DTR/GAP region	No DTR/GAP region	Other phages	unknown	unknown	Others
MN693636	MAG: Marine virus AFVG_250M1057, complete genome	47108	3	0.06368345079392	0.636514168294813	0.579380164285695	0.966666666666667	0.666666666666668	8.8718815	No DTR/GAP region	No DTR/GAP region	no_gene_was_annotated	No DTR/GAP region	No DTR/GAP region	No DTR/GAP region	Other phages	unknown	unknown	Others
MN693721	MAG: Marine virus AFVG_250M181, complete genome	43239	78	1.80392701033789	3.45687598983352	0.895780781407987	0.485128205128205	0.398003742981909	9.87151852564103	No DTR/GAP region	No DTR/GAP region	no_gene_was_annotated	No DTR/GAP region	No DTR/GAP region	No DTR/GAP region	Other phages	unknown	unknown	Others
MN693872	MAG: Marine virus AFVG_250M911, complete genome	70418	104	1.47689511204522	3.56121842513051	0.912090040382349	0.438461538461539	0.42671009771987	9.63269881730769	No DTR/GAP region	No DTR/GAP region	no_gene_was_annotated	No DTR/GAP region	No DTR/GAP region	No DTR/GAP region	Other phages	unknown	unknown	Others
MN693887	MAG: Marine virus AFVG_250M171, complete genome	54105	122	2.25487478051936	3.53450750229669	0.90825794838583	0.436065573770491	0.381201044386423	10.5048204508197	No DTR/GAP region	No DTR/GAP region	no_gene_was_annotated	No DTR/GAP region	No DTR/GAP region	No DTR/GAP region	Other phages	unknown	unknown	Others
MN694065	MAG: Marine virus AFVG_250M443, complete genome	55116	109	1.97764714420495	3.58540673590059	0.919862356137215	0.412660550458716	0.378117457763475	9.78569506880734	No DTR/GAP region	No DTR/GAP region	no_gene_was_annotated	No DTR/GAP region	No DTR/GAP region	No DTR/GAP region	Other phages	unknown	unknown	Others
MN694092	MAG: Marine virus AFVG_250M12, complete genome	52580	63	1.19817421072651	3.41406863135772	0.885144709292776	0.491746031746032	0.409823484267076	9.76468207142857	No DTR/GAP region	No DTR/GAP region	no_gene_was_annotated	No DTR/GAP region	No DTR/GAP region	No DTR/GAP region	Other phages	unknown	unknown	Others
MN694117	MAG: Marine virus AFVG_250M169, complete genome	53600	116	2.16417910447761	3.52872801965029	0.906507139273878	0.450689655172414	0.40272373540856	10.4582471551724	No DTR/GAP region	No DTR/GAP region	no_gene_was_annotated	No DTR/GAP region	No DTR/GAP region	No DTR/GAP region	Other phages	unknown	unknown	Others
MN694307	MAG: Marine virus AFVG_250M453, complete genome	53236	53	0.995566909610038	3.28676165960324	0.844530223557759	0.556603773584906	0.543159609120521	9.80753878301887	No DTR/GAP region	No DTR/GAP region	no_gene_was_annotated	No DTR/GAP region	No DTR/GAP region	No DTR/GAP region	Other phages	unknown	unknown	Others
MN694321	MAG: Marine virus AFVG_250M307, complete genome	52623	91	1.72928187294529	3.54278742554762	0.911617481597453	0.438021978021978	0.397066014669927	9.9097485989011	No DTR/GAP region	No DTR/GAP region	no_gene_was_annotated	No DTR/GAP region	No DTR/GAP region	No DTR/GAP region	Other phages	unknown	unknown	Others
MN694424	MAG: Marine virus AFVG_250M468, complete genome	54188	65	1.19952757067986	3.36634361267812	0.873360236209668	0.527076923076923	0.446616541353383	9.64124585384615	No DTR/GAP region	No DTR/GAP region	no_gene_was_annotated	No DTR/GAP region	No DTR/GAP region	No DTR/GAP region	Other phages	unknown	unknown	Others
MN694447	MAG: Marine virus AFVG_250M387, complete genome	56704	105	1.85172121896163	3.51915573592169	0.901679553400181	0.462666666666667	0.447967479674797	9.5292726952381	No DTR/GAP region	No DTR/GAP region	no_gene_was_annotated	No DTR/GAP region	No DTR/GAP region	No DTR/GAP region	Other phages	unknown	unknown	Others
MN694484	MAG: Marine virus AFVG_250M1201, complete genome	55531	94	1.69274819470206	3.50785352848523	0.900745069913622	0.463829787234043	0.441271303546753	9.70808678723404	No DTR/GAP region	No DTR/GAP region	no_gene_was_annotated	No DTR/GAP region	No DTR/GAP region	No DTR/GAP region	Other phages	unknown	unknown	Others
MN694614	MAG: Marine virus AFVG_250M469, complete genome	55128	79	1.43302858801335	3.45646674086708	0.895328975664454	0.479240506329114	0.393623543838137	9.94320257594937	No DTR/GAP region	No DTR/GAP region	no_gene_was_annotated	No DTR/GAP region	No DTR/GAP region	No DTR/GAP region	Other phages	unknown	unknown	Others
MN694720	MAG: Marine virus AFVG_250M584, complete genome	55466	106	1.91108066202719	3.55729052728369	0.911789268000564	0.43622641509434	0.415415821501014	9.64295008018868	No DTR/GAP region	No DTR/GAP region	no_gene_was_annotated	No DTR/GAP region	No DTR/GAP region	No DTR/GAP region	Other phages	unknown	unknown	Others
MN694760	MAG: Marine virus AFVG_250M661, complete genome	49621	57	1.1487072005804	3.37277289181319	0.870886411067783	0.509122807017544	0.46147672552167	9.85373604385965	No DTR/GAP region	No DTR/GAP region	no_gene_was_annotated	No DTR/GAP region	No DTR/GAP region	No DTR/GAP region	Other phages	unknown	unknown	Others
MN694775	MAG: Marine virus AFVG_250M170, complete genome	53850	118	2.19127205199629	3.5208227351862	0.904634056668508	0.443389830508475	0.391855551286977	10.4066313940678	No DTR/GAP region	No DTR/GAP region	no_gene_was_annotated	No DTR/GAP region	No DTR/GAP region	No DTR/GAP region	Other phages	unknown	unknown	Others
MN695334	Synechococcus phage B3, complete genome	244930	280	1.14318376679051	3.80235454123831	0.972930780440834	0.253857142857143	0.22515243902439	9.78907039285714	No DTR/GAP region	No DTR/GAP region	0.089285714285714	No DTR/GAP region	No DTR/GAP region	No DTR/GAP region	Other phages	unknown	unknown	Others
MN695335	Synechococcus phage B23, complete genome	243633	284	1.16568773524112	3.79852333180088	0.971844040410307	0.263521126760564	0.239156446305713	9.79457706161971	No DTR/GAP region	No DTR/GAP region	0.091549295774648	No DTR/GAP region	No DTR/GAP region	No DTR/GAP region	Other phages	unknown	unknown	Others
MN698239	Pelagibacter phage HTVC023P, complete genome	60878	97	1.59335063569762	3.549830860365	0.909513103246717	0.431134020618557	0.422810060711188	9.88528413402062	No DTR/GAP region	No DTR/GAP region	0.082474226804124	No DTR/GAP region	No DTR/GAP region	No DTR/GAP region	Alphaproteobacteria phages	unknown	unknown	Others
MN698240	Pelagibacter phage HTVC026P, complete genome	32480	65	2.0012315270936	3.4089988237895	0.884426654121229	0.498769230769231	0.41203007518797	9.78298964615385	No DTR/GAP region	No DTR/GAP region	0.030769230769231	No DTR/GAP region	No DTR/GAP region	No DTR/GAP region	Alphaproteobacteria phages	unknown	unknown	Others
MN698241	Pelagibacter phage HTVC027P, complete genome	57595	107	1.85780015626356	3.67293510285875	0.941753023986904	0.366168224299065	0.335491703763658	9.93135218224299	No DTR/GAP region	No DTR/GAP region	0.02803738317757	No DTR/GAP region	No DTR/GAP region	No DTR/GAP region	Alphaproteobacteria phages	unknown	unknown	Others
MN698242	Pelagibacter phage HTVC103P, complete genome	54103	117	2.16254181838345	3.63274416627466	0.933319027229377	0.371111111111111	0.311291569992266	9.82679609401709	No DTR/GAP region	No DTR/GAP region	0.05982905982906	No DTR/GAP region	No DTR/GAP region	No DTR/GAP region	Alphaproteobacteria phages	unknown	unknown	Others
MN698243	Pelagibacter phage HTVC104P, complete genome	54359	110	2.02358395113965	3.628540009741	0.9311704217564	0.384	0.343086172344689	9.7333906	No DTR/GAP region	No DTR/GAP region	0.063636363636364	No DTR/GAP region	No DTR/GAP region	No DTR/GAP region	Alphaproteobacteria phages	unknown	unknown	Others
MN698244	Pelagibacter phage HTVC106P, complete genome	36945	66	1.78643930166464	3.41485863054129	0.88615148350213	0.493939393939394	0.403717472118959	9.70585163636364	No DTR/GAP region	No DTR/GAP region	0.045454545454546	No DTR/GAP region	No DTR/GAP region	No DTR/GAP region	Alphaproteobacteria phages	unknown	unknown	Others
MN698245	Pelagibacter phage HTVC111P, complete genome	31577	70	2.21680336954112	3.49232585259548	0.906529891723297	0.445714285714286	0.339222614840989	9.8641418	No DTR/GAP region	No DTR/GAP region	0.042857142857143	No DTR/GAP region	No DTR/GAP region	No DTR/GAP region	Alphaproteobacteria phages	unknown	unknown	Others
MN698246	Pelagibacter phage HTVC112P, complete genome	32478	82	2.5247860089907	3.58044887377493	0.926203401888818	0.413170731707317	0.324811156304474	10.0729462926829	No DTR/GAP region	No DTR/GAP region	0.048780487804878	No DTR/GAP region	No DTR/GAP region	No DTR/GAP region	Alphaproteobacteria phages	unknown	unknown	Others
MN698247	Pelagibacter phage HTVC115P, complete genome	54819	111	2.02484540031741	3.58123456934531	0.919245958787119	0.41963963963964	0.379241516966068	9.86061897297297	No DTR/GAP region	No DTR/GAP region	0.054054054054054	No DTR/GAP region	No DTR/GAP region	No DTR/GAP region	Alphaproteobacteria phages	unknown	unknown	Others
MN698248	Pelagibacter phage HTVC202P, complete genome	32226	40	1.24123378638367	3.08203689528953	0.835494066322052	0.632	0.553846153846154	9.8888124	No DTR/GAP region	No DTR/GAP region	0.075	No DTR/GAP region	No DTR/GAP region	No DTR/GAP region	Alphaproteobacteria phages	unknown	unknown	Others
MN734436	Aminobacter phage Erebus, complete genome	52229	14	0.268050316873767	2.54003630382098	0.96247863785183	0.757142857142857	0.142857142857142	10.0850815714286	No DTR/GAP region	No DTR/GAP region	0.071428571428572	No DTR/GAP region	No DTR/GAP region	No DTR/GAP region	Alphaproteobacteria phages	unknown	unknown	Others
MN734437	Sphingomonas phage Eidolon, complete genome	43318	16	0.369361466365021	2.39331212297452	0.863204882778696	0.8075	0.425	9.30113221875	No DTR/GAP region	No DTR/GAP region	0.3125	No DTR/GAP region	No DTR/GAP region	No DTR/GAP region	Alphaproteobacteria phages	unknown	unknown	Others
MN734438	Sphingomonas phage Lucius, complete genome	44200	11	0.248868778280543	2.01981499249295	0.842328276553879	0.867272727272727	0.436363636363636	9.79971095454546	No DTR/GAP region	No DTR/GAP region	0	No DTR/GAP region	No DTR/GAP region	No DTR/GAP region	Alphaproteobacteria phages	unknown	unknown	Others
MN734439	Sphingomonas phage Kharn, complete genome	43408	10	0.230372281607077	2.30258509299405	1	0.8	0	9.1181442	No DTR/GAP region	No DTR/GAP region	0.1	No DTR/GAP region	No DTR/GAP region	No DTR/GAP region	Alphaproteobacteria phages	unknown	unknown	Others
MN820898	Sphingomonas phage vB_StuS_MMDA13, complete genome	63743	14	0.219631959587719	1.86621602358595	0.707152513377958	0.891428571428571	0.659340659340659	9.91906260714286	12.3598286666667	9.25339913636364	0.285714285714286	1	0.090909090909091	0.75	Alphaproteobacteria phages	unknown	unknown	LPEG
MN855595	MAG: Bacteriophage sp. isolate 204, complete genome	10491	20	1.90639595844057	2.59683386889756	0.866844441281399	0.762	0.426315789473684	9.4525057	No DTR/GAP region	No DTR/GAP region	0.1	No DTR/GAP region	No DTR/GAP region	No DTR/GAP region	Other phages	unknown	unknown	Others
MN855733	MAG: Siphoviridae sp. isolate 355, complete genome	71699	76	1.05998688963584	3.51401557392369	0.91119890782285	0.436315789473684	0.333548387096774	9.61754730263158	No DTR/GAP region	No DTR/GAP region	0.065789473684211	No DTR/GAP region	No DTR/GAP region	No DTR/GAP region	Other phages	unknown	unknown	Others
MN856004	MAG: Myoviridae sp. isolate 289, complete genome	43720	59	1.34949679780421	3.32253965363436	0.859410376465648	0.544067796610169	0.490087232355274	9.74356588983051	No DTR/GAP region	No DTR/GAP region	0.152542372881356	No DTR/GAP region	No DTR/GAP region	No DTR/GAP region	Other phages	unknown	unknown	Others
MN862068	Brevundimonas phage vB_BsubS-Delta, complete genome	87225	22	0.252221266838636	2.04441286563375	0.661399154648479	0.838181818181818	0.662337662337662	11.2277216590909	13.45938965	9.36799833333333	0.590909090909091	1	0.25	0.769230769230769	vB_BsubS-Delta	pilitropic	unknown	LPEG
MN988465	Rhizobium phage RHph_TM26, complete genome	54519	8	0.146737834516407	2.07944154167984	1	0.84	0	9.639963375	No DTR/GAP region	No DTR/GAP region	0.375	No DTR/GAP region	No DTR/GAP region	No DTR/GAP region	Other phages	unknown	unknown	Others
MN988541	Rhizobium phage RHph_I65, complete genome	54511	11	0.201794133294198	2.01981499249295	0.842328276553879	0.867272727272727	0.436363636363636	9.78670972727273	No DTR/GAP region	No DTR/GAP region	0.272727272727273	No DTR/GAP region	No DTR/GAP region	No DTR/GAP region	Other phages	unknown	unknown	Others
MN988554	Rhizobium phage RHph_I72, complete genome	55716	8	0.143585325579726	1.90615474653985	0.916666666666667	0.875	0.25	10.452341875	No DTR/GAP region	No DTR/GAP region	0.375	No DTR/GAP region	No DTR/GAP region	No DTR/GAP region	Other phages	unknown	unknown	Others
MN996301	Ralstonia phage RpY1, complete genome	43284	4	0.092412900840957	1.38629436111989	1	0.92	0	8.81827675	No DTR/GAP region	No DTR/GAP region	0.25	No DTR/GAP region	No DTR/GAP region	No DTR/GAP region	Other phages	unknown	unknown	Others
MT002975	Brucella phage EF4, complete genome	38321	30	0.782860572532032	3.03151888536352	0.891309308218397	0.634666666666667	0.404597701149425	9.57335691666667	No DTR/GAP region	No DTR/GAP region	0.233333333333333	No DTR/GAP region	No DTR/GAP region	No DTR/GAP region	Alphaproteobacteria phages	unknown	unknown	Others
MT028491	Ochrobactrum phage vB_OspM_OC, complete genome	227654	226	0.992734588454409	3.79408174473803	0.971376008312303	0.249203539823009	0.20976076555024	9.84149222123894	No DTR/GAP region	No DTR/GAP region	0.119469026548673	No DTR/GAP region	No DTR/GAP region	No DTR/GAP region	Alphaproteobacteria phages	unknown	unknown	Others
MT028492	Ochrobactrum phage vB_OspP_OH, complete genome	41172	10	0.242883513067133	2.30258509299405	1	0.8	0	9.5582077	No sites	9.5582077	0.1	no_gene_was_annotated	0.1	0	Alphaproteobacteria phages	unknown	unknown	Others
MT074137	Bacteroides phage DAC16, complete genome	178147	457	2.56529719838111	3.85154857656362	0.984718238843091	0.19382932166302	0.186854970124932	9.91650096389498	No DTR/GAP region	No DTR/GAP region	0.087527352297593	No DTR/GAP region	No DTR/GAP region	No DTR/GAP region	Other phages	unknown	unknown	Others
MT074139	Bacteroides phage DAC19, complete genome	178921	478	2.67157013430508	3.84148100164937	0.982307962659806	0.211213389121339	0.194334824169078	9.91534886820085	No DTR/GAP region	No DTR/GAP region	0.087866108786611	No DTR/GAP region	No DTR/GAP region	No DTR/GAP region	Other phages	unknown	unknown	Others
MT074140	Bacteroides phage DAC20, complete genome	178920	478	2.67158506595126	3.84148100164937	0.982307962659806	0.211213389121339	0.194334824169078	9.91534886820085	No DTR/GAP region	No DTR/GAP region	0.089958158995816	No DTR/GAP region	No DTR/GAP region	No DTR/GAP region	Other phages	unknown	unknown	Others
MT074141	Bacteroides phage DAC22, complete genome	179283	466	2.59924253833325	3.84437723275404	0.983019131306734	0.203948497854077	0.188784208165097	9.90239114592276	No DTR/GAP region	No DTR/GAP region	0.085836909871245	No DTR/GAP region	No DTR/GAP region	No DTR/GAP region	Other phages	unknown	unknown	Others
MT074142	Bacteroides phage DAC23, complete genome	179161	465	2.59543092525717	3.85174820998962	0.9848938915423	0.190666666666667	0.175561545372866	9.94845923333335	No DTR/GAP region	No DTR/GAP region	0.083870967741936	No DTR/GAP region	No DTR/GAP region	No DTR/GAP region	Other phages	unknown	unknown	Others
MT074146	Bacteroides phage SJC03, complete genome	166827	458	2.74535896467598	3.85558431939118	0.985770065425573	0.189606986899563	0.181217768931512	9.98858422161573	No DTR/GAP region	No DTR/GAP region	0.082969432314411	No DTR/GAP region	No DTR/GAP region	No DTR/GAP region	Other phages	unknown	unknown	Others
MT108731	Pseudomonas phage Epa43, complete genome	64323	2	0.031093077126378	0.693147180559945	1	0.96	0	8.485199	No DTR/GAP region	No DTR/GAP region	1	No DTR/GAP region	No DTR/GAP region	No DTR/GAP region	Other phages	unknown	unknown	Others
MT110073	Stenotrophomonas phage vB_SmaS_DLP_3, complete genome	96852	10	0.103250320075992	2.02532622077007	0.879588001734407	0.864	0.355555555555555	9.09677565	No DTR/GAP region	No DTR/GAP region	0.2	No DTR/GAP region	No DTR/GAP region	No DTR/GAP region	Other phages	unknown	unknown	Others
MT118296	Pseudomonas phage Epa19, complete genome	32090	1	0.031162355874104	0	1	0.98	0	8.384956	No DTR/GAP region	No DTR/GAP region	0	No DTR/GAP region	No DTR/GAP region	No DTR/GAP region	Other phages	unknown	unknown	Others
MT118301	Pseudomonas phage Epa33, complete genome	64021	3	0.046859624185814	1.09861228866811	1	0.94	0	9.416654	No DTR/GAP region	No DTR/GAP region	0.333333333333333	No DTR/GAP region	No DTR/GAP region	No DTR/GAP region	Other phages	pilitropic	unknown	Others
MT118302	Pseudomonas phage Epa38, complete genome	61775	5	0.080938891137192	1.33217904021012	0.827729376770643	0.932	0.399999999999999	8.8010001	No DTR/GAP region	No DTR/GAP region	0.4	No DTR/GAP region	No DTR/GAP region	No DTR/GAP region	Other phages	unknown	unknown	Others
MT118304	Pseudomonas phage Epa40, complete genome	42788	28	0.654389081050762	3.03514143279237	0.910850886710067	0.628571428571429	0.349206349206349	9.87049425	No DTR/GAP region	No DTR/GAP region	0.071428571428572	No DTR/GAP region	No DTR/GAP region	No DTR/GAP region	Other phages	unknown	unknown	Others
MT118305	Pseudomonas phage Epa41, complete genome	43258	28	0.647279116001664	3.03514143279237	0.910850886710067	0.628571428571429	0.349206349206349	9.87049425	No DTR/GAP region	No DTR/GAP region	0.071428571428572	No DTR/GAP region	No DTR/GAP region	No DTR/GAP region	Other phages	unknown	unknown	Others
MT188704	Mesorhizobium phage Cp1R7A-A1, complete genome	131434	20	0.152167627858849	2.31611392322149	0.773137821315976	0.828	0.6	11.671842075	14.4918035625	9.79186775	0.5	0.75	0.333333333333333	0.6	Alphaproteobacteria phages	unknown	unknown	Others
MT241605	Achromobacter phage AMA1, complete genome	46328	10	0.215852184424106	2.16395565688206	0.939794000867204	0.836	0.2	9.2851968	No DTR/GAP region	No DTR/GAP region	0.2	No DTR/GAP region	No DTR/GAP region	No DTR/GAP region	Other phages	unknown	unknown	Others
MT241607	Achromobacter phage AMA2, complete genome	45901	15	0.326790266007276	2.39590811929393	0.884735489142249	0.801333333333333	0.361904761904762	9.2436066	No DTR/GAP region	No DTR/GAP region	0.066666666666667	No DTR/GAP region	No DTR/GAP region	No DTR/GAP region	Other phages	unknown	unknown	Others
MT270409	Phaeobacter phage MD18, complete genome	149262	22	0.147391834492369	2.68917816651814	0.869990693138632	0.743636363636364	0.437229437229437	9.58411284090909	No DTR/GAP region	No DTR/GAP region	0.545454545454545	No DTR/GAP region	No DTR/GAP region	No DTR/GAP region	Alphaproteobacteria phages	pilitropic	unknown	Others
MT375519	Pelagibacter phage Aegir EXVC013S, complete genome	18297	50	2.73268841886648	3.36063222104853	0.859052264361807	0.5128	0.523265306122449	9.87732704	No DTR/GAP region	No DTR/GAP region	0.02	No DTR/GAP region	No DTR/GAP region	No DTR/GAP region	Alphaproteobacteria phages	unknown	unknown	Others
MT375520	Pelagibacter phage Bylgja EXVC010P, complete genome	41069	106	2.58102218218121	3.55159648403642	0.910329795549672	0.430566037735849	0.409330628803245	9.8710872735849	No DTR/GAP region	No DTR/GAP region	0.037735849056604	No DTR/GAP region	No DTR/GAP region	No DTR/GAP region	Alphaproteobacteria phages	unknown	unknown	Others
MT375521	Pelagibacter phage Eistla EXVC025P, complete genome	39638	110	2.77511478883899	3.57145839405759	0.916521909680534	0.421454545454546	0.38436873747495	10.0235632136364	No DTR/GAP region	No DTR/GAP region	0	No DTR/GAP region	No DTR/GAP region	No DTR/GAP region	Alphaproteobacteria phages	unknown	unknown	Others
MT375523	Pelagibacter phage Eyrgjafa EXVC018P, complete genome	38005	88	2.31548480463097	3.54262555331662	0.91335155855261	0.436363636363637	0.379668049792531	9.95806359659091	No DTR/GAP region	No DTR/GAP region	0	No DTR/GAP region	No DTR/GAP region	No DTR/GAP region	Alphaproteobacteria phages	unknown	unknown	Others
MT375524	Pelagibacter phage Gjalp EXVC020P	37857	88	2.32453707372481	3.52092620667021	0.907757082991816	0.447272727272727	0.392116182572614	9.95806359659091	No DTR/GAP region	No DTR/GAP region	0.079545454545455	No DTR/GAP region	No DTR/GAP region	No DTR/GAP region	Alphaproteobacteria phages	unknown	unknown	Others
MT375525	Pelagibacter phage Greip EXVC021P, complete genome	34916	71	2.03345171268186	3.50818221497557	0.910589591192992	0.441408450704225	0.333797909407665	10.0357211126761	No DTR/GAP region	No DTR/GAP region	0	No DTR/GAP region	No DTR/GAP region	No DTR/GAP region	Alphaproteobacteria phages	unknown	unknown	Others
MT375526	Pelagibacter phage Himinglaeva EXVC011P, complete genome	41069	106	2.58102218218121	3.55159648403642	0.910329795549672	0.430566037735849	0.409330628803245	9.8710872735849	No DTR/GAP region	No DTR/GAP region	0.037735849056604	No DTR/GAP region	No DTR/GAP region	No DTR/GAP region	Alphaproteobacteria phages	unknown	unknown	Others
MT375527	Pelagibacter phage Hroenn EXVC015P, complete genome	41069	107	2.60537144805084	3.51702443523717	0.901776999746737	0.452523364485981	0.428976123027115	9.88315145794392	No DTR/GAP region	No DTR/GAP region	0	No DTR/GAP region	No DTR/GAP region	No DTR/GAP region	Alphaproteobacteria phages	unknown	unknown	Others
MT375528	Pelagibacter phage Jormungand EXVC012P, complete genome	41529	83	1.99860338558598	3.53024573134688	0.912759314499464	0.441204819277108	0.362236166571591	10.0367562951807	No DTR/GAP region	No DTR/GAP region	0	No DTR/GAP region	No DTR/GAP region	No DTR/GAP region	Alphaproteobacteria phages	unknown	unknown	Others
MT375529	Pelagibacter phage Kolga EXVC016S, complete genome	48659	125	2.5688978400707	3.64218040867605	0.93583907969525	0.38416	0.322909090909091	9.866980416	No DTR/GAP region	No DTR/GAP region	0	No DTR/GAP region	No DTR/GAP region	No DTR/GAP region	Alphaproteobacteria phages	unknown	unknown	Others
MT375530	Pelagibacter phage Ran EXVC014P, complete genome	41529	82	1.97452382672349	3.51366892285496	0.908928523821691	0.44780487804878	0.366066240557815	9.97164475	No DTR/GAP region	No DTR/GAP region	0	No DTR/GAP region	No DTR/GAP region	No DTR/GAP region	Alphaproteobacteria phages	unknown	unknown	Others
MT375531	Pelagibacter phage Unn EXVC019P, complete genome	41069	107	2.60537144805084	3.54228954975304	0.908255060842393	0.442056074766355	0.417644678267908	9.88315145794393	No DTR/GAP region	No DTR/GAP region	0	No DTR/GAP region	No DTR/GAP region	No DTR/GAP region	Alphaproteobacteria phages	unknown	unknown	Others
MT536174	Stenotrophomonas phage vB_SmaS-AXL_3, complete genome	47545	3	0.063098117572826	0.636514168294813	0.579380164285695	0.966666666666667	0.666666666666668	10.8260516666667	No DTR/GAP region	No DTR/GAP region	0.333333333333333	No DTR/GAP region	No DTR/GAP region	No DTR/GAP region	Other phages	pilitropic	unknown	Others
MT584811	Sulfitobacter phage phiGT1, complete genome	40019	10	0.24988130637947	2.02532622077007	0.879588001734408	0.864	0.355555555555555	9.36960415	No DTR/GAP region	No DTR/GAP region	0	No DTR/GAP region	No DTR/GAP region	No DTR/GAP region	Alphaproteobacteria phages	unknown	unknown	Others
MT647605	Pelagibacter phage Lederberg EXVC029P, complete genome	33623	61	1.81423430389912	3.40591931890326	0.882159950973598	0.490819672131148	0.4171875	9.96710917213115	No DTR/GAP region	No DTR/GAP region	0	No DTR/GAP region	No DTR/GAP region	No DTR/GAP region	Alphaproteobacteria phages	unknown	unknown	Others
MT647606	Pelagibacter phage Mosig EXVC030M	141461	269	1.90158418221277	3.79248400719415	0.970439389471128	0.270111524163569	0.241740787801779	9.94652055762082	No DTR/GAP region	No DTR/GAP region	0.029739776951673	No DTR/GAP region	No DTR/GAP region	No DTR/GAP region	Alphaproteobacteria phages	unknown	unknown	Others
MT664984	Xanthomonas phage Xp12, complete genome	63783	1	0.015678158757036	0	1	0.98	0	12.058499	No DTR/GAP region	No DTR/GAP region	0	No DTR/GAP region	No DTR/GAP region	No DTR/GAP region	Other phages	unknown	unknown	Others
MT682708	Escherichia phage vB_EcoP_SP5M, complete genome	72896	68	0.932835820895522	3.44711303283583	0.894761996492456	0.475882352941176	0.378084179970972	9.7211054632353	No DTR/GAP region	No DTR/GAP region	0.088235294117647	No DTR/GAP region	No DTR/GAP region	No DTR/GAP region	Other phages	unknown	unknown	Others
MT708544	Rhizobium phage Palo, complete genome	46322	13	0.28064418634774	1.88487133357816	0.734857133960558	0.884615384615385	0.602564102564102	9.68328123076923	No sites	9.68328123076923	0.230769230769231	no_gene_was_annotated	0.230769230769231	0	Alphaproteobacteria phages	unknown	unknown	LPEG
MT708545	Rhizobium phage Pasto, complete genome	42407	7	0.165067087980758	1.27703425946614	0.656265789089031	0.94	0.666666666666666	10.1230466428571	No sites	10.1230466428571	0.571428571428571	no_gene_was_annotated	0.571428571428571	0	Alphaproteobacteria phages	unknown	unknown	LPEG
MT708546	Rhizobium phage Paso, complete genome	45055	9	0.199755853956276	2.04319187054512	0.929896694047616	0.855555555555556	0.222222222222222	9.53935788888889	8.368827	9.68567425	0.444444444444444	1	0.375	0.25	Alphaproteobacteria phages	unknown	unknown	Others
MT711888	Pseudomonas phage Dolphis, complete genome	93507	6	0.064166319099105	1.56071040904141	0.871049064255153	0.913333333333333	0.333333333333333	9.07315125	No DTR/GAP region	No DTR/GAP region	0.5	No DTR/GAP region	No DTR/GAP region	No DTR/GAP region	Other phages	unknown	unknown	Others
MT764845	Ruegeria phage Tedan, complete genome	64084	22	0.343299419511891	2.68917816651814	0.869990693138632	0.743636363636364	0.437229437229437	9.87658245454545	No DTR/GAP region	No DTR/GAP region	0.272727272727273	No DTR/GAP region	No DTR/GAP region	No DTR/GAP region	Alphaproteobacteria phages	unknown	unknown	Others
MT770738	Rhizobium phage B1VFA, complete genome	122345	14	0.114430503902898	2.10657733323212	0.798230985584246	0.86	0.538461538461538	10.2973487857143	No DTR/GAP region	No DTR/GAP region	0.357142857142857	No DTR/GAP region	No DTR/GAP region	No DTR/GAP region	Alphaproteobacteria phages	unknown	unknown	Others
MT778837	Rhizobium phage AF3, complete genome	156186	24	0.153662940340363	2.73011396304093	0.859052145992766	0.735	0.467391304347826	9.36118564583333	No DTR/GAP region	No DTR/GAP region	0.333333333333333	No DTR/GAP region	No DTR/GAP region	No DTR/GAP region	Alphaproteobacteria phages	unknown	unknown	Others
MT778838	Rhizobium phage V1VFA-S, complete genome	118231	15	0.126870279368355	2.21106887114461	0.816480015859631	0.844	0.514285714285714	10.2636658	No DTR/GAP region	No DTR/GAP region	0.333333333333333	No DTR/GAP region	No DTR/GAP region	No DTR/GAP region	Alphaproteobacteria phages	unknown	unknown	Others
MT778839	Rhizobium phage P9VFCI, complete genome	156502	27	0.172521756910455	2.77560006299053	0.842153351587299	0.726666666666667	0.512820512820513	9.34588138888889	No DTR/GAP region	No DTR/GAP region	0.296296296296296	No DTR/GAP region	No DTR/GAP region	No DTR/GAP region	Alphaproteobacteria phages	unknown	unknown	Others
MT778840	Rhizobium phage P11VFA, complete genome	109652	9	0.082077846277314	1.88915916375402	0.859793388095232	0.882222222222222	0.388888888888889	10.5188458888889	No DTR/GAP region	No DTR/GAP region	0.444444444444444	No DTR/GAP region	No DTR/GAP region	No DTR/GAP region	Alphaproteobacteria phages	unknown	unknown	Others
MT899443	Liberibacter phage P-PA19-2, complete genome	31505	51	1.61879066814791	3.14660625097805	0.80586264516629	0.61921568627451	0.624489795918367	10.4824407941176	No DTR/GAP region	No DTR/GAP region	0.156862745098039	No DTR/GAP region	No DTR/GAP region	No DTR/GAP region	Alphaproteobacteria phages	unknown	unknown	Others
MT899444	Liberibacter phage P-PA19-1, complete genome	37601	56	1.48932209249754	3.27490611139611	0.844740272429116	0.565714285714286	0.532258064516129	10.6032315714286	No DTR/GAP region	No DTR/GAP region	0.142857142857143	No DTR/GAP region	No DTR/GAP region	No DTR/GAP region	Alphaproteobacteria phages	unknown	unknown	Others
MW023914	Rhizobium phage vB_RleA_TRX32-1, complete genome	42787	6	0.140229508963003	1.56071040904141	0.871049064255153	0.913333333333333	0.333333333333333	8.89654516666667	No DTR/GAP region	No DTR/GAP region	0.333333333333333	No DTR/GAP region	No DTR/GAP region	No DTR/GAP region	Alphaproteobacteria phages	unknown	unknown	Others
MW175414	Escherichia virus VEc25, complete genome	71429	83	1.16199302804183	3.56586065655668	0.92196769748306	0.423855421686747	0.341699942954934	9.80482569277108	No DTR/GAP region	No DTR/GAP region	0.048192771084337	No DTR/GAP region	No DTR/GAP region	No DTR/GAP region	Other phages	unknown	unknown	Others
MW176033	Acinetobacter phage Effie, complete genome	53598	78	1.45527818202172	3.49654883253221	0.906061210945471	0.458461538461538	0.365564566437929	9.76626073076923	No DTR/GAP region	No DTR/GAP region	0.217948717948718	No DTR/GAP region	No DTR/GAP region	No DTR/GAP region	Other phages	unknown	unknown	Others
MW273920	Pelagibacter phage HTVC024P, complete genome	35448	71	2.00293387497179	3.41792554368212	0.887162419974603	0.492676056338028	0.397212543554007	9.85963061971831	No DTR/GAP region	No DTR/GAP region	0.056338028169014	No DTR/GAP region	No DTR/GAP region	No DTR/GAP region	Alphaproteobacteria phages	unknown	unknown	Others
MW273921	Pelagibacter phage HTVC028P, complete genome	36388	69	1.89622952621743	3.39480698053637	0.881224829071083	0.512753623188406	0.422636103151863	9.86184873913043	No DTR/GAP region	No DTR/GAP region	0.043478260869565	No DTR/GAP region	No DTR/GAP region	No DTR/GAP region	Alphaproteobacteria phages	unknown	unknown	Others
MW273922	Pelagibacter phage HTVC034P, complete genome	35450	61	1.72073342736248	3.38620056003529	0.877052636992411	0.507213114754098	0.43671875	9.39855943442623	No DTR/GAP region	No DTR/GAP region	0.098360655737705	No DTR/GAP region	No DTR/GAP region	No DTR/GAP region	Alphaproteobacteria phages	unknown	unknown	Others
MW273923	Pelagibacter phage HTVC035P, complete genome	36066	68	1.88543226307325	3.43070541876861	0.890503096543246	0.491764705882353	0.397677793904209	9.64048872794118	No DTR/GAP region	No DTR/GAP region	0.073529411764706	No DTR/GAP region	No DTR/GAP region	No DTR/GAP region	Alphaproteobacteria phages	unknown	unknown	Others
MW273924	Pelagibacter phage HTVC100P, complete genome	34606	64	1.84939027914235	3.48983968974562	0.905127984520177	0.445625	0.350303951367781	10.0536432578125	No DTR/GAP region	No DTR/GAP region	0.140625	No DTR/GAP region	No DTR/GAP region	No DTR/GAP region	Alphaproteobacteria phages	unknown	unknown	Others
MW273925	Pelagibacter phage HTVC203P, complete genome	34938	65	1.86043849104127	3.31175117567473	0.85919683842194	0.553538461538462	0.478947368421053	9.70320661538461	No DTR/GAP region	No DTR/GAP region	0.092307692307692	No DTR/GAP region	No DTR/GAP region	No DTR/GAP region	Alphaproteobacteria phages	unknown	unknown	Others
MW273926	Pelagibacter phage HTVC204P, complete genome	34069	74	2.17206257888403	3.45726752757758	0.896953403494297	0.477297297297297	0.380413057961359	9.95561670945946	No DTR/GAP region	No DTR/GAP region	0.054054054054054	No DTR/GAP region	No DTR/GAP region	No DTR/GAP region	Alphaproteobacteria phages	unknown	unknown	Others
MW460245	Burkholderia phage BCSR5, complete genome	227351	37	0.162743950983281	3.10969967377063	0.861193676788248	0.61027027027027	0.486486486486486	9.34555585135135	No DTR/GAP region	No DTR/GAP region	0.162162162162162	No DTR/GAP region	No DTR/GAP region	No DTR/GAP region	Other phages	unknown	unknown	Others
MW460247	Burkholderia phage BCSR129, complete genome	66147	12	0.181414123089482	2.36938211969468	0.953509509058145	0.796666666666667	0.166666666666666	9.72253279166667	No DTR/GAP region	No DTR/GAP region	0.166666666666667	No DTR/GAP region	No DTR/GAP region	No DTR/GAP region	Other phages	unknown	unknown	Others
MW464860	Enterobacter phage EC151, complete genome	60753	55	0.905305087814594	3.2887342702271	0.84732662408029	0.558181818181818	0.530364372469636	9.63996922727273	No DTR/GAP region	No DTR/GAP region	0.254545454545454	No DTR/GAP region	No DTR/GAP region	No DTR/GAP region	Other phages	unknown	unknown	Others
MW630115	Escherichia phage vB_EcoP-ZQ2, complete genome	72231	74	1.02449086957124	3.62717256522458	0.94103356234017	0.368108108108108	0.245836109260493	9.63123701351352	No DTR/GAP region	No DTR/GAP region	0.081081081081081	No DTR/GAP region	No DTR/GAP region	No DTR/GAP region	Other phages	unknown	unknown	Others
MW677514	Rhodobacter phage RcHartney, complete genome	43528	16	0.36757948906451	2.5126585295298	0.90625	0.7775	0.325	9.743547375	No DTR/GAP region	No DTR/GAP region	0.1875	No DTR/GAP region	No DTR/GAP region	No DTR/GAP region	Other phages	unknown	unknown	Others
MW677525	Rhodobacter phage RcSimone-Hastad, complete genome	63102	2	0.031694716490761	0.693147180559945	1	0.96	0	8.960498	No DTR/GAP region	No DTR/GAP region	0	No DTR/GAP region	No DTR/GAP region	No DTR/GAP region	Other phages	unknown	unknown	Others
MW677526	Rhodobacter phage RcThunderbird, complete genome	43941	16	0.36412462165176	2.5126585295298	0.90625	0.7775	0.325	10.06192175	No DTR/GAP region	No DTR/GAP region	0.125	No DTR/GAP region	No DTR/GAP region	No DTR/GAP region	Other phages	unknown	unknown	Others
MW835180	Pseudomonas phage vB_PaeS_PAJD-1, complete genome	57919	6	0.103592948773287	1.79175946922805	1	0.88	0	9.18727775	No DTR/GAP region	No DTR/GAP region	0	No DTR/GAP region	No DTR/GAP region	No DTR/GAP region	Other phages	unknown	unknown	Others
MW980061	Rhizobium phage RHph_X2_30, complete genome	69699	11	0.157821489547913	2.27186851269656	0.947442758851293	0.816363636363636	0.181818181818182	9.79966345454545	No DTR/GAP region	No DTR/GAP region	0.636363636363636	No DTR/GAP region	No DTR/GAP region	No DTR/GAP region	Other phages	unknown	unknown	Others
MZ326855	Stenotrophomonas phage Suzuki, complete genome	56042	1	0.017843760037115	0	1	0.98	0	10.015545	No DTR/GAP region	No DTR/GAP region	0	No DTR/GAP region	No DTR/GAP region	No DTR/GAP region	Other phages	unknown	unknown	Others
MZ326860	Stenotrophomonas phage Sonora, complete genome	63825	3	0.047003525264395	1.09861228866811	1	0.94	0	9.867719	No DTR/GAP region	No DTR/GAP region	0.333333333333333	No DTR/GAP region	No DTR/GAP region	No DTR/GAP region	Other phages	unknown	unknown	Others
MZ326862	Stenotrophomonas phage Summit, complete genome	95728	14	0.146247701821828	2.34199425223243	0.887435913555489	0.814285714285714	0.362637362637362	9.64661128571429	No DTR/GAP region	No DTR/GAP region	0.142857142857143	No DTR/GAP region	No DTR/GAP region	No DTR/GAP region	Other phages	unknown	unknown	Others
MZ326866	Stenotrophomonas phage Suso, complete genome	44659	1	0.022391903087844	0	1	0.98	0	9.262605	No DTR/GAP region	No DTR/GAP region	0	No DTR/GAP region	No DTR/GAP region	No DTR/GAP region	Other phages	unknown	unknown	Others
MZ779062	Klebsiella phage pJN2-26, complete genome	109952	68	0.618451688009313	3.55302550945566	0.922253540323804	0.412941176470588	0.300435413642961	9.77927336029412	No DTR/GAP region	No DTR/GAP region	0.161764705882353	No DTR/GAP region	No DTR/GAP region	No DTR/GAP region	Other phages	unknown	unknown	Others
MZ926748	Pseudomonas phage AIIMS-Plu-RaNi, complete genome	46647	2	0.042875211696358	0.693147180559945	1	0.96	0	10.6009855	No DTR/GAP region	No DTR/GAP region	1	No DTR/GAP region	No DTR/GAP region	No DTR/GAP region	Other phages	unknown	unknown	Others
MZ927745	Pseudomonas phage Kaya, complete genome	43067	26	0.603710497596768	2.57801851413811	0.791265232338277	0.781538461538462	0.603076923076923	9.91663825	No DTR/GAP region	No DTR/GAP region	0	No DTR/GAP region	No DTR/GAP region	No DTR/GAP region	Other phages	unknown	unknown	Others
MZ927746	Pseudomonas phage Guyu, complete genome	43141	18	0.4172365035581	2.52416766167346	0.873302077761355	0.773333333333333	0.392156862745098	9.81476430555555	No DTR/GAP region	No DTR/GAP region	0	No DTR/GAP region	No DTR/GAP region	No DTR/GAP region	Other phages	unknown	unknown	Others
NC_002519	Roseophage SIO1 complete genome	39898	21	0.526342172539977	2.78046636893868	0.913268476686875	0.70952380952381	0.323809523809524	9.54508552380952	No DTR/GAP region	No DTR/GAP region	0.238095238095238	No DTR/GAP region	No DTR/GAP region	No DTR/GAP region	Alphaproteobacteria phages	unknown	unknown	Others
NC_003278	Pseudomonas phage phiCTX, complete genome	35580	2	0.056211354693648	0.693147180559945	1	0.96	0	8.3042945	No DTR/GAP region	No DTR/GAP region	0.5	No DTR/GAP region	No DTR/GAP region	No DTR/GAP region	Other phages	unknown	flagellotropic	Others
NC_003324	Sinorhizobium phage PBC5, complete genome	57416	2	0.034833495889648	0.693147180559945	1	0.96	0	9.6482025	No DTR/GAP region	No DTR/GAP region	0	No DTR/GAP region	No DTR/GAP region	No DTR/GAP region	Alphaproteobacteria phages	unknown	unknown	Others
NC_005178	Bacteriophage D3112, complete genome	37611	2	0.053175932572918	0.693147180559945	1	0.96	0	10.660649	No DTR/GAP region	No DTR/GAP region	0	No DTR/GAP region	No DTR/GAP region	No DTR/GAP region	Other phages	pilitropic	unknown	Others
NC_006552	Pseudomonas phage F116, complete genome	65195	3	0.046015798757574	1.09861228866811	1	0.94	0	9.595624	No DTR/GAP region	No DTR/GAP region	0	No DTR/GAP region	No DTR/GAP region	No DTR/GAP region	Other phages	pilitropic	unknown	Others
NC_007809	Pseudomonas phage M6, complete genome	59446	3	0.050465969114827	0.636514168294813	0.579380164285695	0.966666666666667	0.666666666666668	8.72605916666667	No DTR/GAP region	No DTR/GAP region	0.666666666666667	No DTR/GAP region	No DTR/GAP region	No DTR/GAP region	Other phages	pilitropic	unknown	Others
NC_008717	Pseudomonas phage DMS3, complete genome	36415	1	0.027461211039407	0	1	0.98	0	9.84556	No DTR/GAP region	No DTR/GAP region	0	No DTR/GAP region	No DTR/GAP region	No DTR/GAP region	Other phages	pilitropic	unknown	Others
NC_009818	Pseudomonas phage MP22, complete genome	36409	5	0.13732868246862	1.33217904021012	0.827729376770643	0.932	0.399999999999999	9.9590874	No DTR/GAP region	No DTR/GAP region	0	No DTR/GAP region	No DTR/GAP region	No DTR/GAP region	Other phages	pilitropic	unknown	Others
NC_009935	Pseudomonas phage LKD16, complete genome	43200	1	0.023148148148148	0	1	0.98	0	8.802363	No DTR/GAP region	No DTR/GAP region	1	No DTR/GAP region	No DTR/GAP region	No DTR/GAP region	Other phages	pilitropic	unknown	Others
NC_010326	Pseudomonas phage LUZ19, complete genome	43548	2	0.045926334160007	0.693147180559945	1	0.96	0	10.783374	No DTR/GAP region	No DTR/GAP region	0	No DTR/GAP region	No DTR/GAP region	No DTR/GAP region	Other phages	pilitropic	unknown	Others
NC_010355	Azospirillum phage Cd, complete genome	62337	6	0.096251022667116	1.79175946922805	1	0.88	0	9.60739583333333	No DTR/GAP region	No DTR/GAP region	0.166666666666667	No DTR/GAP region	No DTR/GAP region	No DTR/GAP region	Alphaproteobacteria phages	unknown	unknown	Others
NC_011103	Rhizobium phage 16-3, complete genome	60195	7	0.116288728299693	1.74786809746676	0.898226517969137	0.894285714285714	0.285714285714286	9.15340135714286	No DTR/GAP region	No DTR/GAP region	0.285714285714286	No DTR/GAP region	No DTR/GAP region	No DTR/GAP region	Alphaproteobacteria phages	unknown	unknown	Others
NC_011105	Pseudomonas phage PT5, complete genome	42954	2	0.0465614378172	0.693147180559945	1	0.96	0	9.661285	No DTR/GAP region	No DTR/GAP region	0.5	No DTR/GAP region	No DTR/GAP region	No DTR/GAP region	Other phages	pilitropic	unknown	Others
NC_011107	Pseudomonas phage PT2, complete genome	42473	1	0.023544369364067	0	1	0.98	0	10.284021	No sites	10.284021	0	no_gene_was_annotated	0	no_intergenic_gene_found	Other phages	pilitropic	unknown	Others
NC_012418	Pseudomonas phage phikF77, complete genome	43152	2	0.046347793845013	0.693147180559945	1	0.96	0	9.589196	No DTR/GAP region	No DTR/GAP region	0.5	No DTR/GAP region	No DTR/GAP region	No DTR/GAP region	Other phages	pilitropic	unknown	Others
NC_012696	Roseophage EE36P1, complete genome	73325	15	0.204568700988749	2.61563057702755	0.965872263358691	0.737333333333333	0.133333333333334	9.03344836666667	No DTR/GAP region	No DTR/GAP region	0.066666666666667	No DTR/GAP region	No DTR/GAP region	No DTR/GAP region	Alphaproteobacteria phages	unknown	unknown	Others
NC_015209	Vibrio phage CTXphi, complete genome	10638	12	1.12803158488438	2.484906649788	1	0.76	0	10.146894	No DTR/GAP region	No DTR/GAP region	0.25	No DTR/GAP region	No DTR/GAP region	No DTR/GAP region	Other phages	pilitropic	unknown	Others
NC_015466	Roseobacter phage RDJL Phi 1, complete genome	62668	6	0.095742643773537	1.79175946922805	1	0.88	0	9.5549515	No DTR/GAP region	No DTR/GAP region	0.5	No DTR/GAP region	No DTR/GAP region	No DTR/GAP region	Alphaproteobacteria phages	unknown	unknown	Others
NC_016165	Rhodobacter phage RcapMu, complete genome	39283	1	0.025456304253749	0	1	0.98	0	9.978729	No DTR/GAP region	No DTR/GAP region	1	No DTR/GAP region	No DTR/GAP region	No DTR/GAP region	Alphaproteobacteria phages	unknown	unknown	Others
NC_017865	Pseudomonas phage vB_Pae-TbilisiM32, complete genome	42966	3	0.069822650467812	1.09861228866811	1	0.94	0	10.2017656666667	No DTR/GAP region	No DTR/GAP region	0	No DTR/GAP region	No DTR/GAP region	No DTR/GAP region	Other phages	pilitropic	unknown	Others
NC_018280	Celeribacter phage P12053L, complete genome	38889	21	0.539998457147265	2.75554979066418	0.905084408812791	0.715238095238095	0.338095238095238	9.46418454761905	No DTR/GAP region	No DTR/GAP region	0.047619047619048	No DTR/GAP region	No DTR/GAP region	No DTR/GAP region	Alphaproteobacteria phages	unknown	unknown	Others
NC_019405	Caulobacter phage phiCbK, complete genome	205423	17	0.082756069184074	1.92540816508607	0.67958460280634	0.885882352941176	0.705882352941176	12.9745623823529	14.6911077272727	9.82756258333333	0.647058823529412	0.727272727272727	0.5	0.727272727272727	Caulobacter phages	pilitropic	flagellotropic	LPEG
NC_019406	Caulobacter phage CcrColossus, complete genome	279967	52	0.18573617604932	2.47315030671203	0.634478727548259	0.799230769230769	0.808319738988581	11.3894814519231	12.5947891607143	9.983289125	0.461538461538462	0.571428571428571	0.333333333333333	0.666666666666667	Caulobacter phages	pilitropic	unknown	LPEG
NC_019407	Caulobacter phage CcrMagneto, complete genome	208983	18	0.086131407817861	1.98505318790462	0.686781270430586	0.873333333333333	0.686274509803922	12.6494919166667	14.7962542	9.9660390625	0.666666666666667	0.8	0.5	0.666666666666667	Caulobacter phages	pilitropic	unknown	LPEG
NC_019408	Caulobacter phage CcrRogue, complete genome	213399	23	0.107779324176777	2.06233239438092	0.657737585323463	0.865217391304348	0.739130434782609	11.0260421304348	11.7569896428571	9.88901266666667	0.478260869565217	0.642857142857143	0.222222222222222	0.818181818181818	Caulobacter phages	pilitropic	unknown	LPEG
NC_019410	Caulobacter phage CcrKarma, complete genome	211574	19	0.089803094898239	2.08676875496392	0.708715232249329	0.857894736842105	0.660818713450292	12.4592229473684	14.8727087	9.77757211111111	0.631578947368421	0.8	0.444444444444444	0.666666666666667	Caulobacter phages	pilitropic	unknown	LPEG
NC_019411	Caulobacter phage CcrSwift, complete genome	209245	21	0.100360821047098	1.68399727703676	0.553123621679065	0.905714285714286	0.814285714285714	12.4438417857143	13.5026958571429	10.3261336428571	0.666666666666667	0.714285714285714	0.571428571428571	0.714285714285714	Caulobacter phages	pilitropic	unknown	LPEG
NC_019446	Brucella phage Tb, complete genome	41148	29	0.704773014484301	2.98486979933271	0.886429333814933	0.647586206896552	0.406403940886699	9.51973151724138	No DTR/GAP region	No DTR/GAP region	0.137931034482759	No DTR/GAP region	No DTR/GAP region	No DTR/GAP region	Alphaproteobacteria phages	unknown	unknown	Others
NC_019447	Brucella phage Pr, complete genome	38253	31	0.810393956029592	3.07623382097034	0.895819826280206	0.61741935483871	0.395698924731183	9.53402920967742	No DTR/GAP region	No DTR/GAP region	0.129032258064516	No DTR/GAP region	No DTR/GAP region	No DTR/GAP region	Alphaproteobacteria phages	unknown	unknown	Others
NC_019519	Agrobacterium phage 7-7-1, complete genome	69391	30	0.432332723263824	2.96786746853404	0.872594893943982	0.662666666666667	0.452873563218391	9.94438156666667	No DTR/GAP region	No DTR/GAP region	0.2	No DTR/GAP region	No DTR/GAP region	No DTR/GAP region	Alphaproteobacteria phages	unknown	flagellotropic	Others
NC_019521	Sphingomonas phage PAU, complete genome	219372	397	1.80971135787612	3.82564626809819	0.978036413660901	0.226952141057934	0.225973487986744	9.97921775440806	No DTR/GAP region	No DTR/GAP region	0.047858942065491	No DTR/GAP region	No DTR/GAP region	No DTR/GAP region	Alphaproteobacteria phages	unknown	unknown	Others
NC_019549	Liberibacter phage SC1, complete genome	40048	63	1.57311226528166	3.41545159222082	0.885503261103916	0.497460317460317	0.416730621642364	10.1859606269841	No DTR/GAP region	No DTR/GAP region	0.142857142857143	No DTR/GAP region	No DTR/GAP region	No DTR/GAP region	Alphaproteobacteria phages	unknown	unknown	Others
NC_019550	Liberibacter phage SC2, complete genome	38997	66	1.69243787983691	3.31803562150338	0.861026035459064	0.54969696969697	0.472118959107807	10.2372013333333	No DTR/GAP region	No DTR/GAP region	0.151515151515152	No DTR/GAP region	No DTR/GAP region	No DTR/GAP region	Alphaproteobacteria phages	unknown	unknown	Others
NC_020481	Pelagibacter phage HTVC010P, complete genome	34892	70	2.00619053078069	3.37918520123133	0.87716110233773	0.521714285714286	0.43321554770318	10.0414157285714	No DTR/GAP region	No DTR/GAP region	0.228571428571429	No DTR/GAP region	No DTR/GAP region	No DTR/GAP region	Alphaproteobacteria phages	unknown	unknown	Others
NC_020482	Pelagibacter phage HTVC011P, complete genome	39921	79	1.97890834397936	3.5575941720637	0.921524025746761	0.424556962025316	0.327406499080319	9.98339089873418	No DTR/GAP region	No DTR/GAP region	0.037974683544304	No DTR/GAP region	No DTR/GAP region	No DTR/GAP region	Alphaproteobacteria phages	unknown	unknown	Others
NC_020483	Pelagibacter phage HTVC019P, complete genome	42084	86	2.04353198365174	3.57930197407236	0.923920195789534	0.408837209302326	0.33800539083558	10.0014820174419	No DTR/GAP region	No DTR/GAP region	0.081395348837209	No DTR/GAP region	No DTR/GAP region	No DTR/GAP region	Alphaproteobacteria phages	unknown	unknown	Others
NC_020484	Pelagibacter phage HTVC008M, complete genome	147284	263	1.78566578854458	3.82122819759543	0.977635369485793	0.223346007604563	0.197968724810576	9.76269386501901	No DTR/GAP region	No DTR/GAP region	0.03041825095057	No DTR/GAP region	No DTR/GAP region	No DTR/GAP region	Alphaproteobacteria phages	unknown	unknown	Others
NC_020856	Sulfitobacter phage pCB2047-C, complete genome	40931	10	0.244313600938164	2.30258509299405	1	0.8	0	9.6920363	No DTR/GAP region	No DTR/GAP region	0.2	No DTR/GAP region	No DTR/GAP region	No DTR/GAP region	Alphaproteobacteria phages	unknown	unknown	Others
NC_020858	Sulfitobacter phage pCB2047-A, complete genome	40929	10	0.244325539348628	2.30258509299405	1	0.8	0	9.7890264	No DTR/GAP region	No DTR/GAP region	0.2	No DTR/GAP region	No DTR/GAP region	No DTR/GAP region	Alphaproteobacteria phages	unknown	unknown	Others
NC_021531	Cronobacter phage CR5, complete genome	223989	167	0.745572327212497	3.71465101519758	0.951927500610369	0.325149700598802	0.282602991340855	9.69998506287425	No DTR/GAP region	No DTR/GAP region	0.107784431137725	No DTR/GAP region	No DTR/GAP region	No DTR/GAP region	Other phages	unknown	flagellotropic	Others
NC_021864	Puniceispirillum phage HMO-2011, complete genome	55282	32	0.578850258673709	2.95649420717948	0.853063906222957	0.67125	0.502016129032258	10.043796109375	No DTR/GAP region	No DTR/GAP region	0.15625	No DTR/GAP region	No DTR/GAP region	No DTR/GAP region	Alphaproteobacteria phages	unknown	unknown	Others
NC_022091	Pseudomonas phage MPK7, complete genome	42874	3	0.069972477492187	0.636514168294813	0.579380164285695	0.966666666666667	0.666666666666668	10.038057	No DTR/GAP region	No DTR/GAP region	0	No DTR/GAP region	No DTR/GAP region	No DTR/GAP region	Other phages	pilitropic	unknown	Others
NC_022746	Pseudomonas phage MPK6, complete genome	42957	1	0.023279093046535	0	1	0.98	0	10.284021	No DTR/GAP region	No DTR/GAP region	0	No DTR/GAP region	No DTR/GAP region	No DTR/GAP region	Other phages	pilitropic	unknown	Others
NC_023502	Rhizobium phage vB_RleS_L338C, complete genome	109558	9	0.082148268497052	1.88915916375402	0.859793388095232	0.882222222222222	0.388888888888889	10.5188458888889	No DTR/GAP region	No DTR/GAP region	0.555555555555556	No DTR/GAP region	No DTR/GAP region	No DTR/GAP region	Alphaproteobacteria phages	unknown	unknown	Others
NC_023566	Rhizobium phage vB_RglS_P106B, complete genome	56024	56	0.999571612166214	3.33499643880765	0.860240173135076	0.527857142857143	0.489516129032258	9.66211454464286	No DTR/GAP region	No DTR/GAP region	0.125	No DTR/GAP region	No DTR/GAP region	No DTR/GAP region	Alphaproteobacteria phages	unknown	unknown	Others
NC_024367	Dinoroseobacter phage DFL12phi1, complete genome	75028	15	0.199925361198486	2.52321095295289	0.931744526717383	0.769333333333333	0.247619047619048	9.76653013333333	No DTR/GAP region	No DTR/GAP region	0.2	No DTR/GAP region	No DTR/GAP region	No DTR/GAP region	Alphaproteobacteria phages	unknown	unknown	Others
NC_024381	Pseudomonas phage vB_PaeS_SCH_Ab26, complete genome	43056	27	0.627090301003345	2.98777145242213	0.906528925396821	0.646666666666667	0.358974358974359	10.0642268518519	No DTR/GAP region	No DTR/GAP region	0.074074074074074	No DTR/GAP region	No DTR/GAP region	No DTR/GAP region	Other phages	unknown	unknown	Others
NC_025422	Caulobacter phage Cr30, complete genome	155997	81	0.519240754629897	3.47538656375994	0.899452292050725	0.469876543209877	0.388757396449704	9.86488090740741	No DTR/GAP region	No DTR/GAP region	0.160493827160494	No DTR/GAP region	No DTR/GAP region	No DTR/GAP region	Caulobacter phages	unknown	unknown	Others
NC_025427	Rhizobium phage vB_RleM_PPF1, complete genome	54506	4	0.073386416174366	1.38629436111989	1	0.92	0	10.367256625	No DTR/GAP region	No DTR/GAP region	0.25	No DTR/GAP region	No DTR/GAP region	No DTR/GAP region	Alphaproteobacteria phages	unknown	unknown	Others
NC_025428	Ruegeria phage DSS3-P1, complete genome	59601	7	0.11744769383064	1.15374194270109	0.592906071876546	0.945714285714286	0.714285714285715	10.1165771428571	No DTR/GAP region	No DTR/GAP region	0.285714285714286	No DTR/GAP region	No DTR/GAP region	No DTR/GAP region	Alphaproteobacteria phages	unknown	unknown	LPEG
NC_025429	Rhizobium phage vB_RleM_P10VF, complete genome	156446	24	0.153407565549774	2.70831195705074	0.852191970818262	0.738333333333333	0.47463768115942	9.3703765625	No DTR/GAP region	No DTR/GAP region	0.458333333333333	No DTR/GAP region	No DTR/GAP region	No DTR/GAP region	Alphaproteobacteria phages	unknown	unknown	Others
NC_025431	Mesorhizobium phagevB_MloP_Lo5R7ANS, complete genome	45718	5	0.109366114003237	1.6094379124341	1	0.9	0	9.9127563	No DTR/GAP region	No DTR/GAP region	0.4	No DTR/GAP region	No DTR/GAP region	No DTR/GAP region	Alphaproteobacteria phages	unknown	unknown	Others
NC_025442	Salmonella phage Chi, complete genome	59578	21	0.352479103024606	2.66461919519349	0.875217460110425	0.743809523809524	0.40952380952381	10.2216354761905	No DTR/GAP region	No DTR/GAP region	0.142857142857143	No DTR/GAP region	No DTR/GAP region	No DTR/GAP region	Other phages	unknown	flagellotropic	Others
NC_026602	Pseudomonas phage vB_PaeP_PAO1_Ab05, complete genome	43639	3	0.068745846605101	1.09861228866811	1	0.94	0	9.670276	No DTR/GAP region	No DTR/GAP region	0	No DTR/GAP region	No DTR/GAP region	No DTR/GAP region	Other phages	pilitropic	unknown	Others
NC_026608	Paracoccus phage vB_PmaS-R3, complete genome	42093	19	0.451381464851638	2.65258753472015	0.900880457529837	0.746315789473684	0.350877192982456	9.62167786842105	No DTR/GAP region	No DTR/GAP region	0	No DTR/GAP region	No DTR/GAP region	No DTR/GAP region	Alphaproteobacteria phages	unknown	unknown	Others
NC_027204	Sinorhizobium phage phiM12, complete genome	194701	76	0.390342114318879	3.37050366841335	0.873985671623507	0.523684210526316	0.440645161290322	9.71870094736842	No DTR/GAP region	No DTR/GAP region	0.263157894736842	No DTR/GAP region	No DTR/GAP region	No DTR/GAP region	Alphaproteobacteria phages	unknown	unknown	Others
NC_027296	Rhizobium phage RHEph06, complete genome	53721	13	0.24199102771728	2.45831132968308	0.958424899318874	0.776923076923077	0.153846153846154	9.28154803846154	No DTR/GAP region	No DTR/GAP region	0	No DTR/GAP region	No DTR/GAP region	No DTR/GAP region	Alphaproteobacteria phages	unknown	unknown	Others
NC_027299	Sulfitobacter phage NYA-2014a, complete genome	42092	9	0.213817352466027	2.19722457733622	1	0.82	0	9.26860561111111	No DTR/GAP region	No DTR/GAP region	0.111111111111111	No DTR/GAP region	No DTR/GAP region	No DTR/GAP region	Alphaproteobacteria phages	unknown	unknown	Others
NC_027375	Pseudomonas phage vB_PaeP_PPA-ABTNL, complete genome	43227	2	0.046267379184306	0.693147180559945	1	0.96	0	10.425399	No DTR/GAP region	No DTR/GAP region	0	No DTR/GAP region	No DTR/GAP region	No DTR/GAP region	Other phages	pilitropic	unknown	Others
NC_028676	Sinorhizobium phage phiM9, complete genome	149218	23	0.15413690037395	2.81137595726115	0.896629291477754	0.703478260869565	0.371541501976285	10.0934500434783	No DTR/GAP region	No DTR/GAP region	0.260869565217391	No DTR/GAP region	No DTR/GAP region	No DTR/GAP region	Alphaproteobacteria phages	unknown	unknown	Others
NC_028836	Pseudomonas phage DL62, complete genome	42508	2	0.047049967065023	0.693147180559945	1	0.96	0	8.749815	No DTR/GAP region	No DTR/GAP region	0	No DTR/GAP region	No DTR/GAP region	No DTR/GAP region	Other phages	pilitropic	unknown	Others
NC_028945	Sinorhizobium phage phiN3, complete genome	206713	62	0.299932757010928	3.35439361147966	0.869279774325787	0.527096774193549	0.456235476374903	9.78312958870968	No DTR/GAP region	No DTR/GAP region	0.290322580645161	No DTR/GAP region	No DTR/GAP region	No DTR/GAP region	Alphaproteobacteria phages	unknown	unknown	Others
NC_028954	Rhodobacter phage RcRhea, complete genome	36065	4	0.110910855399972	1.03972077083992	0.75	0.95	0.499999999999999	10.604174375	No DTR/GAP region	No DTR/GAP region	0.75	No DTR/GAP region	No DTR/GAP region	No DTR/GAP region	Alphaproteobacteria phages	unknown	unknown	Others
NC_029046	Sinorhizobium phage phiLM21, complete genome	50827	4	0.078698329627954	1.03972077083992	0.75	0.95	0.499999999999999	10.07935925	No DTR/GAP region	No DTR/GAP region	0.25	No DTR/GAP region	No DTR/GAP region	No DTR/GAP region	Alphaproteobacteria phages	unknown	unknown	Others
NC_029092	Caulobacter phage Percy, complete genome	44773	6	0.13400933598374	1.79175946922805	1	0.88	0	9.95053016666667	No sites	9.95053016666667	0	no_gene_was_annotated	0	no_intergenic_gene_found	Caulobacter phages	unknown	unknown	Others
NC_029097	Rhodobacter phage RcTitan, complete genome	44496	19	0.42700467457749	2.72555039583172	0.925660343147377	0.721052631578947	0.280701754385965	9.90206107894737	No DTR/GAP region	No DTR/GAP region	0.052631578947369	No DTR/GAP region	No DTR/GAP region	No DTR/GAP region	Alphaproteobacteria phages	unknown	unknown	Others
NC_031039	Bacillus phage AR9, complete genome	251042	589	2.34622095107592	3.85606879023384	0.985855237600003	0.182037351443124	0.173466516601013	9.89996347028863	No DTR/GAP region	No DTR/GAP region	0.083191850594228	No DTR/GAP region	No DTR/GAP region	No DTR/GAP region	Other phages	unknown	flagellotropic	Others
NC_031059	Rhodovulum phage vB_RhkS_P1, complete genome	38773	1	0.025791143321384	0	1	0.98	0	9.684105	No DTR/GAP region	No DTR/GAP region	0	No DTR/GAP region	No DTR/GAP region	No DTR/GAP region	Alphaproteobacteria phages	unknown	unknown	Others
NC_031264	Brucella phage BiPBO1, complete genome	46877	10	0.213324231499456	2.16395565688206	0.939794000867204	0.836	0.2	9.5960749	No DTR/GAP region	No DTR/GAP region	0.1	No DTR/GAP region	No DTR/GAP region	No DTR/GAP region	Alphaproteobacteria phages	unknown	unknown	Others
NC_034248	Rhizobium phage RHEph10, complete genome	115042	19	0.165157073068966	2.55208529762097	0.866747558933435	0.775789473684211	0.432748538011696	10.0130324736842	No DTR/GAP region	No DTR/GAP region	0.473684210526316	No DTR/GAP region	No DTR/GAP region	No DTR/GAP region	Alphaproteobacteria phages	unknown	unknown	Others
NC_041868	Paracoccus phage Shpa, complete genome	38261	5	0.130681372677139	1.6094379124341	1	0.9	0	9.8098279	No DTR/GAP region	No DTR/GAP region	0.2	No DTR/GAP region	No DTR/GAP region	No DTR/GAP region	Alphaproteobacteria phages	unknown	unknown	Others
NC_041906	Escherichia phage EC1-UPM, complete genome	70912	54	0.761507220216607	3.40142067059501	0.875234681621196	0.492592592592593	0.465475223395613	9.83945380555556	No DTR/GAP region	No DTR/GAP region	0.111111111111111	No DTR/GAP region	No DTR/GAP region	No DTR/GAP region	Other phages	unknown	unknown	Others
NC_041908	Rhizobium phage RHEph04, complete genome	53018	13	0.245199743483345	2.45831132968308	0.958424899318874	0.776923076923077	0.153846153846154	9.28154803846154	No DTR/GAP region	No DTR/GAP region	0	No DTR/GAP region	No DTR/GAP region	No DTR/GAP region	Alphaproteobacteria phages	unknown	unknown	Others
NC_041912	Aquamicrobium phage P14, complete genome	40551	4	0.098641217232621	1.38629436111989	1	0.92	0	9.86205275	No DTR/GAP region	No DTR/GAP region	0	No DTR/GAP region	No DTR/GAP region	No DTR/GAP region	Alphaproteobacteria phages	unknown	unknown	Others
NC_041921	Dinoroseobacter phage vB_DshS-R5C, complete genome	77874	13	0.166936333050826	2.24503527412618	0.875274697956621	0.832307692307692	0.384615384615385	9.18202646153846	No DTR/GAP region	No DTR/GAP region	0.307692307692308	No DTR/GAP region	No DTR/GAP region	No DTR/GAP region	Alphaproteobacteria phages	unknown	unknown	Others
NC_041927	Sphingobium phage Lacusarx, complete genome	130138	29	0.222840369453964	2.62587811858176	0.779818065047261	0.767586206896552	0.620689655172414	10.1733375862069	10.3148390833333	10.0734541764706	0.689655172413793	1	0.470588235294118	0.6	Alphaproteobacteria phages	unknown	unknown	Others
NC_041929	Sinorhizobium phage phiM7, complete genome	188427	72	0.382110843987327	3.31756555758759	0.861017381078478	0.535555555555555	0.450549450549451	9.72525641666666	No DTR/GAP region	No DTR/GAP region	0.277777777777778	No DTR/GAP region	No DTR/GAP region	No DTR/GAP region	Alphaproteobacteria phages	unknown	unknown	Others
NC_041934	Pseudomonas phage LKO4, complete genome	61818	6	0.097059108997379	1.56071040904141	0.871049064255153	0.913333333333333	0.333333333333333	8.96056125	No DTR/GAP region	No DTR/GAP region	0.333333333333333	No DTR/GAP region	No DTR/GAP region	No DTR/GAP region	Other phages	unknown	unknown	Others
NC_041953	Pseudomonas phage PaMx25, complete genome	57899	5	0.086357277327761	1.6094379124341	1	0.9	0	9.7020914	No DTR/GAP region	No DTR/GAP region	0.2	No DTR/GAP region	No DTR/GAP region	No DTR/GAP region	Other phages	unknown	unknown	Others
NC_041958	Roseobacter phage RDJL Phi 2, complete genome	63513	11	0.17319288964464	2.14584175259475	0.894885517702586	0.845454545454545	0.327272727272727	9.81890945454546	No DTR/GAP region	No DTR/GAP region	0.454545454545455	No DTR/GAP region	No DTR/GAP region	No DTR/GAP region	Alphaproteobacteria phages	unknown	unknown	Others
NC_041963	Rhodobacter phage RcSpartan, complete genome	44194	17	0.384667601936914	2.67011988980682	0.942435166560417	0.730588235294118	0.220588235294117	9.61236397058823	No DTR/GAP region	No DTR/GAP region	0.117647058823529	No DTR/GAP region	No DTR/GAP region	No DTR/GAP region	Alphaproteobacteria phages	unknown	unknown	Others
NC_042013	Agrobacterium phage Atu_ph07, complete genome	490380	594	1.21130551816958	3.86975411753944	0.989291837596718	0.161346801346801	0.15699327369808	9.81319942087542	No DTR/GAP region	No DTR/GAP region	0.227272727272727	No DTR/GAP region	No DTR/GAP region	No DTR/GAP region	Alphaproteobacteria phages	unknown	unknown	Others
NC_042049	Rhodobacter phage RcCronus, complete genome	35985	5	0.138946783381965	1.33217904021012	0.827729376770643	0.932	0.399999999999999	10.2724601	No DTR/GAP region	No DTR/GAP region	0.4	No DTR/GAP region	No DTR/GAP region	No DTR/GAP region	Alphaproteobacteria phages	unknown	unknown	Others
NC_042082	Stenotrophomonas phage vB_SmaS_DLP_5, complete genome	96542	12	0.124298232893456	2.25385758960135	0.90701901811629	0.826666666666667	0.303030303030303	10.2173644583333	No DTR/GAP region	No DTR/GAP region	0.083333333333333	No DTR/GAP region	No DTR/GAP region	No DTR/GAP region	Other phages	unknown	unknown	Others
NC_042083	Gluconobacter phage GC1, complete genome	16523	5	0.302608485141923	1.05492016798614	0.655458753541286	0.948	0.6	9.9598922	No DTR/GAP region	No DTR/GAP region	0.4	No DTR/GAP region	No DTR/GAP region	No DTR/GAP region	Alphaproteobacteria phages	unknown	unknown	Others
NC_042115	Pseudomonas phage vB_PaeS_PAO1_Ab19, complete genome	58139	3	0.051600474724368	1.09861228866811	1	0.94	0	10.2768793333333	No DTR/GAP region	No DTR/GAP region	0	No DTR/GAP region	No DTR/GAP region	No DTR/GAP region	Other phages	unknown	unknown	Others
NC_042342	Pseudomonas virus H66, complete genome	65270	7	0.107246820897809	1.74786809746676	0.898226517969137	0.894285714285714	0.285714285714286	9.96599642857143	No DTR/GAP region	No DTR/GAP region	0	No DTR/GAP region	No DTR/GAP region	No DTR/GAP region	Other phages	pilitropic	unknown	Others
NC_042344	Phage Sano, complete genome	56147	5	0.089051952909327	1.6094379124341	1	0.9	0	9.5054639	No DTR/GAP region	No DTR/GAP region	0	No DTR/GAP region	No DTR/GAP region	No DTR/GAP region	Other phages	unknown	unknown	Others
NC_042345	Phage Salvo, complete genome	55601	4	0.071941152137552	1.38629436111989	1	0.92	0	8.776341875	No DTR/GAP region	No DTR/GAP region	0	No DTR/GAP region	No DTR/GAP region	No DTR/GAP region	Other phages	unknown	unknown	Others
NC_043027	Bacillus virus PBS1, complete genome	252197	593	2.35133645523143	3.8520251826751	0.984773225124641	0.194772344013491	0.190360272638753	9.89274262816188	No DTR/GAP region	No DTR/GAP region	0.099494097807757	No DTR/GAP region	No DTR/GAP region	No DTR/GAP region	Other phages	unknown	flagellotropic	Others
NC_047701	Uncultured phage_MedDCM-OCT-S42-C7 DNA, complete genome, group G8, isolate: uvMED-CGR-C97-MedDCM-OCT-S42-C7	42399	93	2.19344795867827	3.64646036427544	0.937002065501678	0.364516129032258	0.327537593984962	10.004912311828	No DTR/GAP region	No DTR/GAP region	0.225806451612903	No DTR/GAP region	No DTR/GAP region	No DTR/GAP region	Other phages	unknown	unknown	Others
NC_047702	Uncultured phage_MedDCM-OCT-S35-C6 DNA, complete genome, group G8, isolate: uvMED-CGR-U-MedDCM-OCT-S35-C6	42564	74	1.73855840616483	3.54268775902974	0.919114826270269	0.428648648648649	0.320453031312458	10.1791592635135	No DTR/GAP region	No DTR/GAP region	0.081081081081081	No DTR/GAP region	No DTR/GAP region	No DTR/GAP region	Other phages	unknown	unknown	Others
NC_047705	Uncultured phage_MedDCM-OCT-S46-C10 DNA, complete genome, group G8, isolate: uvMED-CGR-U-MedDCM-OCT-S46-C10	41803	95	2.27256417003564	3.51843610031745	0.902808693828228	0.451157894736842	0.43295711060948	9.9607472368421	No DTR/GAP region	No DTR/GAP region	0.094736842105263	No DTR/GAP region	No DTR/GAP region	No DTR/GAP region	Other phages	unknown	unknown	Others
NC_047738	Rhizobium phage RHEph01, complete genome	43444	6	0.138108829757849	1.79175946922805	1	0.88	0	8.75046816666667	No DTR/GAP region	No DTR/GAP region	0	No DTR/GAP region	No DTR/GAP region	No DTR/GAP region	Alphaproteobacteria phages	unknown	unknown	Others
NC_047756	Caulobacter phage Sansa, complete genome	80297	2	0.024907530791935	0.693147180559945	1	0.96	0	8.3200105	No sites	8.3200105	0	no_gene_was_annotated	0	no_intergenic_gene_found	Caulobacter phages	unknown	unknown	Others
NC_047757	Caulobacter phage Seuss, complete genome	83390	8	0.095934764360235	1.73286795139986	0.833333333333333	0.9	0.428571428571429	9.0367994375	9.18945283333333	8.9452074	0.375	0.666666666666667	0.2	0.666666666666667	Caulobacter phages	unknown	unknown	Others
NC_047845	Agrobacterium phage Atu_ph02, complete genome	45423	7	0.154106950223455	1.74786809746676	0.898226517969137	0.894285714285714	0.285714285714286	10.0490327142857	No DTR/GAP region	No DTR/GAP region	0	No DTR/GAP region	No DTR/GAP region	No DTR/GAP region	Alphaproteobacteria phages	unknown	unknown	Others
NC_047846	Agrobacterium phage Atu_ph03, complete genome	45175	6	0.132816823464305	1.79175946922805	1	0.88	0	10.0859923333333	No DTR/GAP region	No DTR/GAP region	0	No DTR/GAP region	No DTR/GAP region	No DTR/GAP region	Alphaproteobacteria phages	unknown	unknown	Others
NC_047852	Pseudomonas phage phiNFS, complete genome	42351	1	0.023612193336639	0	1	0.98	0	10.566777	No DTR/GAP region	No DTR/GAP region	0	No DTR/GAP region	No DTR/GAP region	No DTR/GAP region	Other phages	pilitropic	unknown	Others
NC_047860	Caulobacter phage Lullwater, complete genome	44442	24	0.54002970163359	2.86744049912445	0.902263036498191	0.685	0.358695652173913	9.64110816666667	No sites	9.64110816666667	0.125	no_gene_was_annotated	0.125	0	Caulobacter phages	unknown	unknown	Others
NC_047861	Bordetella phage vB_BbrM_PHB04, complete genome	94005	5	0.05318866017765	1.6094379124341	1	0.9	0	10.10091	No DTR/GAP region	No DTR/GAP region	0.6	No DTR/GAP region	No DTR/GAP region	No DTR/GAP region	Other phages	unknown	unknown	Others
NC_047868	Rhizobium phage RHEph02, complete genome	46486	17	0.365701501527342	2.58857316268212	0.913652749840626	0.758823529411765	0.308823529411765	9.51260529411765	No DTR/GAP region	No DTR/GAP region	0.235294117647059	No DTR/GAP region	No DTR/GAP region	No DTR/GAP region	Alphaproteobacteria phages	unknown	unknown	Others
NC_047869	Rhizobium phage RHEph08, complete genome	43619	9	0.206332102982645	2.04319187054512	0.929896694047616	0.855555555555556	0.222222222222222	9.44943166666667	No DTR/GAP region	No DTR/GAP region	0.111111111111111	No DTR/GAP region	No DTR/GAP region	No DTR/GAP region	Alphaproteobacteria phages	unknown	unknown	Others
NC_047870	Rhizobium phage RHEph09, complete genome	45962	12	0.261085244332274	2.13833305950803	0.860528527174435	0.85	0.409090909090909	9.58727275	No DTR/GAP region	No DTR/GAP region	0.333333333333333	No DTR/GAP region	No DTR/GAP region	No DTR/GAP region	Alphaproteobacteria phages	unknown	unknown	Others
NC_047876	Bordetella phage CN1, complete genome	59779	6	0.10036969504341	1.56071040904141	0.871049064255153	0.913333333333333	0.333333333333333	9.37661666666667	No DTR/GAP region	No DTR/GAP region	0.166666666666667	No DTR/GAP region	No DTR/GAP region	No DTR/GAP region	Other phages	unknown	unknown	Others
NC_047877	Bordetella phage CN2, complete genome	62030	8	0.128969853296792	2.07944154167984	1	0.84	0	9.9680351875	No DTR/GAP region	No DTR/GAP region	0.25	No DTR/GAP region	No DTR/GAP region	No DTR/GAP region	Other phages	unknown	unknown	Others
NC_047878	Bordetella phage FP1, complete genome	60332	2	0.033149903865279	0.693147180559945	1	0.96	0	9.0701665	No DTR/GAP region	No DTR/GAP region	0.5	No DTR/GAP region	No DTR/GAP region	No DTR/GAP region	Other phages	unknown	unknown	Others
NC_047879	Bordetella phage MW2, complete genome	60160	8	0.132978723404255	2.07944154167984	1	0.84	0	9.5043065	No DTR/GAP region	No DTR/GAP region	0.25	No DTR/GAP region	No DTR/GAP region	No DTR/GAP region	Other phages	unknown	unknown	Others
NC_047952	Pseudomonas phage PAXYB1, complete genome	43337	3	0.069224911738238	0.636514168294813	0.579380164285695	0.966666666666667	0.666666666666668	10.038057	No DTR/GAP region	No DTR/GAP region	0	No DTR/GAP region	No DTR/GAP region	No DTR/GAP region	Other phages	pilitropic	unknown	Others
NC_047953	Pseudomonas phage vB_PaeP_130_113, complete genome	44205	5	0.113109376767334	1.33217904021012	0.827729376770643	0.932	0.399999999999999	8.9507235	No DTR/GAP region	No DTR/GAP region	0.2	No DTR/GAP region	No DTR/GAP region	No DTR/GAP region	Other phages	pilitropic	unknown	Others
NC_047967	Pseudomonas phage vB_PaeP_PAO1_1-15pyo, complete genome	42750	4	0.093567251461988	1.38629436111989	1	0.92	0	10.2223295	No DTR/GAP region	No DTR/GAP region	0	No DTR/GAP region	No DTR/GAP region	No DTR/GAP region	Other phages	pilitropic	unknown	Others
NC_048029	Sphingomonas phage Scott isolate SPS, complete genome	43077	9	0.208928198342503	1.88915916375402	0.859793388095232	0.882222222222222	0.388888888888889	9.57175972222222	No DTR/GAP region	No DTR/GAP region	0.111111111111111	No DTR/GAP region	No DTR/GAP region	No DTR/GAP region	Alphaproteobacteria phages	unknown	unknown	Others
NC_048045	Caulobacter phage CcrBL10, complete genome	211225	20	0.094685761628595	1.96809013110466	0.65696462547029	0.88	0.736842105263158	10.9875895	11.9371972727273	9.82695777777778	0.55	0.727272727272727	0.333333333333333	0.727272727272727	Caulobacter phages	unknown	unknown	LPEG
NC_048046	Caulobacter phage CcrPW, complete genome	289737	62	0.213987167672751	2.87871485881435	0.746009232266152	0.693548387096774	0.656080557707204	11.4028794274194	13.4221342962963	9.84516852857143	0.548387096774194	0.703703703703704	0.428571428571429	0.558823529411765	Caulobacter phages	unknown	unknown	LPEG
NC_048047	Caulobacter phage CcrBL9, complete genome	300012	32	0.10666240017066	2.27180254551169	0.655503653257727	0.84125	0.776209677419355	10.620727515625	11.2622200789474	9.68316146153846	0.71875	0.894736842105263	0.461538461538462	0.739130434782609	Caulobacter phages	unknown	unknown	LPEG
NC_048048	Caulobacter phage CcrSC, complete genome	293543	38	0.129452925125109	2.60462921970674	0.716032309706902	0.78421052631579	0.735419630156472	10.6584694736842	11.5783029761905	9.52220455882353	0.763157894736842	0.952380952380952	0.529411764705882	0.689655172413793	Caulobacter phages	unknown	unknown	LPEG
NC_048168	Pseudomonas phage RLP, complete genome	43446	3	0.069051236017125	1.09861228866811	1	0.94	0	9.86886366666667	No DTR/GAP region	No DTR/GAP region	0	No DTR/GAP region	No DTR/GAP region	No DTR/GAP region	Other phages	pilitropic	unknown	Others
NC_048671	Lentibacter virus vB_LenP_ICBM2, complete genome	40748	21	0.515362717188574	2.82156380786036	0.926767289641072	0.686666666666667	0.266666666666667	9.76258892857143	No sites	9.76258892857143	0.142857142857143	no_gene_was_annotated	0.142857142857143	0	Alphaproteobacteria phages	unknown	unknown	Others
NC_048672	Lentibacter virus vB_LenP_ICBM1, complete genome	39991	23	0.575129404115926	2.77385220868048	0.884661880283042	0.708695652173913	0.383399209486166	9.58918102173913	No sites	9.58918102173913	0.086956521739131	no_gene_was_annotated	0.086956521739131	0	Alphaproteobacteria phages	unknown	unknown	Others
NC_048700	Klebsiella phage KP8, complete genome	73679	61	0.827915688323674	3.49869646719197	0.906189963702201	0.439016393442623	0.35546875	9.66219059836066	No DTR/GAP region	No DTR/GAP region	0.081967213114754	No DTR/GAP region	No DTR/GAP region	No DTR/GAP region	Other phages	unknown	unknown	Others
NC_049435	Ruegeria phage vB_RpoP-V12, complete genome	74675	15	0.200870438567124	2.61563057702755	0.965872263358691	0.737333333333333	0.133333333333334	9.2711044	No DTR/GAP region	No DTR/GAP region	0.266666666666667	No DTR/GAP region	No DTR/GAP region	No DTR/GAP region	Alphaproteobacteria phages	unknown	unknown	Others
NC_049436	Ruegeria phage vB_RpoP-V13, complete genome	74830	6	0.080181745289323	1.56071040904141	0.871049064255153	0.913333333333333	0.333333333333333	9.925435	No DTR/GAP region	No DTR/GAP region	0.5	No DTR/GAP region	No DTR/GAP region	No DTR/GAP region	Alphaproteobacteria phages	unknown	unknown	Others
NC_049469	Sinorhizobium phage ort11, complete genome	75239	17	0.225946650008639	2.58857316268212	0.913652749840626	0.758823529411765	0.308823529411765	9.71734482352941	No DTR/GAP region	No DTR/GAP region	0.058823529411765	No DTR/GAP region	No DTR/GAP region	No DTR/GAP region	Alphaproteobacteria phages	unknown	unknown	Others
NC_049510	Erwinia phage phiEaP-8, complete genome	75929	40	0.526807938995641	3.01099164050748	0.816234761249664	0.661	0.591025641025641	10.0742205625	No DTR/GAP region	No DTR/GAP region	0.1	No DTR/GAP region	No DTR/GAP region	No DTR/GAP region	Other phages	unknown	unknown	Others
NC_052964	Pseudomonas phage Epa5, complete genome	64096	3	0.046804792810784	1.09861228866811	1	0.94	0	9.39607166666667	No DTR/GAP region	No DTR/GAP region	1	No DTR/GAP region	No DTR/GAP region	No DTR/GAP region	Other phages	unknown	unknown	Others
NC_052965	Pseudomonas phage ZC01, complete genome	57061	4	0.070100418850003	1.38629436111989	1	0.92	0	9.29378125	No DTR/GAP region	No DTR/GAP region	0.25	No DTR/GAP region	No DTR/GAP region	No DTR/GAP region	Other phages	unknown	unknown	Others
NC_052966	Xanthomonas phage Xoo-sp2, complete genome	60497	3	0.049589235829876	1.09861228866811	1	0.94	0	10.812067	No DTR/GAP region	No DTR/GAP region	0.333333333333333	No DTR/GAP region	No DTR/GAP region	No DTR/GAP region	Other phages	unknown	unknown	Others
NC_052974	Achromobacter phage vB_AchrS_AchV4, complete genome	59489	4	0.067239321555246	1.03972077083992	0.75	0.95	0.499999999999999	9.528986	No DTR/GAP region	No DTR/GAP region	0.25	No DTR/GAP region	No DTR/GAP region	No DTR/GAP region	Other phages	unknown	unknown	Others
NC_052975	Klebsiella phage YMC16/01/N133_KPN_BP, complete genome	58387	11	0.188398102317297	2.27186851269656	0.947442758851293	0.816363636363636	0.181818181818182	9.53083081818182	No DTR/GAP region	No DTR/GAP region	0.090909090909091	No DTR/GAP region	No DTR/GAP region	No DTR/GAP region	Other phages	unknown	unknown	Others
NC_052976	Pseudomonas phage PspYZU01, complete genome	58279	8	0.137270715008837	1.90615474653985	0.916666666666667	0.875	0.25	9.9393895	No DTR/GAP region	No DTR/GAP region	0.125	No DTR/GAP region	No DTR/GAP region	No DTR/GAP region	Other phages	unknown	unknown	Others
NC_052977	Bacteriophage Phobos, complete genome	56734	6	0.105756689110586	1.56071040904141	0.871049064255153	0.913333333333333	0.333333333333333	10.0602373333333	No DTR/GAP region	No DTR/GAP region	0.5	No DTR/GAP region	No DTR/GAP region	No DTR/GAP region	Other phages	unknown	unknown	Others
NC_053013	Pseudomonas phage vB_Pae-SS2019XI, complete genome	57567	6	0.104226379696701	1.79175946922805	1	0.88	0	9.55195283333333	No DTR/GAP region	No DTR/GAP region	0.333333333333333	No DTR/GAP region	No DTR/GAP region	No DTR/GAP region	Other phages	unknown	unknown	Others
NC_054971	Achromobacter phage vB_AxyP_19-32_Axy10, complete genome	73494	13	0.176885187906496	2.24503527412618	0.875274697956622	0.832307692307692	0.384615384615385	9.66846884615384	No sites	9.66846884615384	0.153846153846154	no_gene_was_annotated	0.153846153846154	0	Other phages	unknown	unknown	Others
NC_054972	Achromobacter phage vB_AxyP_19-32_Axy11, complete genome	73009	14	0.191757180621567	2.30461938482067	0.873273709880587	0.82	0.384615384615385	9.24899914285714	No sites	9.24899914285714	0.071428571428572	no_gene_was_annotated	0.071428571428572	0	Other phages	unknown	unknown	Others
NC_055839	Xanthomonas phage FoX4, complete genome	60418	7	0.115859512065941	1.94591014905531	1	0.86	0	9.00553485714286	No DTR/GAP region	No DTR/GAP region	0.142857142857143	No DTR/GAP region	No DTR/GAP region	No DTR/GAP region	Other phages	unknown	unknown	Others
