# Supplementary material for: The transcriptional regulator CtrA controls gene expression in Alphaproteobacteria phages: Evidence for a lytic deferment pathway
Source: Front Microbiol. 2022 Aug 19;13:918015. doi: 10.3389/fmicb.2022.918015 (PMC9437464; doi:10.3389/fmicb.2022.918015)
Supplement: Supplementary file 23 [file Table_8.CSV]

Supplementary Table 8. ViPhy-derived nucleotide identity matrix for all the DTR sequences. The table reports the pairwise identity between the nucleotide sequences of the DTRs present in analyzed phage genomes. Sequence identity is computed with ViPhy using the d6 metric, as defined in (PMID: 23432962).
	MT664984_Xanthomonas_phage_Xp12	MH598801_Pelagibacter_phage_HTVC200P	NC_048047_Caulobacter_phage_CcrBL9	AM749441_Pseudomonas_phage_YuA	MW273921_Pelagibacter_phage_HTVC028P	NC_053013_Pseudomonas_phage_vB_Pae_SS2019XI	NC_022746_Pseudomonas_phage_MPK6	MT584811_Sulfitobacter_phage_phiGT1	MT375524_Pelagibacter_phage_Gjalp_EXVC020P	JX434032_Pseudomonas_phage_JBD30	MH598804_Pelagibacter_phage_HTVC105P	KY555146_Caulobacter_phage_Ccr32	KU204984_Pseudomonas_phage_AAT_1	NC_048672_Lentibacter_virus_vB_LenP_ICBM1	MK165657_Pseudomonas_phage_vB_PaeS_SCUT_S3	NC_009818_Pseudomonas_phage_MP22	NC_049435_Ruegeria_phage_vB_RpoP_V12	MK165658_Pseudomonas_phage_vB_PaeS_SCUT_S4	KJ133700_Brucella_phage_544_19	NC_049510_Erwinia_phage_phiEaP_8	NC_041963_Rhodobacter_phage_RcSpartan	MF959998_Marinobacter_phage_PS6	MK613348_Roseobacter_phage_CRP_6	NC_028954_Rhodobacter_phage_RcRhea	JX415535_Escherichia_phage_ECBP1	NC_047702_Uncultured_phage_MedDCM_OCT_S35_C6_DNA	MW273924_Pelagibacter_phage_HTVC100P	MW924638_Microbacterium_phage_Fizzles	MH015254_Ruegeria_phage_vB_RpoS_V11	NC_027204_Sinorhizobium_phage_phiM12	NC_047846_Agrobacterium_phage_Atu_ph03	JN811560_Pseudomonas_phage_JBD26	NC_019408_Caulobacter_phage_CcrRogue	NC_041927_Sphingobium_phage_Lacusarx	NC_047953_Pseudomonas_phage_vB_PaeP_130_113	NC_020483_Pelagibacter_phage_HTVC019P	JX483875_Rhizobium_phage_RHEph03	MN734438_Sphingomonas_phage_Lucius	KX669658_Ochrobactrum_phage_POA1180	NC_047869_Rhizobium_phage_RHEph08	MZ927745_Pseudomonas_phage_Kaya	MW175414_Escherichia_virus_VEc25	MH598803_Pelagibacter_phage_HTVC121P	MH015258_Ruegeria_phage_vB_RpoS_V16	KJ803031_Dinoroseobacter_phage_vBDshPR2C	KX098391_Erwinia_phage_vB_EamP_Gutmeister	MF150911_Ralstonia_phage_DU_RP_II	MN698240_Pelagibacter_phage_HTVC026P	AY986977_Xanthomonas_campestris_pv._pelargonii_phage_Xp15
MT664984_Xanthomonas_phage_Xp12	1.0	0.0027832399999999646	0.017536870000000038	0.1558385	0.0	0.05985509999999994	0.0	0.0	0.0	0.045256909999999984	0.02828898999999996	0.026517360000000045	0.51106715	0.0	0.08188642999999995	0.04507099000000003	0.00851175999999998	0.08594362	0.005640289999999992	0.0	0.06731248000000001	0.04594893	0.011890869999999998	0.0019259400000000149	0.0	0.029041560000000022	0.0	0.0019732500000000375	0.03709991999999995	0.0017081100000000404	0.0	0.04467604999999997	0.02624283000000005	0.036420569999999985	0.0	0.028272469999999994	0.0	0.06578684999999995	0.0	0.0	0.07076059999999995	0.0	0.028086449999999985	0.03745246000000002	0.006487900000000102	0.0018901900000000138	0.04225734999999997	0.004955400000000054	0.055793709999999996
MH598801_Pelagibacter_phage_HTVC200P	0.0027832399999999646	1.0	0.004812330000000031	0.009189200000000008	0.043836030000000026	0.0	0.062149629999999956	0.0	0.22922164	0.0	0.3305814	0.004909900000000023	0.002936849999999991	0.04300141000000002	0.0	0.0	0.0	0.0	0.0	0.007044959999999989	0.0	0.002894080000000021	0.03197417999999996	0.0	0.00462828000000004	0.31782297000000004	0.021259130000000015	0.0	0.0	0.0030671999999998256	0.07686618	0.0	0.005975480000000033	0.007622409999999968	0.06049207000000001	0.27754129000000005	0.07341193000000001	0.0	0.0	0.07281342999999996	0.0	0.008293960000000045	0.31462793	0.0	0.0	0.005477040000000044	0.004622009999999954	0.02897282000000001	0.003515390000000007
NC_048047_Caulobacter_phage_CcrBL9	0.017536870000000038	0.004812330000000031	1.0	0.012607550000000023	0.0	0.00396346000000003	0.0	0.0007894200000000406	0.004594410000000049	0.0004123099999999713	0.015498220000000007	0.17199253999999997	0.008126650000000013	0.006081780000000037	0.008270580000000027	0.0012903300000000062	0.004696719999999988	0.005941569999999952	0.001539969999999946	0.002162999999999915	0.009621670000000027	0.0032318599999999753	0.0039134699999999745	0.013285960000000041	0.0018196099999999715	0.008907490000000018	0.0	0.0	0.00428704000000002	0.015563780000000027	0.00292899000000002	0.00042922999999994715	0.18050924000000002	0.08116018000000003	0.0	0.012934719999999955	0.002995969999999959	0.003108430000000051	0.0010481199999999857	0.0029665100000000333	0.005047510000000033	0.0019031999999998828	0.014025559999999992	0.0031545299999999887	0.0047909499999999605	0.0025084999999999136	0.003987889999999994	0.0006018500000000149	0.016055229999999976
AM749441_Pseudomonas_phage_YuA	0.1558385	0.009189200000000008	0.012607550000000023	1.0	0.0	0.056693349999999976	0.0	0.0	0.0	0.05547413000000001	0.010469909999999971	0.016165369999999957	0.20229198000000004	0.0	0.11798929000000002	0.05842738999999997	0.014888930000000022	0.12022027000000002	0.0	0.003366839999999982	0.08378043000000002	0.05362363000000003	0.0	0.0047189899999999785	0.005848630000000021	0.005909220000000048	0.0	0.0	0.025128620000000046	0.005274079999999959	0.0	0.05081709000000001	0.012389270000000008	0.03515062999999996	0.0	0.010738809999999988	0.0	0.09890938999999999	0.0	0.0	0.11587066000000001	0.001147039999999988	0.010127939999999946	0.02400561999999995	0.011800919999999993	0.0072557600000000555	0.010879619999999979	0.006420520000000041	0.041811709999999946
MW273921_Pelagibacter_phage_HTVC028P	0.0	0.043836030000000026	0.0	0.0	1.0	0.0	0.0	0.0054777700000000484	0.04145670999999995	0.0	0.03472235999999995	0.0010940400000000183	0.0	0.003533230000000054	0.0	0.0	0.0	0.0	0.0	0.0020806100000000383	0.0030765299999999662	0.0	0.0	0.0	0.0	0.036842199999999825	0.18787884	0.0	0.0	0.0	0.0026868599999999576	0.0	0.0	0.0	0.0	0.021545510000000045	0.0	0.0	0.0	0.0	0.0	0.0018070599999999715	0.029092849999999948	0.0	0.0	0.0	0.06647301000000005	0.020215329999999976	0.0
NC_053013_Pseudomonas_phage_vB_Pae_SS2019XI	0.05985509999999994	0.0	0.00396346000000003	0.056693349999999976	0.0	1.0	0.0	0.0	0.0	0.08441239	0.0	0.003889539999999969	0.07374649	0.0	0.040004220000000035	0.07863904	0.0	0.04007368	0.0018779700000000066	0.0	0.034512109999999985	0.17558198000000003	0.0	0.021522179999999946	0.0	0.0	0.0	0.0	0.14651784	0.0	0.0	0.07878700000000005	0.002573689999999962	0.0062154599999999505	0.0	0.0	0.0	0.029658819999999975	0.0	0.0	0.03461172000000001	0.0	0.0	0.15015749	0.0	0.0015745000000000342	0.027767540000000035	0.0	0.008721800000000113
NC_022746_Pseudomonas_phage_MPK6	0.0	0.062149629999999956	0.0	0.0	0.0	0.0	1.0	0.0	0.05158470999999998	0.0	0.06297861000000005	0.0	0.0	0.0029461400000000415	0.0	0.0	0.0	0.0	0.0	0.0022752200000000222	0.0	0.005166859999999995	0.004791180000000006	0.0044741900000000445	0.0031281600000000465	0.06545374000000004	0.0	0.0	0.0	0.0	0.13411170000000006	0.0	0.0	0.0	0.89177887	0.06181877999999996	0.13644276	0.0	0.0	0.13794404000000005	0.0	0.004877250000000055	0.059985430000000006	0.0	0.0	0.00347622000000003	0.0	0.0	0.0
MT584811_Sulfitobacter_phage_phiGT1	0.0	0.0	0.0007894200000000406	0.0	0.0054777700000000484	0.0	0.0	1.0	0.0	0.0	0.0	0.0009681799999999852	0.0013140600000000058	0.0	0.0019970799999999844	0.0	0.0	0.0018289200000000116	0.05043635999999996	0.004716130000000041	0.0	0.0	0.0	0.008105260000000003	0.0	0.0	0.004537739999999957	0.002008690000000035	0.011174599999999923	0.004049569999999947	0.0	0.0	0.0010522099999999979	0.0009728300000000356	0.0	0.0	0.0	0.0	0.0	0.0	0.0	0.0036851700000000154	0.0	0.012396680000000049	0.001255629999999952	0.0	0.0017792199999999703	0.00191083000000003	0.0
MT375524_Pelagibacter_phage_Gjalp_EXVC020P	0.0	0.22922164	0.004594410000000049	0.0	0.04145670999999995	0.0	0.05158470999999998	0.0	1.0	0.0	0.23898798	0.005107060000000052	0.0	0.04211187999999999	0.0	0.0	0.0032915199999999922	0.0	0.0	0.007961829999999948	0.0017841899999999633	0.0	0.029063249999999985	0.0	0.003183009999999986	0.20742194000000003	0.018137080000000028	0.0	0.0	0.002937069999999986	0.07533557000000002	0.0	0.005873160000000044	0.007894540000000005	0.05013022	0.22149565999999998	0.06402889	0.0	0.0	0.06879031000000002	0.0	0.005039070000000034	0.22202586999999996	0.002265870000000003	0.003412099999999918	0.004277289999999989	0.005280940000000012	0.009437260000000003	0.002849189999999946
JX434032_Pseudomonas_phage_JBD30	0.045256909999999984	0.0	0.0004123099999999713	0.05547413000000001	0.0	0.08441239	0.0	0.0	0.0	1.0	0.0	0.0007225000000000703	0.05126063999999997	0.0	0.04496047000000003	0.51606277	0.0	0.04955416999999995	0.0	0.0	0.032101000000000046	0.04273154999999995	0.0	0.0030629100000000298	0.0	0.0	0.0	0.0	0.022400879999999956	0.0	0.0	0.7511380400000001	0.0006260000000000154	0.0	0.0	0.0	0.0	0.031845259999999986	0.04219194000000004	0.0	0.03694717999999997	0.0	0.0	0.0194700000000001	0.004292320000000016	0.0047538099999999694	0.0	0.0	0.0
MH598804_Pelagibacter_phage_HTVC105P	0.02828898999999996	0.3305814	0.015498220000000007	0.010469909999999971	0.03472235999999995	0.0	0.06297861000000005	0.0	0.23898798	0.0	1.0	0.01826990000000006	0.005382730000000002	0.03974266000000004	0.0	0.0	0.0060780299999999565	0.0	0.0	0.011021909999999968	0.0	0.0	0.036208519999999966	0.0	0.002381909999999987	0.6191487	0.02097484999999999	0.0	0.0	0.0046556199999999714	0.07391908999999997	0.0	0.020737540000000054	0.02769509999999986	0.061293289999999945	0.60525764	0.07235018000000004	0.0	0.0	0.07068142	0.0	0.01088703000000002	0.77136268	0.0	0.009488790000000025	0.00857222000000002	0.004686909999999989	0.012163139999999961	0.0
KY555146_Caulobacter_phage_Ccr32	0.026517360000000045	0.004909900000000023	0.17199253999999997	0.016165369999999957	0.0010940400000000183	0.003889539999999969	0.0	0.0009681799999999852	0.005107060000000052	0.0007225000000000703	0.01826990000000006	1.0	0.017296760000000022	0.00862235	0.009638040000000014	0.002326199999999834	0.005884599999999907	0.008515590000000017	0.003649569999999991	0.008298669999999952	0.005730220000000008	0.004622660000000001	0.004594039999999966	0.01823463999999997	0.009975529999999955	0.012674349999999945	0.0	0.0	0.002540720000000052	0.011674540000000011	0.0043731799999999765	0.0006669599999999942	0.59586782	0.11060395	0.0	0.018029469999999992	0.006083049999999979	0.0072587899999999594	0.0	0.006098950000000047	0.006153140000000001	0.008062440000000004	0.02002039	0.004892750000000001	0.008890899999999924	0.0067131900000000355	0.005422750000000032	0.0006979999999999764	0.017038109999999995
KU204984_Pseudomonas_phage_AAT_1	0.51106715	0.002936849999999991	0.008126650000000013	0.20229198000000004	0.0	0.07374649	0.0	0.0013140600000000058	0.0	0.05126063999999997	0.005382730000000002	0.017296760000000022	1.0	0.0	0.09218185999999995	0.050976699999999986	0.013983689999999993	0.08185262999999998	0.005035409999999962	0.0	0.07177608999999996	0.05384312999999996	0.012623790000000024	0.005463679999999971	0.001472469999999948	0.006595919999999977	0.0	0.0020069799999999915	0.04011911000000001	0.004197510000000015	0.0	0.0509736999999999	0.016047790000000006	0.027314630000000006	0.0	0.0057728900000000305	0.0	0.07392619	0.0	0.0	0.07268341	0.0015667200000000214	0.006202339999999973	0.04445617000000002	0.01170853999999999	0.003213660000000007	0.04318369	0.006111650000000024	0.06516266999999998
NC_048672_Lentibacter_virus_vB_LenP_ICBM1	0.0	0.04300141000000002	0.006081780000000037	0.0	0.003533230000000054	0.0	0.0029461400000000415	0.0	0.04211187999999999	0.0	0.03974266000000004	0.00862235	0.0	1.0	0.0	0.0	0.0034380099999999914	0.0	0.0	0.0	0.002202290000000051	0.0	0.08752464999999998	0.0	0.0	0.024690850000000042	0.0058233300000000154	0.0	0.0	0.013758029999999977	0.0032697099999999812	0.0	0.006434629999999997	0.013674120000000012	0.0027671999999998587	0.038403909999999986	0.004253119999999999	0.0018707700000000216	0.0	0.004285670000000019	0.0	0.0	0.040066029999999975	0.0	0.0033036499999999913	0.0	0.0	0.0	0.0
MK165657_Pseudomonas_phage_vB_PaeS_SCUT_S3	0.08188642999999995	0.0	0.008270580000000027	0.11798929000000002	0.0	0.040004220000000035	0.0	0.0019970799999999844	0.0	0.04496047000000003	0.0	0.009638040000000014	0.09218185999999995	0.0	1.0	0.04471541999999995	0.0028076200000000107	0.80629796	0.013903629999999945	0.0	0.35917803000000004	0.051289660000000015	0.0	0.0025052500000000144	0.0	0.0	0.0	0.0	0.01876405999999997	0.0	0.0	0.03669155000000002	0.010026320000000033	0.012406649999999964	0.0	0.0	0.0	0.2754753000000001	0.0	0.0	0.66965971	0.0014072800000000107	0.0040032800000000535	0.017417000000000016	0.0	0.00276253999999998	0.002277729999999978	0.0	0.032941569999999976
NC_009818_Pseudomonas_phage_MP22	0.04507099000000003	0.0	0.0012903300000000062	0.05842738999999997	0.0	0.07863904	0.0	0.0	0.0	0.51606277	0.0	0.002326199999999834	0.050976699999999986	0.0	0.04471541999999995	1.0	0.00366823000000005	0.05223836000000004	0.0	0.0	0.03287726999999996	0.04826361000000001	0.0	0.003004050000000036	0.0030421400000000265	0.0	0.0	0.0	0.026168289999999983	0.0	0.0	0.45041931999999996	0.0023863800000000213	0.0	0.0	0.0	0.0	0.03217143	0.04454941000000001	0.0	0.03493678	0.0	0.0	0.022661359999999964	0.003981719999999966	0.0	0.0	0.0	0.0
NC_049435_Ruegeria_phage_vB_RpoP_V12	0.00851175999999998	0.0	0.004696719999999988	0.014888930000000022	0.0	0.0	0.0	0.0	0.0032915199999999922	0.0	0.0060780299999999565	0.005884599999999907	0.013983689999999993	0.0034380099999999914	0.0028076200000000107	0.00366823000000005	1.0	0.0027976400000000456	0.0	0.19683735000000002	0.0	0.0	0.0	0.0	0.21019032999999998	0.006056819999999963	0.0	0.0	0.005266050000000022	0.0030935600000000507	0.0	0.0	0.006377120000000014	0.012074200000000035	0.0	0.006183699999999903	0.0017029200000000522	0.0	0.0	0.0	0.002853239999999979	0.20849538	0.006084019999999968	0.005216270000000023	0.6147116	0.20083149999999994	0.0	0.0	0.007936669999999979
MK165658_Pseudomonas_phage_vB_PaeS_SCUT_S4	0.08594362	0.0	0.005941569999999952	0.12022027000000002	0.0	0.04007368	0.0	0.0018289200000000116	0.0	0.04955416999999995	0.0	0.008515590000000017	0.08185262999999998	0.0	0.80629796	0.05223836000000004	0.0027976400000000456	1.0	0.013835689999999956	0.0	0.3416064999999999	0.04696858000000004	0.0	0.0	0.0	0.0	0.0	0.0	0.020961629999999953	0.0	0.0	0.04125913999999997	0.0077293200000000395	0.01344827000000004	0.0	0.0	0.0	0.25708661	0.0	0.0	0.77370834	0.0016563800000000128	0.0	0.02090283000000004	0.0	0.0027525900000000547	0.0020353600000000416	0.0	0.02884587000000005
KJ133700_Brucella_phage_544_19	0.005640289999999992	0.0	0.001539969999999946	0.0	0.0	0.0018779700000000066	0.0	0.05043635999999996	0.0	0.0	0.0	0.003649569999999991	0.005035409999999962	0.0	0.013903629999999945	0.0	0.0	0.013835689999999956	1.0	0.0018713599999999886	0.011426660000000033	0.0	0.0	0.0015583399999999914	0.004675070000000003	0.0	0.0	0.0	0.004039800000000149	0.0020707599999999493	0.0	0.0	0.0034511099999999795	0.0052435400000000465	0.0	0.0	0.0	0.020378620000000014	0.0	0.0	0.01789660999999998	0.002484719999999996	0.0	0.004035769999999994	0.0	0.0019180100000000255	0.0022975100000000026	0.0	0.0021026299999999942
NC_049510_Erwinia_phage_phiEaP_8	0.0	0.007044959999999989	0.002162999999999915	0.003366839999999982	0.0020806100000000383	0.0	0.0022752200000000222	0.004716130000000041	0.007961829999999948	0.0	0.011021909999999968	0.008298669999999952	0.0	0.0	0.0	0.0	0.19683735000000002	0.0	0.0018713599999999886	1.0	0.0	0.0	0.001761609999999969	0.0	0.34292013	0.008631280000000019	0.0	0.0	0.0	0.002990709999999952	0.003998159999999973	0.0	0.008672239999999998	0.012123609999999951	0.0021713100000000374	0.004502890000000037	0.005302399999999929	0.002596179999999948	0.0	0.006063170000000007	0.003007500000000052	0.36180623	0.008308050000000011	0.0	0.20064022999999997	0.48573917	0.0	0.0	0.008145529999999956
NC_041963_Rhodobacter_phage_RcSpartan	0.06731248000000001	0.0	0.009621670000000027	0.08378043000000002	0.0030765299999999662	0.034512109999999985	0.0	0.0	0.0017841899999999633	0.032101000000000046	0.0	0.005730220000000008	0.07177608999999996	0.002202290000000051	0.35917803000000004	0.03287726999999996	0.0	0.3416064999999999	0.011426660000000033	0.0	1.0	0.03969425999999998	0.0024947300000000006	0.003091889999999986	0.0	0.0	0.0	0.0	0.022206579999999976	0.002515889999999965	0.0021188100000000265	0.02628147000000003	0.007485769999999947	0.009964689999999998	0.0	0.0	0.0	0.25017243	0.0	0.0	0.32864088999999996	0.0	0.0	0.024970199999999942	0.0	0.0015636599999999667	0.0	0.0	0.02504985000000004
MF959998_Marinobacter_phage_PS6	0.04594893	0.002894080000000021	0.0032318599999999753	0.05362363000000003	0.0	0.17558198000000003	0.005166859999999995	0.0	0.0	0.04273154999999995	0.0	0.004622660000000001	0.05384312999999996	0.0	0.051289660000000015	0.04826361000000001	0.0	0.04696858000000004	0.0	0.0	0.03969425999999998	1.0	0.0	0.029098630000000014	0.0	0.0	0.0	0.0	0.13545037000000004	0.0011242700000000383	0.0	0.04194830999999999	0.0037468099999999893	0.003486499999999948	0.005088639999999978	0.0	0.0	0.04124658000000003	0.0	0.0	0.042781210000000014	0.0	0.0	0.13940772	0.0	0.0	0.009830110000000003	0.0	0.016576919999999995
MK613348_Roseobacter_phage_CRP_6	0.011890869999999998	0.03197417999999996	0.0039134699999999745	0.0	0.0	0.0	0.004791180000000006	0.0	0.029063249999999985	0.0	0.036208519999999966	0.004594039999999966	0.012623790000000024	0.08752464999999998	0.0	0.0	0.0	0.0	0.0	0.001761609999999969	0.0024947300000000006	0.0	1.0	0.0	0.004010920000000029	0.020716439999999947	0.006734989999999996	0.009059950000000039	0.0	0.004862290000000047	0.005231030000000025	0.0	0.006060190000000021	0.006740400000000091	0.004627449999999977	0.03545971000000003	0.004282239999999993	0.0	0.0	0.004440189999999955	0.0	0.0032906799999999903	0.03476710000000005	0.0	0.0	0.004105369999999997	0.0	0.03416865000000002	0.00553486000000003
NC_028954_Rhodobacter_phage_RcRhea	0.0019259400000000149	0.0	0.013285960000000041	0.0047189899999999785	0.0	0.021522179999999946	0.0044741900000000445	0.008105260000000003	0.0	0.0030629100000000298	0.0	0.01823463999999997	0.005463679999999971	0.0	0.0025052500000000144	0.003004050000000036	0.0	0.0	0.0015583399999999914	0.0	0.003091889999999986	0.029098630000000014	0.0	1.0	0.0	0.0	0.0	0.002037570000000044	0.026819159999999953	0.0	0.013624210000000025	0.0029573099999999908	0.01789516999999996	0.022703020000000018	0.003971390000000019	0.0	0.01442878000000003	0.006209730000000024	0.0	0.014804290000000053	0.0	0.0	0.0	0.02626877999999999	0.0	0.0	0.004066209999999959	0.008263090000000028	0.0033250999999999697
JX415535_Escherichia_phage_ECBP1	0.0	0.00462828000000004	0.0018196099999999715	0.005848630000000021	0.0	0.0	0.0031281600000000465	0.0	0.003183009999999986	0.0	0.002381909999999987	0.009975529999999955	0.001472469999999948	0.0	0.0	0.0030421400000000265	0.21019032999999998	0.0	0.004675070000000003	0.34292013	0.0	0.0	0.004010920000000029	0.0	1.0	0.0	0.0	0.0	0.0	0.004553710000000044	0.00497042999999997	0.0	0.007946319999999951	0.009353849999999997	0.00254359000000004	0.002435799999999988	0.004066620000000021	0.0029768700000000203	0.0	0.0023111500000000396	0.0030419699999999494	0.51744065	0.004756639999999979	0.0	0.21280502	0.33203751000000004	0.0	0.0	0.008936640000000051
NC_047702_Uncultured_phage_MedDCM_OCT_S35_C6_DNA	0.029041560000000022	0.31782297000000004	0.008907490000000018	0.005909220000000048	0.036842199999999825	0.0	0.06545374000000004	0.0	0.20742194000000003	0.0	0.6191487	0.012674349999999945	0.006595919999999977	0.024690850000000042	0.0	0.0	0.006056819999999963	0.0	0.0	0.008631280000000019	0.0	0.0	0.020716439999999947	0.0	0.0	1.0	0.023734900000000003	0.0	0.0	0.0024987800000000338	0.07646679	0.0	0.012095949999999966	0.01910036000000004	0.062412779999999946	0.6342567299999999	0.06758516000000003	0.0	0.0	0.07109290000000001	0.0	0.010692150000000011	0.6440544699999999	0.0	0.005822079999999952	0.0025735900000000145	0.0043707800000000185	0.015057670000000023	0.0
MW273924_Pelagibacter_phage_HTVC100P	0.0	0.021259130000000015	0.0	0.0	0.18787884	0.0	0.0	0.004537739999999957	0.018137080000000028	0.0	0.02097484999999999	0.0	0.0	0.0058233300000000154	0.0	0.0	0.0	0.0	0.0	0.0	0.0	0.0	0.006734989999999996	0.0	0.0	0.023734900000000003	1.0	0.0	0.0	0.0	0.0	0.0	0.0	0.0	0.0	0.056094590000000055	0.0	0.0	0.0	0.0	0.0	0.0	0.021958319999999976	0.0	0.0	0.0	0.07634671999999998	0.056839819999999985	0.0
MW924638_Microbacterium_phage_Fizzles	0.0019732500000000375	0.0	0.0	0.0	0.0	0.0	0.0	0.002008690000000035	0.0	0.0	0.0	0.0	0.0020069799999999915	0.0	0.0	0.0	0.0	0.0	0.0	0.0	0.0	0.0	0.009059950000000039	0.002037570000000044	0.0	0.0	0.0	1.0	0.0	0.0	0.0	0.0	0.0	0.0	0.0	0.0	0.0	0.0	0.0	0.0	0.0	0.0	0.0	0.0	0.0	0.0	0.0	0.0	0.0020252600000000287
MH015254_Ruegeria_phage_vB_RpoS_V11	0.03709991999999995	0.0	0.00428704000000002	0.025128620000000046	0.0	0.14651784	0.0	0.011174599999999923	0.0	0.022400879999999956	0.0	0.002540720000000052	0.04011911000000001	0.0	0.01876405999999997	0.026168289999999983	0.005266050000000022	0.020961629999999953	0.004039800000000149	0.0	0.022206579999999976	0.13545037000000004	0.0	0.026819159999999953	0.0	0.0	0.0	0.0	1.0	0.0021487799999999613	0.0	0.022361799999999987	0.004921329999999946	0.0067684300000000475	0.0	0.0	0.005661139999999953	0.02261915999999997	0.0	0.005697289999999966	0.01403732000000002	0.0018212899999999754	0.0	0.87499207	0.005760549999999975	0.0	0.022064520000000032	0.0	0.009673449999999972
NC_027204_Sinorhizobium_phage_phiM12	0.0017081100000000404	0.0030671999999998256	0.015563780000000027	0.005274079999999959	0.0	0.0	0.0	0.004049569999999947	0.002937069999999986	0.0	0.0046556199999999714	0.011674540000000011	0.004197510000000015	0.013758029999999977	0.0	0.0	0.0030935600000000507	0.0	0.0020707599999999493	0.002990709999999952	0.002515889999999965	0.0011242700000000383	0.004862290000000047	0.0	0.004553710000000044	0.0024987800000000338	0.0	0.0	0.0021487799999999613	1.0	0.0011725200000000102	0.0	0.010914569999999957	0.010323349999999953	0.0	0.002166109999999999	0.0030223000000000333	0.0	0.0038288300000000053	0.003411379999999964	0.0	0.0021634900000000457	0.004080789999999945	0.0030974200000000174	0.0028778400000000204	0.001974200000000037	0.0	0.0	0.004847110000000043
NC_047846_Agrobacterium_phage_Atu_ph03	0.0	0.07686618	0.00292899000000002	0.0	0.0026868599999999576	0.0	0.13411170000000006	0.0	0.07533557000000002	0.0	0.07391908999999997	0.0043731799999999765	0.0	0.0032697099999999812	0.0	0.0	0.0	0.0	0.0	0.003998159999999973	0.0021188100000000265	0.0	0.005231030000000025	0.013624210000000025	0.00497042999999997	0.07646679	0.0	0.0	0.0	0.0011725200000000102	1.0	0.0	0.00422796999999997	0.007015989999999972	0.13092713	0.06941052999999997	0.31958934000000006	0.0	0.0018972800000000012	0.31887422	0.0	0.007864749999999976	0.07390219999999992	0.0	0.0	0.004913649999999992	0.0	0.0	0.0032657099999999772
JN811560_Pseudomonas_phage_JBD26	0.04467604999999997	0.0	0.00042922999999994715	0.05081709000000001	0.0	0.07878700000000005	0.0	0.0	0.0	0.7511380400000001	0.0	0.0006669599999999942	0.0509736999999999	0.0	0.03669155000000002	0.45041931999999996	0.0	0.04125913999999997	0.0	0.0	0.02628147000000003	0.04194830999999999	0.0	0.0029573099999999908	0.0	0.0	0.0	0.0	0.022361799999999987	0.0	0.0	1.0	0.0008189199999999452	0.0	0.0	0.0	0.0	0.03573497000000003	0.04062593999999997	0.0	0.03190095000000004	0.0	0.0	0.019440270000000037	0.0	0.0	0.0	0.0	0.0034686800000000018
NC_019408_Caulobacter_phage_CcrRogue	0.02624283000000005	0.005975480000000033	0.18050924000000002	0.012389270000000008	0.0	0.002573689999999962	0.0	0.0010522099999999979	0.005873160000000044	0.0006260000000000154	0.020737540000000054	0.59586782	0.016047790000000006	0.006434629999999997	0.010026320000000033	0.0023863800000000213	0.006377120000000014	0.0077293200000000395	0.0034511099999999795	0.008672239999999998	0.007485769999999947	0.0037468099999999893	0.006060190000000021	0.01789516999999996	0.007946319999999951	0.012095949999999966	0.0	0.0	0.004921329999999946	0.010914569999999957	0.00422796999999997	0.0008189199999999452	1.0	0.10951248000000002	0.0	0.01745025	0.005712519999999999	0.0034686200000000333	0.0	0.005627620000000055	0.007023679999999977	0.008096169999999958	0.021197360000000054	0.005866040000000017	0.007997939999999981	0.0062166399999999955	0.005265260000000049	0.0007350099999999804	0.01640569000000003
NC_041927_Sphingobium_phage_Lacusarx	0.036420569999999985	0.007622409999999968	0.08116018000000003	0.03515062999999996	0.0	0.0062154599999999505	0.0	0.0009728300000000356	0.007894540000000005	0.0	0.02769509999999986	0.11060395	0.027314630000000006	0.013674120000000012	0.012406649999999964	0.0	0.012074200000000035	0.01344827000000004	0.0052435400000000465	0.012123609999999951	0.009964689999999998	0.003486499999999948	0.006740400000000091	0.022703020000000018	0.009353849999999997	0.01910036000000004	0.0	0.0	0.0067684300000000475	0.010323349999999953	0.007015989999999972	0.0	0.10951248000000002	1.0	0.0	0.028077609999999975	0.007303190000000015	0.00560041	0.0	0.00733225000000004	0.01048671000000001	0.009182770000000007	0.027611770000000035	0.009901559999999976	0.01247469999999995	0.009855649999999994	0.01239378999999996	0.0	0.02959624000000005
NC_047953_Pseudomonas_phage_vB_PaeP_130_113	0.0	0.06049207000000001	0.0	0.0	0.0	0.0	0.89177887	0.0	0.05013022	0.0	0.061293289999999945	0.0	0.0	0.0027671999999998587	0.0	0.0	0.0	0.0	0.0	0.0021713100000000374	0.0	0.005088639999999978	0.004627449999999977	0.003971390000000019	0.00254359000000004	0.062412779999999946	0.0	0.0	0.0	0.0	0.13092713	0.0	0.0	0.0	1.0	0.06119494999999997	0.13426433000000004	0.0	0.0	0.13424533000000005	0.0	0.005903199999999886	0.05990890999999998	0.0	0.0	0.006331509999999985	0.0	0.0	0.0
NC_020483_Pelagibacter_phage_HTVC019P	0.028272469999999994	0.27754129000000005	0.012934719999999955	0.010738809999999988	0.021545510000000045	0.0	0.06181877999999996	0.0	0.22149565999999998	0.0	0.60525764	0.018029469999999992	0.0057728900000000305	0.038403909999999986	0.0	0.0	0.006183699999999903	0.0	0.0	0.004502890000000037	0.0	0.0	0.03545971000000003	0.0	0.002435799999999988	0.6342567299999999	0.056094590000000055	0.0	0.0	0.002166109999999999	0.06941052999999997	0.0	0.01745025	0.028077609999999975	0.06119494999999997	1.0	0.07133692999999997	0.0	0.0	0.07518687000000002	0.0	0.01302892	0.62372501	0.0	0.005950200000000017	0.0058959200000000545	0.0050594999999998835	0.049267699999999914	0.0
JX483875_Rhizobium_phage_RHEph03	0.0	0.07341193000000001	0.002995969999999959	0.0	0.0	0.0	0.13644276	0.0	0.06402889	0.0	0.07235018000000004	0.006083049999999979	0.0	0.004253119999999999	0.0	0.0	0.0017029200000000522	0.0	0.0	0.005302399999999929	0.0	0.0	0.004282239999999993	0.01442878000000003	0.004066620000000021	0.06758516000000003	0.0	0.0	0.005661139999999953	0.0030223000000000333	0.31958934000000006	0.0	0.005712519999999999	0.007303190000000015	0.13426433000000004	0.07133692999999997	1.0	0.0	0.0	0.92531138	0.0	0.002646370000000009	0.06967268999999998	0.003081910000000021	0.002959429999999985	0.007803290000000018	0.0	0.0	0.0038428499999999532
MN734438_Sphingomonas_phage_Lucius	0.06578684999999995	0.0	0.003108430000000051	0.09890938999999999	0.0	0.029658819999999975	0.0	0.0	0.0	0.031845259999999986	0.0	0.0072587899999999594	0.07392619	0.0018707700000000216	0.2754753000000001	0.03217143	0.0	0.25708661	0.020378620000000014	0.002596179999999948	0.25017243	0.04124658000000003	0.0	0.006209730000000024	0.0029768700000000203	0.0	0.0	0.0	0.02261915999999997	0.0	0.0	0.03573497000000003	0.0034686200000000333	0.00560041	0.0	0.0	0.0	1.0	0.0	0.0	0.25279818	0.002739209999999992	0.0	0.020262919999999962	0.0021546000000000065	0.002697229999999995	0.002349060000000014	0.0	0.023690149999999965
KX669658_Ochrobactrum_phage_POA1180	0.0	0.0	0.0010481199999999857	0.0	0.0	0.0	0.0	0.0	0.0	0.04219194000000004	0.0	0.0	0.0	0.0	0.0	0.04454941000000001	0.0	0.0	0.0	0.0	0.0	0.0	0.0	0.0	0.0	0.0	0.0	0.0	0.0	0.0038288300000000053	0.0018972800000000012	0.04062593999999997	0.0	0.0	0.0	0.0	0.0	0.0	1.0	0.0	0.0	0.0	0.0	0.0	0.0	0.0	0.0	0.0	0.0
NC_047869_Rhizobium_phage_RHEph08	0.0	0.07281342999999996	0.0029665100000000333	0.0	0.0	0.0	0.13794404000000005	0.0	0.06879031000000002	0.0	0.07068142	0.006098950000000047	0.0	0.004285670000000019	0.0	0.0	0.0	0.0	0.0	0.006063170000000007	0.0	0.0	0.004440189999999955	0.014804290000000053	0.0023111500000000396	0.07109290000000001	0.0	0.0	0.005697289999999966	0.003411379999999964	0.31887422	0.0	0.005627620000000055	0.00733225000000004	0.13424533000000005	0.07518687000000002	0.92531138	0.0	0.0	1.0	0.0	0.002661199999999919	0.07326564000000002	0.003101569999999998	0.0014329699999999779	0.00765347999999999	0.0	0.0	0.003626420000000019
MZ927745_Pseudomonas_phage_Kaya	0.07076059999999995	0.0	0.005047510000000033	0.11587066000000001	0.0	0.03461172000000001	0.0	0.0	0.0	0.03694717999999997	0.0	0.006153140000000001	0.07268341	0.0	0.66965971	0.03493678	0.002853239999999979	0.77370834	0.01789660999999998	0.003007500000000052	0.32864088999999996	0.042781210000000014	0.0	0.0	0.0030419699999999494	0.0	0.0	0.0	0.01403732000000002	0.0	0.0	0.03190095000000004	0.007023679999999977	0.01048671000000001	0.0	0.0	0.0	0.25279818	0.0	0.0	1.0	0.004502980000000045	0.0	0.013827840000000036	0.0	0.006786559999999997	0.0017702699999999627	0.0	0.024072720000000047
MW175414_Escherichia_virus_VEc25	0.0	0.008293960000000045	0.0019031999999998828	0.001147039999999988	0.0018070599999999715	0.0	0.004877250000000055	0.0036851700000000154	0.005039070000000034	0.0	0.01088703000000002	0.008062440000000004	0.0015667200000000214	0.0	0.0014072800000000107	0.0	0.20849538	0.0016563800000000128	0.002484719999999996	0.36180623	0.0	0.0	0.0032906799999999903	0.0	0.51744065	0.010692150000000011	0.0	0.0	0.0018212899999999754	0.0021634900000000457	0.007864749999999976	0.0	0.008096169999999958	0.009182770000000007	0.005903199999999886	0.01302892	0.002646370000000009	0.002739209999999992	0.0	0.002661199999999919	0.004502980000000045	1.0	0.010468279999999996	0.0018199000000000964	0.20094078000000004	0.36646692000000003	0.0	0.0	0.007699710000000026
MH598803_Pelagibacter_phage_HTVC121P	0.028086449999999985	0.31462793	0.014025559999999992	0.010127939999999946	0.029092849999999948	0.0	0.059985430000000006	0.0	0.22202586999999996	0.0	0.77136268	0.02002039	0.006202339999999973	0.040066029999999975	0.0040032800000000535	0.0	0.006084019999999968	0.0	0.0	0.008308050000000011	0.0	0.0	0.03476710000000005	0.0	0.004756639999999979	0.6440544699999999	0.021958319999999976	0.0	0.0	0.004080789999999945	0.07390219999999992	0.0	0.021197360000000054	0.027611770000000035	0.05990890999999998	0.62372501	0.06967268999999998	0.0	0.0	0.07326564000000002	0.0	0.010468279999999996	1.0	0.0	0.009420140000000021	0.00868603999999995	0.003644149999999957	0.011999690000000007	0.0
MH015258_Ruegeria_phage_vB_RpoS_V16	0.03745246000000002	0.0	0.0031545299999999887	0.02400561999999995	0.0	0.15015749	0.0	0.012396680000000049	0.002265870000000003	0.0194700000000001	0.0	0.004892750000000001	0.04445617000000002	0.0	0.017417000000000016	0.022661359999999964	0.005216270000000023	0.02090283000000004	0.004035769999999994	0.0	0.024970199999999942	0.13940772	0.0	0.02626877999999999	0.0	0.0	0.0	0.0	0.87499207	0.0030974200000000174	0.0	0.019440270000000037	0.005866040000000017	0.009901559999999976	0.0	0.0	0.003081910000000021	0.020262919999999962	0.0	0.003101569999999998	0.013827840000000036	0.0018199000000000964	0.0	1.0	0.005756279999999947	0.0	0.02193588000000002	0.0	0.013450630000000019
KJ803031_Dinoroseobacter_phage_vBDshPR2C	0.006487900000000102	0.0	0.0047909499999999605	0.011800919999999993	0.0	0.0	0.0	0.001255629999999952	0.003412099999999918	0.004292320000000016	0.009488790000000025	0.008890899999999924	0.01170853999999999	0.0033036499999999913	0.0	0.003981719999999966	0.6147116	0.0	0.0	0.20064022999999997	0.0	0.0	0.0	0.0	0.21280502	0.005822079999999952	0.0	0.0	0.005760549999999975	0.0028778400000000204	0.0	0.0	0.007997939999999981	0.01247469999999995	0.0	0.005950200000000017	0.002959429999999985	0.0021546000000000065	0.0	0.0014329699999999779	0.0	0.20094078000000004	0.009420140000000021	0.005756279999999947	1.0	0.19370781000000004	0.0	0.0	0.00781295000000004
KX098391_Erwinia_phage_vB_EamP_Gutmeister	0.0018901900000000138	0.005477040000000044	0.0025084999999999136	0.0072557600000000555	0.0	0.0015745000000000342	0.00347622000000003	0.0	0.004277289999999989	0.0047538099999999694	0.00857222000000002	0.0067131900000000355	0.003213660000000007	0.0	0.00276253999999998	0.0	0.20083149999999994	0.0027525900000000547	0.0019180100000000255	0.48573917	0.0015636599999999667	0.0	0.004105369999999997	0.0	0.33203751000000004	0.0025735900000000145	0.0	0.0	0.0	0.001974200000000037	0.004913649999999992	0.0	0.0062166399999999955	0.009855649999999994	0.006331509999999985	0.0058959200000000545	0.007803290000000018	0.002697229999999995	0.0	0.00765347999999999	0.006786559999999997	0.36646692000000003	0.00868603999999995	0.0	0.19370781000000004	1.0	0.0	0.0	0.011207439999999957
MF150911_Ralstonia_phage_DU_RP_II	0.04225734999999997	0.004622009999999954	0.003987889999999994	0.010879619999999979	0.06647301000000005	0.027767540000000035	0.0	0.0017792199999999703	0.005280940000000012	0.0	0.004686909999999989	0.005422750000000032	0.04318369	0.0	0.002277729999999978	0.0	0.0	0.0020353600000000416	0.0022975100000000026	0.0	0.0	0.009830110000000003	0.0	0.004066209999999959	0.0	0.0043707800000000185	0.07634671999999998	0.0	0.022064520000000032	0.0	0.0	0.0	0.005265260000000049	0.01239378999999996	0.0	0.0050594999999998835	0.0	0.002349060000000014	0.0	0.0	0.0017702699999999627	0.0	0.003644149999999957	0.02193588000000002	0.0	0.0	1.0	0.0	0.01687833999999999
MN698240_Pelagibacter_phage_HTVC026P	0.004955400000000054	0.02897282000000001	0.0006018500000000149	0.006420520000000041	0.020215329999999976	0.0	0.0	0.00191083000000003	0.009437260000000003	0.0	0.012163139999999961	0.0006979999999999764	0.006111650000000024	0.0	0.0	0.0	0.0	0.0	0.0	0.0	0.0	0.0	0.03416865000000002	0.008263090000000028	0.0	0.015057670000000023	0.056839819999999985	0.0	0.0	0.0	0.0	0.0	0.0007350099999999804	0.0	0.0	0.049267699999999914	0.0	0.0	0.0	0.0	0.0	0.0	0.011999690000000007	0.0	0.0	0.0	0.0	1.0	0.0
AY986977_Xanthomonas_campestris_pv._pelargonii_phage_Xp15	0.055793709999999996	0.003515390000000007	0.016055229999999976	0.041811709999999946	0.0	0.008721800000000113	0.0	0.0	0.002849189999999946	0.0	0.0	0.017038109999999995	0.06516266999999998	0.0	0.032941569999999976	0.0	0.007936669999999979	0.02884587000000005	0.0021026299999999942	0.008145529999999956	0.02504985000000004	0.016576919999999995	0.00553486000000003	0.0033250999999999697	0.008936640000000051	0.0	0.0	0.0020252600000000287	0.009673449999999972	0.004847110000000043	0.0032657099999999772	0.0034686800000000018	0.01640569000000003	0.02959624000000005	0.0	0.0	0.0038428499999999532	0.023690149999999965	0.0	0.003626420000000019	0.024072720000000047	0.007699710000000026	0.0	0.013450630000000019	0.00781295000000004	0.011207439999999957	0.01687833999999999	0.0	1.0
KF620435_Shigella_phage_pSb_1	0.0	0.004355340000000041	0.001662319999999995	0.004425890000000043	0.0	0.0020431400000000544	0.005631139999999979	0.0019550699999999477	0.003241649999999985	0.0	0.0023381900000000178	0.006578989999999951	0.001448599999999911	0.0	0.0010905799999999521	0.0036684900000000242	0.19307600000000003	0.0010833199999999987	0.004593669999999994	0.32762833999999996	0.0	0.0	0.003681440000000036	0.0	0.79386852	0.0	0.0	0.0	0.0	0.001980340000000025	0.0051543600000000245	0.0	0.006888829999999957	0.009073620000000004	0.005156449999999979	0.0023910700000000507	0.004124679999999992	0.0027041199999999765	0.0	0.003987590000000041	0.004046940000000054	0.48677453000000004	0.004218900000000025	0.0	0.19090047	0.34590666999999997	0.0	0.0	0.007816810000000007
MW677526_Rhodobacter_phage_RcThunderbird	0.06870094999999998	0.0	0.00853819999999994	0.08483519999999989	0.00299501000000002	0.034674920000000053	0.0	0.0	0.0	0.03163874	0.0	0.005433180000000037	0.07351083000000003	0.0021946800000000044	0.36527793	0.03231063000000001	0.0	0.25260415999999997	0.011409989999999981	0.0	0.90339601	0.039783759999999946	0.0019764199999999787	0.003010839999999959	0.0	0.0	0.0	0.0	0.021998480000000042	0.002261099999999905	0.002046459999999972	0.02581043999999999	0.007838290000000026	0.010167000000000037	0.0	0.0	0.0	0.25117258	0.0	0.0	0.33385750999999997	0.0	0.0	0.02461336000000003	0.0	0.001561310000000038	0.0	0.0	0.023510159999999947
KY555143_Caulobacter_phage_Ccr2	0.02597643000000005	0.0048353700000000055	0.16992514000000003	0.014748789999999956	0.0009679500000000507	0.0036869099999999877	0.0	0.0	0.005077210000000054	0.0007062500000000194	0.01787981999999999	0.92951927	0.01670645999999998	0.007493610000000039	0.010410739999999974	0.0024265500000000273	0.006215470000000001	0.00870095000000004	0.003568820000000028	0.0075899099999999775	0.00556972	0.004399849999999983	0.0044693900000000175	0.01768080999999999	0.009807569999999988	0.012369709999999978	0.0	0.0	0.003532529999999978	0.010127960000000047	0.0042776399999999715	0.0006520399999999649	0.5910824299999999	0.10943252000000003	0.0	0.017605670000000018	0.005950259999999985	0.007569770000000031	0.0	0.005965470000000028	0.005838750000000004	0.008247950000000004	0.019612720000000028	0.004708099999999993	0.009546610000000011	0.006580579999999947	0.005301209999999945	0.0006820100000000107	0.016711860000000023
JX556418_Vibrio_phage_vB_VpaS_MAR10	0.05241644000000001	0.0018233600000000516	0.009935530000000026	0.06071190999999998	0.0030470200000000114	0.030143840000000033	0.002262120000000034	0.0	0.0043576400000000515	0.03302925000000001	0.0	0.010831130000000022	0.05729845	0.0	0.06044397999999995	0.03297377000000001	0.004200639999999978	0.06478830999999996	0.0	0.0026074799999999954	0.04540250999999995	0.029271929999999946	0.0	0.0	0.005659060000000049	0.0	0.0	0.009098370000000022	0.020327850000000036	0.004456330000000008	0.004250450000000017	0.03366758999999997	0.009387499999999993	0.011875190000000035	0.0022048300000000465	0.0	0.00488537	0.05028089000000002	0.0	0.004631940000000001	0.042438030000000015	0.005080459999999953	0.0	0.019896079999999983	0.0025713200000000436	0.004725479999999949	0.0028601299999999608	0.007530150000000013	0.02519070999999995
NC_025442_Salmonella_phage_Chi	0.04609657	0.0	0.0030336300000000094	0.040938660000000016	0.0	0.21403497999999999	0.0	0.0	0.0	0.040973130000000024	0.0	0.002928179999999947	0.06318113999999997	0.0	0.03945387	0.039676009999999984	0.0	0.02496374999999995	0.0	0.0	0.03676219999999997	0.13457010999999997	0.0	0.024177960000000054	0.0	0.0	0.0	0.0	0.13552588	0.0	0.0	0.040292010000000045	0.0023995199999999883	0.005416580000000004	0.0	0.0	0.0	0.03370748999999995	0.0	0.0	0.02301591000000003	0.0	0.0	0.13852559999999992	0.0	0.0	0.02154385000000003	0.0	0.010566729999999969
MT118302_Pseudomonas_phage_Epa38	0.14849919	0.008803589999999972	0.010733830000000055	0.88265961	0.0	0.05001458999999997	0.0	0.0	0.0	0.052568649999999995	0.01009479000000002	0.011965380000000025	0.19185313999999998	0.0	0.11599121999999995	0.05434190999999999	0.014781719999999998	0.11375849999999987	0.0	0.0033236899999999903	0.09257621000000005	0.05347721999999999	0.0	0.005625569999999969	0.00457525999999997	0.005697010000000002	0.0	0.0	0.02621207000000003	0.003958679999999992	0.0	0.04886489000000005	0.011558170000000034	0.031953129999999996	0.0	0.010318280000000013	0.0	0.09113919999999998	0.0	0.0	0.11737204000000001	0.0	0.009768310000000002	0.025872200000000012	0.011710340000000041	0.006769090000000033	0.010224380000000033	0.006253049999999982	0.03838750000000002
MK291441_Paracoccus_phage_vB_PbeS_Pben1	0.0	0.0	0.0009261400000000197	0.0	0.0	0.02235012000000003	0.0	0.0	0.0	0.0	0.0	0.0	0.0	0.0	0.0	0.0	0.0015174199999999916	0.0	0.0	0.0	0.004738660000000006	0.019848879999999958	0.010711620000000033	0.04097571	0.0	0.0	0.0	0.0	0.021356370000000013	0.0	0.0062298600000000315	0.003792110000000015	0.0012546900000000027	0.0022615000000000274	0.0	0.004683149999999969	0.0	0.0	0.0021437899999999788	0.0	0.0	0.0	0.0	0.021394950000000024	0.0014943099999999987	0.0	0.0	0.0	0.0
KC900378_Pseudomonas_phage_LKA5	0.002329150000000002	0.0	0.0051953300000000535	0.0	0.004127189999999947	0.008620040000000051	0.0	0.012711629999999974	0.0	0.011745840000000007	0.0	0.006156410000000001	0.0024911800000000373	0.0	0.0033564600000000056	0.003000690000000028	0.0028000299999999534	0.0033435299999999835	0.0	0.0	0.0022155999999998732	0.004856480000000052	0.0	0.00385787999999998	0.0	0.0	0.005270389999999958	0.001528050000000003	0.00689894000000002	0.0	0.0	0.012500999999999984	0.005360119999999968	0.005755210000000011	0.0	0.0	0.0	0.0	0.0	0.0	0.003219720000000037	0.0	0.0	0.00689335000000002	0.0	0.004050719999999952	0.014071020000000045	0.0	0.002620650000000002
NC_019550_Liberibacter_phage_SC2	0.023291799999999974	0.0	0.0	0.0	0.03101198999999999	0.042222309999999985	0.0	0.0	0.0	0.0	0.0	0.0	0.01981348999999999	0.0	0.0	0.0	0.0	0.0	0.0	0.0	0.0	0.02081575999999996	0.008921660000000053	0.007316400000000112	0.0	0.0	0.036161690000000024	0.0	0.03525984999999998	0.0	0.0	0.0	0.001024470000000055	0.0	0.0	0.0	0.0	0.0	0.0	0.0	0.0	0.0	0.0	0.03538275000000002	0.0	0.0	0.11037701	0.0	0.008526840000000036
NC_048168_Pseudomonas_phage_RLP	0.0	0.06047435999999995	0.0	0.0	0.0	0.0	0.91549202	0.0	0.05284327	0.0	0.06072577000000001	0.0	0.0	0.002904780000000051	0.0	0.0	0.0	0.0	0.0	0.0022528800000000127	0.0	0.005112279999999969	0.004727440000000027	0.004067060000000011	0.0030955200000000183	0.06253615000000001	0.0	0.0	0.0	0.0	0.13185681000000005	0.0	0.0	0.0	0.90392146	0.06090945999999997	0.13413330999999995	0.0	0.0	0.13575618	0.0	0.0048273699999999975	0.060537269999999976	0.0	0.0	0.003440730000000003	0.0	0.0	0.0
NC_041953_Pseudomonas_phage_PaMx25	0.09439310000000001	0.0	0.005532109999999979	0.13580451999999998	0.004380959999999989	0.04718608000000002	0.0	0.0	0.0	0.051513779999999953	0.0	0.011431099999999916	0.14024813999999997	0.016876930000000012	0.18900855000000005	0.052856349999999996	0.0	0.18405965999999996	0.012578270000000003	0.0	0.15447603	0.04770624999999995	0.02939539999999996	0.0	0.0	0.0	0.004025970000000045	0.0076355099999999565	0.01748514999999995	0.005078040000000006	0.0	0.04702008999999996	0.007577889999999976	0.013523979999999991	0.0	0.0	0.0	0.15648635	0.0	0.0	0.17484982000000004	0.0	0.0	0.017537979999999953	0.0	0.0	0.0	0.009184069999999989	0.021201409999999976
NC_047879_Bordetella_phage_MW2	0.16565346000000003	0.008432490000000015	0.020256229999999986	0.57849586	0.0	0.02934148000000003	0.0	0.0	0.0	0.03374460999999995	0.03170225999999998	0.025878889999999988	0.14692090999999996	0.0	0.12617846	0.03567841000000005	0.012554249999999989	0.10663445999999999	0.0	0.003619519999999987	0.10298556000000003	0.03317345999999999	0.0	0.0	0.005657820000000036	0.028586740000000055	0.0	0.0024781299999999673	0.017284889999999997	0.005076219999999965	0.0	0.028911620000000027	0.022143950000000023	0.048257980000000034	0.0	0.027876739999999955	0.0	0.10214829999999997	0.0	0.0	0.09759010999999995	0.0014350499999999933	0.031420010000000054	0.017158890000000038	0.008817940000000024	0.0069219499999999545	0.01138123999999996	0.007728060000000037	0.045204759999999955
MN582082_MAG:_Podoviridae_sp._ctrTa16	0.0	0.0	0.0	0.0	0.0	0.006196479999999949	0.0	0.0	0.0	0.0	0.0	0.0029257999999999784	0.0	0.0	0.0	0.0	0.0	0.0	0.0	0.0	0.0	0.004657249999999946	0.0007803299999999957	0.0	0.0	0.0	0.0	0.0	0.0	0.0	0.0	0.0	0.0	0.0	0.0	0.0	0.0	0.0	0.0	0.0	0.0	0.0	0.0	0.0	0.0	0.0	0.0	0.0	0.0034993199999999725
MT241607_Achromobacter_phage_AMA2	0.11673831999999995	0.003909020000000041	0.0050064000000000775	0.08320989000000001	0.0	0.022718090000000024	0.0	0.0	0.0	0.004898329999999951	0.0	0.004293360000000024	0.11677475000000004	0.0	0.08149638000000003	0.005899699999999952	0.0022910699999999506	0.07935488000000002	0.007737989999999972	0.0035087499999999494	0.07173967999999997	0.011462320000000026	0.0	0.0	0.002725149999999954	0.0	0.004193239999999987	0.0019055300000000441	0.022518240000000023	0.0017850400000000155	0.0	0.0	0.007514420000000022	0.012032480000000012	0.0	0.0	0.0	0.06134092999999996	0.0	0.0	0.07460045000000004	0.0026551999999999687	0.0	0.02251506000000003	0.0	0.0035675299999999854	0.04923500000000003	0.004127679999999967	0.06350484
NC_026608_Paracoccus_phage_vB_PmaS_R3	0.040795040000000005	0.0	0.013448989999999994	0.08430517999999998	0.0	0.0021721199999999996	0.0	0.0040680400000000505	0.0068747500000000406	0.006292040000000054	0.0	0.018792579999999948	0.05292317999999996	0.003575930000000005	0.23805248999999995	0.006313699999999867	0.005430060000000014	0.23344443000000004	0.014567910000000017	0.002602329999999986	0.22646750999999998	0.008888560000000045	0.0027783099999999505	0.06602054000000002	0.0059719200000000194	0.0	0.0	0.0	0.003690790000000055	0.0	0.0	0.006754730000000042	0.014868800000000015	0.023422449999999984	0.0	0.0	0.0	0.20499438000000003	0.0	0.0	0.22643608999999998	0.001429900000000095	0.0	0.003625659999999975	0.004145029999999994	0.006999879999999958	0.0	0.0	0.026232939999999982
KT870145_Roseobacter_phage_DSS3P8	0.029221869999999983	0.006959559999999976	0.07771996000000003	0.03139543	0.0	0.008174300000000079	0.0	0.0	0.006958059999999988	0.0	0.017108759999999945	0.09985692999999995	0.021181899999999976	0.012241159999999973	0.017320739999999946	0.0033304400000000456	0.020571930000000016	0.01712435000000001	0.003345370000000014	0.013988890000000032	0.010276759999999996	0.009812519999999991	0.012820240000000038	0.021124350000000014	0.010062999999999933	0.010076419999999975	0.0	0.0005949400000000438	0.010112400000000021	0.025318639999999948	0.0	0.0	0.09859565999999997	0.12876827000000002	0.0	0.017606220000000006	0.0038326600000000433	0.01086518000000003	0.0	0.003778669999999984	0.011730299999999971	0.014222179999999973	0.01703935000000001	0.01027939	0.021397670000000035	0.009669750000000032	0.007860569999999956	0.0	0.03255518000000002
MK291442_Paracoccus_phage_vB_PkoS_Pkon1	0.0	0.0	0.00614247999999995	0.0022994400000000415	0.0	0.0	0.0	0.010544730000000002	0.0	0.0	0.010023749999999998	0.004586030000000019	0.005184120000000014	0.0028863399999999872	0.021239129999999995	0.0	0.004371059999999982	0.021066739999999973	0.008286030000000055	0.0	0.01999156999999996	0.0	0.009249320000000005	0.006025469999999977	0.0	0.004224030000000045	0.003313780000000044	0.002392889999999981	0.005825549999999957	0.0	0.0	0.0	0.004037949999999957	0.009247930000000015	0.0	0.007437710000000042	0.0	0.021430269999999974	0.004301840000000001	0.0	0.01902967	0.0	0.0	0.005941500000000044	0.003989660000000006	0.0	0.004231899999999955	0.005993240000000011	0.010130619999999979
MN855733_MAG:_Siphoviridae_sp._isolate_355	0.0	0.004177520000000046	0.0017584000000000488	0.005918089999999987	0.0	0.0023482900000000306	0.0030657299999999887	0.0015370099999999498	0.00408105999999997	0.0	0.0023341900000000138	0.00851263999999996	0.0	0.0	0.0	0.003608100000000003	0.2016985	0.0	0.004882539999999991	0.34091196	0.0	0.0	0.003356979999999954	0.0	0.78938694	0.0	0.0	0.0	0.0	0.0024919399999999703	0.005142230000000025	0.0	0.006217180000000044	0.008877229999999958	0.004269670000000003	0.0023869800000000385	0.004165160000000001	0.0028656299999999524	0.0	0.003980929999999994	0.0029276599999999986	0.50842191	0.004290620000000023	0.0	0.20391999000000005	0.35040256999999997	0.0	0.0	0.007938809999999963
NC_019411_Caulobacter_phage_CcrSwift	0.026012919999999995	0.004785029999999968	0.17597624	0.015291359999999976	0.0010701300000000025	0.00293041000000005	0.0	0.0010116799999999593	0.005199909999999974	0.0007071100000000108	0.01789339000000001	0.87572667	0.01649680000000009	0.008535969999999948	0.011299029999999988	0.0022739200000000404	0.006200789999999956	0.009097139999999948	0.003280139999999987	0.008063689999999957	0.005806769999999961	0.004165300000000038	0.004574590000000045	0.01891657000000002	0.00948532000000002	0.012435929999999984	0.0	0.0	0.0038852299999999618	0.009851830000000006	0.004283000000000037	0.0006528300000000486	0.64536598	0.11050481999999995	0.0	0.017700590000000016	0.0059172699999999745	0.007485000000000075	0.0	0.005932409999999999	0.008561069999999948	0.008249790000000035	0.017835100000000104	0.005989970000000011	0.009423619999999966	0.006531709999999968	0.005307680000000037	0.0006828599999999518	0.01671666999999999
NC_020489_Rhodobacter_phage_RcapNL	0.0	0.0	0.0	0.0	0.0	0.008625740000000048	0.0	0.0023230199999999535	0.0	0.0034538000000000624	0.0	0.0016148999999999747	0.0	0.0	0.0055009299999999595	0.004725670000000015	0.0	0.005473660000000047	0.0	0.0	0.0022872400000000237	0.008028379999999946	0.006726250000000045	0.02265691999999997	0.0	0.0	0.0	0.0	0.0043887599999999916	0.0	0.0	0.00411269000000003	0.0014288000000000078	0.0	0.0	0.0	0.0	0.0	0.0	0.0	0.001658200000000054	0.0	0.0	0.00436000999999997	0.0	0.0	0.0	0.0	0.0
NC_042345_Phage_Salvo	0.07075072999999998	0.0	0.0035898000000000874	0.035971470000000005	0.0	0.18550100999999997	0.0	0.0	0.0	0.039827530000000055	0.0	0.003077239999999981	0.05768722999999998	0.001968219999999965	0.025038090000000013	0.04160145000000004	0.0	0.055347950000000035	0.001968179999999986	0.0	0.020458109999999974	0.14862284999999997	0.0	0.024088050000000027	0.0	0.0	0.0	0.006492739999999997	0.14727047000000004	0.0	0.0	0.035180189999999945	0.0028718599999999483	0.005753950000000008	0.0	0.0	0.0	0.01890407999999999	0.0	0.0	0.05050919999999992	0.0	0.0	0.1492696	0.0032052900000000273	0.0	0.023928729999999954	0.0	0.011633160000000031
NC_019410_Caulobacter_phage_CcrKarma	0.025345860000000053	0.004754159999999952	0.17194142	0.015421759999999951	0.0010608600000000523	0.0029069499999999637	0.0	0.0010400299999999696	0.0049789099999999475	0.0007010000000000627	0.01771719000000005	0.9050397	0.01665485	0.008440989999999982	0.010046360000000032	0.002254239999999963	0.0059856900000000435	0.007896999999999932	0.0035427300000000495	0.007963420000000054	0.00516711000000003	0.004132020000000014	0.005184260000000052	0.01867295999999996	0.009391919999999998	0.012305200000000016	0.0	0.0	0.0012486200000000336	0.010366949999999986	0.004246760000000016	0.0006472199999999484	0.60584493	0.10681410999999996	0.0	0.017484029999999984	0.005867619999999962	0.007302719999999985	0.0	0.005882509999999952	0.007162739999999945	0.008257760000000003	0.017654040000000037	0.003337490000000054	0.008757459999999995	0.007042599999999899	0.00526196000000001	0.0006768499999999511	0.016560290000000033
MK448776_Streptococcus_phage_Javan49	0.027634020000000037	0.0	0.0008061900000000399	0.006615550000000026	0.0	0.04070267999999999	0.0	0.009714450000000041	0.0	0.0	0.0	0.0	0.03291396000000002	0.0	0.0	0.0	0.0	0.0	0.0033996600000000265	0.002180219999999955	0.0	0.03468578	0.0	0.009356420000000032	0.0	0.0	0.0	0.0	0.043208880000000005	0.0	0.0	0.0	0.0	0.0	0.0	0.0	0.0	0.0	0.0	0.0	0.0	0.0	0.0	0.04348489	0.0	0.0	0.04154844999999996	0.0	0.009536580000000017
NC_019405_Caulobacter_phage_phiCbK	0.026363160000000052	0.004839899999999897	0.17186173999999999	0.01569982999999997	0.0010832400000000408	0.003817699999999924	0.0	0.001023369999999968	0.005057670000000014	0.0007153800000000432	0.018119620000000003	0.97325793	0.017215810000000054	0.008612010000000003	0.011412320000000031	0.002303249999999979	0.005834030000000046	0.00912637999999999	0.003614209999999951	0.00822813	0.005596750000000039	0.0045806299999999744	0.00455020000000006	0.018195410000000023	0.009888090000000016	0.012577819999999962	0.0	0.0	0.0020539299999999816	0.011761310000000025	0.004331340000000017	0.0006604199999999949	0.60080681	0.10868533999999996	0.0	0.017882699999999918	0.00602491000000005	0.007364040000000016	0.0	0.0060405100000000544	0.007922190000000051	0.007992749999999993	0.019828219999999952	0.0035054700000000105	0.008823550000000013	0.006655199999999972	0.0053695200000000165	0.0006909899999999469	0.017592810000000014
MT375528_Pelagibacter_phage_Jormungand_EXVC012P	0.028892559999999956	0.27954862	0.012863709999999973	0.012392120000000006	0.026647879999999957	0.0	0.06539231000000001	0.0	0.23103165000000003	0.0	0.63104771	0.017874509999999955	0.0058126400000000356	0.03663225999999997	0.0	0.0	0.0062200500000000325	0.0	0.0	0.004968749999999966	0.0	0.0	0.03573683999999999	0.0	0.0023930100000000287	0.57749664	0.039881449999999985	0.0	0.0	0.003518449999999951	0.07603642	0.0	0.020406009999999974	0.028023629999999966	0.06350292999999996	0.6627421099999999	0.06774223999999995	0.0	0.0	0.07045005999999998	0.0	0.011385760000000023	0.5820848000000001	0.0	0.01011240999999996	0.007637809999999967	0.004453049999999958	0.009124559999999948	0.0
MK448670_Streptococcus_phage_Javan113	0.027599599999999946	0.0	0.0008029200000000403	0.006483660000000002	0.0	0.034559519999999955	0.0	0.009385489999999996	0.0	0.0	0.0	0.0	0.03060191000000001	0.0	0.0	0.0	0.0	0.0	0.002163880000000007	0.0021636099999999825	0.0	0.032832289999999986	0.0	0.013086759999999975	0.0	0.0	0.0	0.0	0.04169668999999998	0.0	0.0	0.0	0.0010087500000000027	0.0	0.0	0.0	0.0	0.0	0.0	0.0	0.0	0.0	0.0	0.04166601000000003	0.0	0.0	0.03256010000000009	0.0	0.00861588000000002
MW630115_Escherichia_phage_vB_EcoP_ZQ2	0.0	0.0023602799999999924	0.001805099999999893	0.004603979999999952	0.0	0.0	0.0	0.005341280000000004	0.0032144699999999693	0.0	0.002319260000000045	0.010211430000000021	0.0	0.0	0.001357350000000035	0.0035840400000000106	0.19826285	0.0014488700000000465	0.00806355000000003	0.33203207	0.0	0.0	0.0036017699999999486	0.0	0.80926727	0.0	0.0	0.0	0.0	0.004961490000000013	0.00248267000000002	0.0	0.007941960000000026	0.008007699999999951	0.0	0.0023716999999998656	0.001689310000000055	0.002900470000000044	0.0	0.0015926699999999627	0.0029630200000000384	0.49523322999999997	0.0025290100000000537	0.0	0.19836169000000003	0.34258460999999996	0.0	0.0	0.007707759999999952
JF773396_Liberibacter_phage_FP2	0.019843130000000042	0.0	0.0	0.0	0.030518119999999982	0.041751830000000045	0.0	0.0	0.0	0.0	0.0	0.0	0.019894909999999988	0.0	0.0	0.0	0.0	0.0	0.0	0.0	0.0	0.02155094000000002	0.006621299999999941	0.007354949999999971	0.0	0.0	0.03754225	0.0	0.03543660000000004	0.0	0.0	0.0	0.001026030000000011	0.0	0.0	0.0	0.0	0.0	0.0	0.0	0.0	0.0	0.0	0.035560950000000036	0.0	0.0	0.11218412	0.0	0.007927250000000052
NC_042013_Agrobacterium_phage_Atu_ph07	0.005264359999999968	0.0017858400000000385	0.013002280000000033	0.002968390000000043	0.0	0.0	0.0009106700000000023	0.0007203500000000362	0.0004311299999999463	0.0	0.005343089999999995	0.009619110000000042	0.003336690000000031	0.002293490000000009	0.0	0.0	0.00335344999999998	0.0	0.0033045900000000517	0.003450839999999955	0.0008561599999999947	0.0	0.006331050000000005	0.0009651499999999702	0.002868300000000046	0.004502310000000009	0.0	0.0	0.0015922299999999723	0.03886666999999999	0.0010059900000000122	0.0	0.009737149999999972	0.009113770000000021	0.0007740699999999601	0.0036171799999999976	0.0004441999999998947	0.0	0.0	0.0004448099999999622	0.0	0.0027434400000000414	0.0035729599999999584	0.0015791499999999736	0.003607849999999968	0.0027364500000000014	0.0005398199999999687	0.0	0.0013910900000000392
NC_011107_Pseudomonas_phage_PT2	0.0	0.060816349999999963	0.0	0.0	0.0	0.0	0.88638406	0.0	0.05131927000000003	0.0	0.061259850000000005	0.0	0.0	0.002908890000000053	0.0	0.0	0.0	0.0	0.0	0.002161149999999945	0.0	0.005118280000000031	0.004667109999999974	0.004262199999999994	0.0023794900000000396	0.06293150000000003	0.0	0.0	0.0	0.0	0.13194196000000002	0.0	0.0	0.0	0.86045304	0.06240928999999995	0.13646926000000004	0.0	0.0	0.13681369	0.0	0.004880200000000001	0.06058859000000005	0.0	0.0	0.004586709999999994	0.0	0.0	0.0
MT375529_Pelagibacter_phage_Kolga_EXVC016S	0.03618524000000001	0.06829171999999994	0.015717709999999996	0.019865389999999983	0.02327672000000003	0.004518000000000022	0.010865970000000003	0.0	0.051355220000000035	0.0	0.10192628999999997	0.020525000000000015	0.020731530000000054	0.02485276999999997	0.01261460999999997	0.0	0.005883760000000016	0.015555210000000042	0.0	0.0	0.00523125999999996	0.0	0.030739340000000004	0.0	0.0	0.09403269000000003	0.053966179999999975	0.0	0.0	0.0017093299999999534	0.009979729999999964	0.0	0.02016260000000003	0.027348730000000043	0.011465680000000034	0.10465864999999996	0.014028979999999969	0.004977589999999976	0.002475809999999967	0.00994183999999998	0.009079009999999998	0.0	0.10058202999999999	0.003092089999999992	0.005764120000000039	0.0	0.0	0.07210759999999994	0.008161890000000005
NC_043027_Bacillus_virus_PBS1	0.004976259999999955	0.0	0.003909619999999947	0.004808029999999963	0.0	0.0	0.0	0.0016560300000000305	0.0	0.0	0.00435207999999998	0.004504520000000012	0.00308333999999999	0.0013517299999999954	0.0	0.0	0.0041362499999999525	0.0	0.0005398800000000481	0.002363960000000054	0.0	0.0	0.0037509100000000517	0.0	0.0036638700000000135	0.004541160000000044	0.0	0.0007395700000000227	0.0	0.00588168	0.0	0.0	0.004083100000000006	0.01021897000000005	0.0	0.004235160000000016	0.000999329999999965	0.0	0.0	0.0008362499999999828	0.00082013000000003	0.004496660000000041	0.004421800000000031	0.0	0.006154760000000037	0.0031966599999999623	0.0	0.0	0.0
NC_011105_Pseudomonas_phage_PT5	0.0	0.06237619999999988	0.0	0.0	0.0	0.0	0.91507297	0.0	0.05627205999999996	0.0	0.06134452999999995	0.0	0.0	0.0029270599999999813	0.0	0.0	0.0	0.0	0.0	0.0021184199999999542	0.0	0.005144700000000002	0.005104609999999954	0.004443560000000013	0.0037268499999999483	0.06104615000000002	0.0	0.0	0.0	0.0	0.13320911000000002	0.0	0.0	0.0	0.88889039	0.06274721999999999	0.13763977000000005	0.0	0.0	0.13916211	0.0	0.004896600000000029	0.06077641	0.0	0.0	0.0033360399999999846	0.0	0.0	0.0
KC556894_Brucella_phage_Fz	0.005640289999999992	0.0	0.001539969999999946	0.0	0.0	0.0018779700000000066	0.0	0.05038666000000003	0.0	0.0	0.0	0.003649569999999991	0.005035409999999962	0.0	0.013903629999999945	0.0	0.0	0.013835689999999956	0.99915741	0.0018713599999999886	0.011426660000000033	0.0	0.0	0.0015583399999999914	0.004675070000000003	0.0	0.0	0.0	0.004039800000000149	0.0020707599999999493	0.0	0.0	0.0034511099999999795	0.0052435400000000465	0.0	0.0	0.0	0.020378620000000014	0.0	0.0	0.01789660999999998	0.0024283600000000183	0.0	0.004035769999999994	0.0	0.0019180100000000255	0.0022975100000000026	0.0	0.0021026299999999942
MH599087_Vibrio_phage_R01	0.04096303999999995	0.0018361500000000364	0.007748320000000031	0.05454935999999999	0.0031613499999999517	0.029917699999999936	0.002535709999999969	0.0	0.004961820000000006	0.03137723999999997	0.0	0.009652329999999987	0.045170379999999954	0.0	0.05168958000000001	0.03160885999999996	0.004157889999999997	0.05314772999999995	0.0	0.004259989999999991	0.038918560000000046	0.03500612000000003	0.003540729999999992	0.0	0.005245509999999953	0.0	0.0	0.009396669999999996	0.020485819999999988	0.0032131699999999874	0.004448450000000048	0.028942829999999975	0.008002520000000013	0.009197870000000052	0.002469240000000039	0.0	0.004733989999999966	0.039789349999999946	0.0	0.004174259999999985	0.05455639000000001	0.004881669999999949	0.0	0.02145269999999999	0.0026425500000000213	0.00489841000000002	0.0019022699999999837	0.008052630000000005	0.023628850000000035
NC_017865_Pseudomonas_phage_vB_Pae_TbilisiM32	0.0	0.06225908999999996	0.0	0.0	0.0	0.0	0.92629804	0.0	0.05191836999999999	0.0	0.06260310999999996	0.0	0.0	0.0029234500000000496	0.0	0.0	0.0	0.0	0.0	0.0021165899999999738	0.0	0.004896809999999974	0.004823220000000017	0.004437779999999947	0.003723389999999993	0.06518734999999998	0.0	0.0	0.0	0.0	0.13390886999999996	0.0	0.0	0.0	0.90021169	0.06261919000000005	0.13793316	0.0	0.0	0.13924966000000005	0.0	0.004892220000000003	0.060703379999999973	0.0	0.0	0.003333059999999999	0.0	0.0	0.0
MK448787_Streptococcus_phage_Javan51	0.02660910999999999	0.0	0.0008061999999999792	0.00661577999999996	0.0	0.04057242999999999	0.0	0.009714859999999992	0.0	0.0	0.0	0.0	0.03169898000000004	0.0	0.0	0.0	0.0	0.0	0.003399810000000003	0.0021802800000000344	0.0	0.03458909999999993	0.0	0.009355439999999993	0.0	0.0	0.0	0.0	0.04321185999999999	0.0	0.0	0.0	0.0	0.0	0.0	0.0	0.0	0.0	0.0	0.0	0.0	0.0	0.0	0.043551950000000006	0.0	0.0	0.041631399999999985	0.0	0.009536919999999949
NC_006552_Pseudomonas_phage_F116	0.0023296699999999504	0.0	0.0031862299999999566	0.0	0.004404320000000017	0.00854147999999999	0.0	0.009012319999999963	0.0	0.0074139500000000025	0.0	0.002382670000000031	0.0024917700000000043	0.0	0.0033573500000000367	0.0035388699999999718	0.002475890000000036	0.0033444200000000146	0.0	0.0024084899999999854	0.002216180000000012	0.004191390000000017	0.0	0.0038589799999999563	0.0	0.0	0.0030303499999999595	0.0015283999999999853	0.006900569999999995	0.0007751799999999864	0.0	0.007155919999999982	0.002337660000000019	0.0018074700000000332	0.0	0.0	0.0	0.0	0.005767960000000016	0.0	0.0032205800000000284	0.0	0.0	0.006894969999999945	0.0	0.003981180000000029	0.003991379999999989	0.0	0.002621279999999948
MN698245_Pelagibacter_phage_HTVC111P	0.008364680000000013	0.018831229999999977	0.0015269199999999872	0.00963130000000001	0.01966182999999999	0.0	0.0033248900000000248	0.0	0.006501699999999944	0.0	0.018916339999999976	0.002974840000000034	0.010577139999999985	0.0	0.0	0.0	0.0	0.0	0.0	0.0	0.0	0.0	0.025467670000000053	0.006260510000000052	0.0	0.01554730999999998	0.022419610000000034	0.0	0.004946479999999975	0.002738589999999985	0.0	0.0	0.00230969999999997	0.0	0.0031914100000000056	0.021447019999999983	0.0	0.0	0.0	0.0	0.0	0.0	0.01817281000000004	0.004940359999999977	0.0	0.0	0.0	0.42613517999999995	0.0
NC_052965_Pseudomonas_phage_ZC01	0.22656299000000002	0.010279629999999984	0.015795800000000026	0.31602492000000004	0.0	0.06012735999999996	0.0	0.0	0.004149740000000013	0.054983960000000054	0.015102199999999955	0.026242050000000017	0.27707123	0.005332430000000055	0.09320709999999999	0.054395769999999954	0.013190119999999972	0.09114423999999999	0.0	0.004759350000000051	0.06992193999999996	0.04105621999999998	0.020598809999999967	0.007749980000000045	0.0036266499999999535	0.015492889999999981	0.0	0.0	0.019450120000000015	0.006178690000000042	0.0	0.053897379999999995	0.02530743000000002	0.04199103000000004	0.0	0.01999848999999998	0.004376179999999952	0.07576574000000003	0.0	0.004347769999999973	0.06904228000000001	0.006440829999999953	0.015603249999999957	0.019538559999999983	0.00997528999999997	0.009109300000000098	0.01715593999999998	0.012339250000000024	0.04860646999999996
KJ135004_Enterobacteria_phage_Bp4	0.0	0.0025817500000000493	0.0018295600000000078	0.006383260000000002	0.0	0.0	0.003092300000000048	0.0023284900000000164	0.0	0.0	0.0	0.009332530000000006	0.001505940000000039	0.0	0.0012676600000000038	0.0036410900000000135	0.19698110999999996	0.0013656600000000463	0.006171530000000036	0.33164273	0.0	0.0	0.0	0.0	0.87417904	0.0	0.0	0.0	0.0	0.003243589999999963	0.002785950000000037	0.0	0.0069257400000000136	0.009002770000000049	0.0025217699999999788	0.0	0.002373280000000033	0.0029436499999999644	0.0	0.002285309999999985	0.003007639999999978	0.49491527999999996	0.0	0.0021950999999998944	0.1980864	0.3412486	0.0	0.0	0.005369069999999976
MK448809_Streptococcus_phage_Javan57	0.028739120000000007	0.0	0.0008061400000000107	0.003986460000000025	0.0	0.04054340000000012	0.0	0.009711519999999974	0.0	0.0	0.0	0.0	0.032475229999999966	0.0	0.0	0.0	0.0	0.0	0.0033933800000000014	0.002231670000000019	0.0	0.03421810999999997	0.0	0.010490540000000048	0.0	0.0	0.0	0.0	0.04344576	0.0	0.0	0.0	0.0	0.0	0.0	0.0	0.0	0.0	0.0	0.0	0.0	0.0	0.0	0.045173620000000025	0.0	0.0	0.03796860999999996	0.0	0.009329860000000023
MG018224_Stenotrophomonas_phage_DLP4	0.81480423	0.0035514599999999508	0.017669880000000027	0.15278312000000005	0.0	0.060333280000000045	0.0	0.0	0.0	0.04213434000000005	0.02794532000000005	0.026410539999999982	0.5346010800000001	0.0	0.08284970999999997	0.04120774000000005	0.008482670000000025	0.07772338000000001	0.005470650000000021	0.0	0.06103544999999999	0.0486629999999999	0.013180260000000055	0.0014903099999999947	0.0	0.029012119999999975	0.0	0.0022135399999999583	0.03498159000000001	0.003095680000000045	0.0	0.040896829999999995	0.026150100000000065	0.03650087000000002	0.0	0.02808891999999996	0.00435070999999998	0.06602807	0.0	0.004591169999999978	0.06642649999999994	0.0	0.02797368	0.03543114000000003	0.008207309999999968	0.0019262300000000288	0.04390466000000004	0.011428300000000169	0.05337839999999994
KY296500_Xenohaliotis_phage_pCXc_HC2016	0.0	0.0037725499999999856	0.0	0.0	0.0	0.0	0.0	0.0	0.0	0.0	0.0	0.0	0.0	0.0	0.0	0.0	0.0	0.0	0.0	0.0	0.0	0.0	0.005255039999999989	0.0	0.0	0.0	0.015739249999999982	0.0	0.0	0.0	0.0	0.0	0.0	0.0	0.0	0.0	0.0	0.0	0.0	0.0	0.0	0.0	0.0	0.0	0.0	0.0	0.007920269999999952	0.0	0.0
KX961385_Bordetella_virus_LK3	0.16978437999999996	0.008375110000000019	0.019921909999999987	0.60529626	0.0	0.03163163000000002	0.0	0.0	0.0	0.03327097000000001	0.03377401000000002	0.02536684	0.15188548000000002	0.0	0.12466862999999995	0.035335450000000046	0.01222830000000008	0.10103498	0.0	0.004604350000000035	0.09676795999999999	0.03389626000000001	0.0	0.0	0.0057742400000000416	0.028823420000000044	0.0	0.002571670000000026	0.015987349999999956	0.005186070000000043	0.0	0.028350019999999976	0.023254910000000018	0.04973143999999996	0.0	0.03452913000000002	0.0	0.10046118999999998	0.0	0.0	0.09673204999999996	0.001109350000000009	0.03329749000000004	0.015877690000000055	0.00885946999999998	0.008613890000000013	0.011237660000000038	0.006436099999999945	0.044193079999999996
MN270261_Streptococcus_phage_phi_SsuFJNP8_rum	0.020352409999999987	0.0	0.0	0.004751119999999998	0.0	0.025162919999999978	0.0	0.0021812199999999837	0.0	0.0	0.0	0.0	0.02202923000000001	0.0	0.0	0.0	0.0	0.0	0.0015286100000000413	0.0	0.0	0.02145743	0.0	0.008366890000000016	0.0	0.0026652499999999524	0.0	0.0	0.03022815000000001	0.0	0.0	0.0	0.0	0.0	0.0	0.0	0.0	0.0	0.0	0.0	0.0	0.0	0.0	0.03064096000000005	0.0	0.0	0.02668914	0.0	0.00575477000000002
KM378617_Vibrio_phage_VpKK5	0.08245398000000004	0.006996879999999983	0.003981970000000001	0.07029647000000006	0.0	0.033793370000000045	0.006299300000000008	0.0	0.008324699999999963	0.03545882	0.0023901899999999587	0.00671299000000003	0.08438104999999996	0.0	0.12680868999999995	0.03246331000000002	0.004162999999999917	0.11804588999999999	0.007107050000000004	0.004994240000000039	0.11744303	0.03496204999999997	0.01173318000000001	0.004889689999999947	0.003764400000000001	0.002364860000000024	0.0	0.0	0.018750920000000004	0.0	0.0	0.03551201999999998	0.006441359999999952	0.008470639999999974	0.0062212699999999455	0.008059049999999957	0.002684679999999995	0.11614656999999995	0.0	0.002702369999999954	0.11489874	0.0	0.0023690499999999837	0.018925590000000048	0.0029917900000000497	0.002637450000000041	0.0	0.0	0.02290890999999995
NC_019549_Liberibacter_phage_SC1	0.022879769999999966	0.0	0.0	0.0	0.021104340000000055	0.03879524000000001	0.0	0.0	0.0	0.0	0.0	0.0	0.019536989999999976	0.0	0.0	0.0	0.0	0.0	0.0	0.0	0.0	0.020974069999999956	0.0	0.007141709999999968	0.0	0.0	0.03948434000000001	0.0	0.03460474000000002	0.0	0.0	0.0	0.001017269999999959	0.0	0.0	0.0	0.0	0.0	0.0	0.0	0.0	0.0	0.0	0.03472602999999996	0.0	0.0	0.10750789999999999	0.0	0.00836298000000002
NC_042115_Pseudomonas_phage_vB_PaeS_PAO1_Ab19	0.21641058999999996	0.008422150000000017	0.01617033000000001	0.29975374	0.0	0.05415988000000005	0.0	0.0	0.004094810000000004	0.04885547000000001	0.017105469999999956	0.02615036999999998	0.24906656000000005	0.005199529999999952	0.09394150999999995	0.04798340000000012	0.013141529999999957	0.09088357000000002	0.0	0.004760349999999969	0.06997757000000004	0.03906173000000002	0.01677145000000002	0.00482302999999995	0.0035898100000000266	0.016318990000000033	0.0	0.0	0.020788600000000046	0.0069724300000000294	0.0	0.04843343	0.024216550000000003	0.04343427	0.0	0.020231070000000018	0.004252310000000037	0.07290764000000005	0.0	0.0042245899999999725	0.07704230000000012	0.004280779999999984	0.01703463000000005	0.020772429999999953	0.007748960000000027	0.007431819999999978	0.016819559999999956	0.012318220000000046	0.049786019999999986
JX434031_Pseudomonas_phage_JBD24	0.04696504000000001	0.0	0.0006379999999999164	0.05535878999999999	0.0	0.07890213999999995	0.0	0.0	0.0	0.87552132	0.0	0.0006702100000000044	0.05219890999999999	0.0	0.04366062999999998	0.78568813	0.0	0.05057807999999997	0.0	0.0	0.03172006000000005	0.04263318000000005	0.0	0.0030046599999999923	0.0	0.0	0.0	0.0	0.02185815999999996	0.0	0.0	0.7695953	0.000822740000000044	0.0	0.0	0.0	0.0	0.031673740000000006	0.045701820000000004	0.0	0.04116615000000001	0.0	0.0	0.021794729999999984	0.004283040000000016	0.0	0.0	0.0	0.0
KJ133698_Brucella_phage_281_19	0.005656780000000028	0.0	0.0015413300000000074	0.0	0.0	0.0018837299999999724	0.0	0.05061395999999996	0.0	0.0	0.0	0.0036540699999999537	0.0050509899999999774	0.0	0.013953710000000008	0.0	0.0	0.01388526999999995	0.99126771	0.001876180000000005	0.01146676999999996	0.0	0.0	0.00156442999999995	0.004688040000000004	0.0	0.0	0.0	0.004052179999999961	0.0020733699999999633	0.0	0.0	0.003455180000000002	0.005253440000000054	0.0	0.0	0.0	0.02045043999999996	0.0	0.0	0.017960639999999972	0.002491380000000043	0.0	0.004048130000000039	0.0	0.0019231400000000454	0.002306240000000015	0.0	0.0021092900000000414
KY555142_Caulobacter_phage_Ccr10	0.025902709999999995	0.004820570000000024	0.17156271999999995	0.014695870000000055	0.0009649200000000357	0.0036762599999999868	0.0	0.0	0.0050613900000000545	0.0007040400000000169	0.017850020000000022	0.92651132	0.01665804999999998	0.007589880000000049	0.010392669999999993	0.0024189700000000203	0.006198510000000046	0.008653310000000025	0.0035578600000000238	0.007569429999999988	0.005552850000000054	0.0043871599999999455	0.004455859999999978	0.01760128999999999	0.009780290000000025	0.01233152999999998	0.0	0.0	0.0058540299999999545	0.010009170000000012	0.00426466999999997	0.0006500200000000289	0.59175014	0.10919648999999998	0.0	0.01755163999999998	0.005932240000000033	0.007546800000000076	0.0	0.005947359999999957	0.005795199999999889	0.00822531999999998	0.01957772000000002	0.007025339999999991	0.009058760000000055	0.006562540000000006	0.0052847200000000205	0.0006798500000000374	0.01666323000000003
NC_048045_Caulobacter_phage_CcrBL10	0.025157540000000034	0.005215149999999946	0.18004885000000004	0.013243039999999984	0.0	0.00238362999999997	0.0	0.0010574700000000048	0.006781409999999988	0.0007981000000000238	0.019084089999999998	0.61818314	0.013363600000000031	0.006707319999999961	0.009113869999999968	0.0020659200000000544	0.005773200000000034	0.007517829999999948	0.0028017500000000473	0.008138999999999896	0.006107800000000108	0.003950560000000047	0.006089919999999971	0.018378580000000033	0.009336149999999988	0.012468770000000018	0.0	0.0	0.0036804099999999673	0.009273520000000035	0.0043799599999999606	0.000817520000000016	0.8112832999999999	0.11234549000000005	0.0	0.01776920999999998	0.005610209999999949	0.0033783600000000247	0.0	0.005648740000000041	0.0071125600000000455	0.008138659999999964	0.020226520000000026	0.004418260000000007	0.007894139999999994	0.005815059999999983	0.005319859999999954	0.000635579999999969	0.015313750000000015
KJ133705_Brucella_phage_Tb_141	0.005640289999999992	0.0	0.001539969999999946	0.0	0.0	0.0018779700000000066	0.0	0.05043635999999996	0.0	0.0	0.0	0.003649569999999991	0.005035409999999962	0.0	0.013903629999999945	0.0	0.0	0.013835689999999956	0.9997702	0.0018713599999999886	0.011426660000000033	0.0	0.0	0.0015583399999999914	0.004675070000000003	0.0	0.0	0.0	0.004039800000000149	0.0020707599999999493	0.0	0.0	0.003425200000000017	0.0052435400000000465	0.0	0.0	0.0	0.020378620000000014	0.0	0.0	0.01789660999999998	0.002484719999999996	0.0	0.004035769999999994	0.0	0.0019180100000000255	0.0022975100000000026	0.0	0.0021026299999999942
MF630922_Escherichia_phage_IMM_001	0.003265819999999975	0.0	0.0027737700000000087	0.0019041199999999536	0.0	0.0	0.0	0.013056669999999992	0.0	0.0	0.0	0.004712610000000006	0.004108320000000054	0.0	0.004227190000000047	0.0	0.0	0.004279189999999988	0.016726270000000043	0.0	0.004050180000000014	0.0	0.0047728000000001325	0.0023570499999999717	0.002517659999999977	0.0	0.002391420000000033	0.0	0.00402482000000004	0.0013168399999999858	0.0	0.014087830000000023	0.0036354999999999027	0.006835770000000019	0.0	0.0	0.0	0.012872890000000026	0.0	0.0	0.004390890000000036	0.0	0.0	0.0040202499999999475	0.0	0.0	0.0	0.005676910000000035	0.015085160000000042
MK448668_Streptococcus_phage_Javan107	0.02755536000000003	0.0	0.0008025400000000182	0.006472829999999985	0.0	0.034688310000000055	0.0	0.009366210000000041	0.0	0.0	0.0	0.0	0.03236410000000001	0.0	0.0	0.0	0.0	0.0	0.002159499999999981	0.0021605700000000283	0.0	0.03307914000000001	0.0	0.013058300000000078	0.0	0.0	0.0	0.0	0.04253622999999995	0.0	0.0	0.0	0.0010081100000000065	0.0	0.0	0.0	0.0	0.0	0.0	0.0	0.0	0.0	0.0	0.043480889999999994	0.0	0.0	0.03257186999999995	0.0	0.008600849999999993
JN871591_Salmonella_phage_SPN19	0.048221590000000036	0.0	0.002470159999999999	0.04302954000000003	0.0	0.20871136999999995	0.0	0.0	0.0	0.040088820000000025	0.0	0.0029261000000000426	0.05918186000000003	0.0	0.032156800000000096	0.03877783000000001	0.0	0.02911087999999995	0.0	0.0	0.033645399999999936	0.13437652	0.0	0.02495685000000003	0.0	0.0	0.0	0.005134920000000043	0.138598	0.0	0.0	0.03943220000000003	0.003029359999999981	0.004780439999999997	0.0	0.0	0.0	0.025722880000000004	0.0	0.0	0.020437970000000028	0.0	0.0	0.14412592999999996	0.0	0.0	0.022745939999999965	0.0	0.010676979999999947
MF490239_Pseudomonas_phage_vB_PaeS_S218	0.14769966999999995	0.008980630000000045	0.013769599999999937	0.85017814	0.0	0.04883225000000002	0.0	0.0	0.0	0.05106818000000002	0.01064520999999996	0.015429050000000055	0.18527954000000002	0.0	0.10357119999999997	0.05007784999999998	0.014799659999999992	0.10334957	0.0	0.003189690000000023	0.0817812	0.042962940000000005	0.0	0.005655129999999953	0.00461939999999994	0.005761160000000043	0.0	0.0	0.025465320000000014	0.005245790000000028	0.0	0.050168279999999954	0.011737710000000012	0.035112359999999954	0.0	0.01033101000000003	0.0	0.08654925999999996	0.0011158100000000504	0.0	0.09866235000000001	0.0	0.010312479999999957	0.02508519999999992	0.011816640000000045	0.004670860000000054	0.01041466999999996	0.006403110000000045	0.04408129999999999
NC_041912_Aquamicrobium_phage_P14	0.0	0.07711972	0.0	0.0	0.0	0.0	0.16000819	0.0	0.06827777999999995	0.0	0.07482509999999998	0.0	0.0	0.005452290000000026	0.0	0.0	0.005214209999999997	0.0	0.0	0.0035294799999999737	0.0	0.0	0.007253289999999968	0.004107610000000039	0.004012769999999999	0.07466529	0.005504590000000031	0.0	0.004561860000000029	0.0	0.14866568999999996	0.0	0.0	0.0	0.16005621999999997	0.07314951999999997	0.16594434000000002	0.0	0.0	0.16584387	0.0	0.0059564300000000125	0.07550625	0.0	0.004399820000000054	0.006064120000000006	0.004498349999999984	0.0	0.0
NC_041958_Roseobacter_phage_RDJL_Phi_2	0.10598037000000005	0.0025036200000000397	0.013789640000000047	0.07458595999999995	0.0	0.024543369999999953	0.0	0.005807389999999968	0.0	0.00649257999999997	0.005512999999999879	0.014031220000000011	0.13432575999999996	0.0	0.03263709999999986	0.0023639000000000854	0.018790360000000006	0.027839709999999962	0.004923879999999992	0.0022143000000000024	0.020732309999999976	0.023801630000000018	0.021582549999999978	0.060814499999999994	0.0009138899999999728	0.006538530000000042	0.0	0.010601230000000017	0.03611861999999999	0.0037207599999999896	0.0	0.0023237799999999975	0.01402424999999996	0.026716410000000024	0.0	0.006322139999999976	0.0022921200000000086	0.017908079999999993	0.0058238800000000035	0.002306710000000045	0.02489779000000003	0.0020200000000000218	0.005977070000000029	0.037096559999999945	0.015952049999999995	0.00231201999999997	0.035749299999999984	0.0	0.03024442000000005
MK613343_Roseobacter_phage_CRP_1	0.011057910000000004	0.03982216000000005	0.0019850799999999724	0.007922549999999973	0.014459980000000039	0.0	0.01667346000000003	0.0017105099999999984	0.012849109999999997	0.0	0.03323102	0.0	0.014932530000000055	0.05370048000000005	0.01073873000000003	0.0	0.005749910000000025	0.009634409999999982	0.0	0.007195359999999984	0.010992809999999964	0.00230368000000003	0.06020965	0.0	0.00713326000000003	0.026947350000000037	0.011289230000000039	0.0	0.0	0.006544679999999969	0.018225499999999895	0.0	0.001946789999999976	0.0	0.016279909999999953	0.011680979999999952	0.01795747000000003	0.008685060000000022	0.001144429999999974	0.018075940000000013	0.00836946000000005	0.005529470000000036	0.026397389999999965	0.0	0.006348959999999959	0.00660371000000004	0.0032972	0.0	0.013471890000000042
MH362766_Escherichia_phage_Halfdan	0.03843216999999999	0.0	0.00499830999999995	0.07240382999999995	0.0	0.005330309999999949	0.0	0.0018973899999999988	0.0	0.005424320000000038	0.0	0.0070905399999999785	0.04290833000000005	0.0	0.35123611	0.006729299999999938	0.003307009999999999	0.34659174000000004	0.014965829999999958	0.004203949999999956	0.27229017	0.012614959999999953	0.020193599999999923	0.0	0.0030147200000000263	0.0	0.0	0.0	0.0	0.0	0.0	0.0	0.004681229999999981	0.006626669999999946	0.0	0.0	0.0	0.22586457000000004	0.0	0.0	0.34516667999999995	0.01951628999999999	0.0	0.0	0.0	0.0066563499999999776	0.0025932199999999517	0.012131679999999978	0.02471135999999996
MF614628_Sinorhizobium_phage_phi3LM21	0.0	0.0	0.0020340199999999697	0.001003039999999955	0.0	0.03077074000000002	0.0	0.0	0.0	0.00397831999999998	0.0	0.0	0.0014574200000000426	0.0	0.0	0.00399181000000004	0.0	0.0	0.0	0.0	0.0	0.02749668000000005	0.0	0.048760950000000025	0.0	0.0	0.0	0.0	0.03206255999999996	0.001510870000000053	0.0	0.009933870000000011	0.000957140000000023	0.003586030000000018	0.004579000000000111	0.0	0.0	0.004916220000000027	0.006034630000000041	0.0	0.0	0.0	0.0	0.03215153999999998	0.0	0.0	0.0	0.006728680000000042	0.0
NC_048046_Caulobacter_phage_CcrPW	0.015773180000000053	0.003870199999999935	0.20990061999999998	0.010424279999999952	0.0005139299999999958	0.0041128799999999854	0.0	0.000660510000000003	0.003934679999999968	0.0005078000000001692	0.01572306999999995	0.2138799	0.009387570000000012	0.006433249999999946	0.006775810000000049	0.0016475799999999818	0.005002689999999976	0.006763830000000026	0.0018293400000000126	0.006791189999999947	0.00632663	0.0032645100000000538	0.004685649999999986	0.015058180000000032	0.0050785700000000045	0.009469280000000024	0.0	0.0	0.002516509999999972	0.017177010000000048	0.00355989000000001	0.000478949999999978	0.22739679000000002	0.09046664999999998	0.0	0.013847420000000055	0.004976729999999985	0.004271359999999946	0.000897730000000041	0.005005110000000035	0.006039169999999983	0.00438278999999997	0.01490477999999995	0.0026245499999999478	0.005978590000000006	0.006736410000000026	0.003951700000000002	0.00047914000000004453	0.015895019999999982
MN695335_Synechococcus_phage_B23	0.006662249999999981	0.0027376700000000254	0.009013699999999902	0.002109059999999996	0.001174110000000006	0.0	0.0	0.0006797299999999895	0.0	0.0	0.010438720000000012	0.008740639999999966	0.007537620000000023	0.004096520000000048	0.0014334700000000478	0.0	0.0023200000000000998	0.0006782800000000311	0.001709230000000006	0.0	0.0006302700000000439	0.0	0.0033926800000000368	0.0	0.0	0.009332230000000052	0.003013310000000047	0.0	0.0	0.08444196000000004	0.0	0.0	0.008828920000000018	0.009114550000000055	0.0	0.005473630000000007	0.0	0.0008700799999999953	0.0026847800000000532	0.0	0.0005748800000000553	0.001116090000000014	0.011755109999999958	0.0	0.0021210799999999974	0.0	0.004366830000000044	0.001290699999999978	0.003203880000000048
MN855595_MAG:_Bacteriophage_sp._isolate_204	0.0	0.0	0.0	0.0	0.0	0.0	0.0	0.0	0.0	0.0	0.0	0.0	0.0	0.0	0.015753099999999853	0.0	0.0	0.015748520000000044	0.0	0.0	0.0	0.0	0.0	0.0	0.0	0.0	0.0	0.0	0.0	0.0	0.0	0.0	0.0	0.0	0.0	0.0	0.0	0.0	0.0	0.0	0.0	0.0	0.0	0.0	0.0	0.0	0.0	0.0	0.0
NC_047876_Bordetella_phage_CN1	0.16882719000000002	0.008387699999999998	0.020801979999999998	0.5927689	0.0	0.029795349999999998	0.0	0.0	0.0	0.03405166999999998	0.03233154999999999	0.025925410000000038	0.15141961000000004	0.0	0.12702864999999997	0.036131400000000036	0.012495939999999983	0.10621007999999998	0.0	0.004661510000000035	0.10361810000000005	0.031154119999999952	0.0	0.0	0.005695510000000015	0.029077130000000007	0.0	0.002580930000000037	0.01750562	0.004512010000000011	0.0	0.029017680000000046	0.022657539999999976	0.04923036000000003	0.0	0.028203039999999957	0.0	0.10141153000000003	0.0	0.0	0.10036862000000002	0.0012868200000000218	0.031981959999999976	0.018471919999999975	0.01066292999999996	0.00864240999999999	0.011416899999999952	0.007860520000000037	0.04190587000000001
MK882925_Dinoroseobacter_phage_vB_DshS_R4C	0.0020476600000000067	0.0	0.008683419999999997	0.003171559999999962	0.0	0.022021439999999948	0.0	0.008090500000000111	0.0	0.00380676000000002	0.0	0.012108279999999971	0.0013397800000000126	0.0	0.0	0.004223179999999993	0.0071987900000000105	0.0	0.0019943500000000336	0.0	0.00260492999999995	0.026202210000000004	0.0	0.28587380000000007	0.0	0.0	0.0	0.0018987299999999596	0.04610802999999997	0.0	0.0	0.0040432799999999824	0.011007099999999936	0.012778000000000067	0.0	0.0	0.005593990000000049	0.0	0.0	0.005443060000000055	0.0	0.0	0.0	0.03797368999999995	0.006791520000000051	0.0	0.0	0.008156640000000048	0.0018793200000000176
MH669274_Escherichia_phage_PD38	0.0	0.00450740000000005	0.0018212499999999965	0.005908240000000009	0.0	0.0	0.0030458899999999955	0.003381960000000017	0.003214660000000036	0.0	0.0023193900000000323	0.009949890000000017	0.0014860000000000984	0.0	0.0	0.0035842499999999555	0.20679937000000004	0.0	0.006312419999999985	0.33799763000000005	0.0	0.0	0.003652699999999953	0.0	0.91361462	0.0	0.0	0.0	0.0	0.0035087599999999997	0.0052281299999999975	0.0	0.00797429000000005	0.009155400000000036	0.0038658000000001413	0.0023718299999999637	0.0039810900000000204	0.0029006299999999596	0.0	0.003844610000000026	0.0029631900000000044	0.51274603	0.004263609999999973	0.002166250000000036	0.20820985000000003	0.35333426999999995	0.0	0.0	0.008269230000000016
MF490237_Pseudomonas_phage_vB_PaeP_E220	0.0	0.0	0.003920139999999961	0.0	0.004167649999999967	0.012440239999999991	0.0	0.012569009999999992	0.0	0.008867779999999992	0.0	0.004546110000000048	0.0	0.0	0.0	0.0029652100000000514	0.0023007400000000233	0.0	0.0	0.0	0.0	0.01105668999999998	0.0	0.003377030000000003	0.0	0.0	0.005259009999999953	0.0014035300000000417	0.0	0.0007780099999999956	0.0	0.007637719999999959	0.0038463899999999773	0.005891729999999984	0.0	0.0	0.0	0.0	0.0	0.0	0.0	0.0	0.0	0.0	0.0016235799999999578	0.002157729999999969	0.01434044000000001	0.0	0.0
NC_047877_Bordetella_phage_CN2	0.16183841	0.008177609999999946	0.020434889999999983	0.5697324699999999	0.0	0.029090539999999998	0.0	0.0	0.0	0.03325228999999996	0.031368819999999964	0.02519258000000002	0.14911253000000002	0.0	0.12188069999999984	0.03526275999999995	0.012213330000000022	0.09877888999999995	0.0	0.004620069999999976	0.09716206000000005	0.036130050000000025	0.0	0.0	0.00695424	0.02815131999999998	0.0	0.00238640999999995	0.017025599999999974	0.005039209999999961	0.0	0.028082830000000003	0.02265408999999996	0.04881745999999998	0.0	0.027502910000000047	0.0	0.09933524999999999	0.0	0.0	0.09502971999999998	0.0014266499999999738	0.03103573999999998	0.01696955	0.009276400000000073	0.008409820000000012	0.011119600000000007	0.007609989999999955	0.04426507000000002
KY056619_Brucella_phage_Iz	0.005418199999999929	0.0	0.0015435799999999888	0.0	0.0	0.001893269999999947	0.0	0.04921308000000002	0.0	0.0	0.0	0.0036614799999999947	0.005076769999999953	0.0	0.010940440000000051	0.0	0.0	0.010886460000000042	0.91797468	0.0018841400000000341	0.011577009999999999	0.0	0.0	0.0	0.004709499999999922	0.0	0.0	0.0	0.0	0.0020776799999999707	0.0	0.0	0.0034618800000000283	0.0048097299999999565	0.0	0.0	0.0	0.02079805999999995	0.0	0.0	0.015022870000000021	0.0024456299999999764	0.0	0.0	0.0	0.001931629999999962	0.002320720000000054	0.0	0.0021203199999999534
JX434033_Pseudomonas_phage_JBD88a	0.046348480000000025	0.0	0.0004525199999999563	0.052643499999999954	0.0	0.08510287000000005	0.0	0.0	0.0	0.78662314	0.0	0.0007568700000000206	0.0525679	0.0	0.03812329999999997	0.92814513	0.0037280899999999617	0.04585669999999986	0.0	0.0	0.02716434000000001	0.04348114999999997	0.0	0.0030785599999999524	0.0030944299999999814	0.0	0.0	0.0	0.02721582	0.0	0.0	0.706404	0.0008564100000000296	0.0	0.0	0.0	0.0	0.032632910000000015	0.03775518	0.0	0.029007000000000005	0.0	0.0	0.02379635999999996	0.0040452199999999605	0.0	0.0	0.0	0.0
MT002975_Brucella_phage_EF4	0.0036503100000000455	0.0	0.0013250700000000393	0.0	0.0	0.0020011199999999674	0.0	0.03868256999999997	0.0	0.0	0.0	0.0030916100000000224	0.0036641699999999666	0.0	0.012064769999999947	0.0	0.0	0.011921749999999953	0.82170385	0.0019732900000000164	0.012008510000000028	0.0	0.0	0.0	0.004302180000000044	0.0	0.0	0.0	0.0	0.0013303099999999457	0.0	0.0	0.002809440000000052	0.00355757000000001	0.0	0.0	0.0	0.019748659999999973	0.0	0.0	0.01601640000000004	0.0026260200000000067	0.0	0.0	0.0	0.002026879999999953	0.0024869499999999878	0.0	0.0
MN698243_Pelagibacter_phage_HTVC104P	0.00905610999999995	0.11686037000000005	0.004613439999999969	0.014295619999999953	0.007561310000000043	0.0	0.0	0.0	0.05094385000000001	0.0013825000000000642	0.10640349999999998	0.004296740000000021	0.0068177400000000166	0.03767142999999995	0.008043599999999929	0.0015945099999999934	0.003652059999999957	0.00795109000000005	0.0030231099999999955	0.0038483299999999554	0.009138239999999964	0.0	0.01882735000000002	0.0	0.0038617199999999574	0.09313543999999996	0.017469680000000043	0.0	0.0	0.0008086299999999769	0.0	0.0013614199999999466	0.004023500000000069	0.007061279999999948	0.0029779399999999567	0.06479873000000003	0.0	0.007267449999999953	0.0	0.0	0.00756285000000001	0.003093870000000054	0.10782866000000002	0.0	0.0034725799999999474	0.005523390000000017	0.0	0.03286427000000003	0.006980149999999963
MF074189_Sinorhizobium_phage_phiM5	0.029830479999999993	0.0	0.00645074999999995	0.007179409999999997	0.0	0.026184080000000054	0.0	0.04155359000000003	0.0	0.0	0.0	0.006717210000000029	0.03240242000000004	0.0	0.0	0.0	0.0	0.0	0.007799749999999994	0.0	0.0	0.00784971000000001	0.0	0.0	0.0	0.0	0.0	0.0	0.01938388999999996	0.004647190000000023	0.0	0.0	0.0056739000000000095	0.010352519999999976	0.0	0.0	0.004850079999999979	0.006188549999999959	0.002065569999999961	0.0053367600000000515	0.002465619999999946	0.0	0.0	0.017699119999999957	0.0014915500000000081	0.0	0.06251845	0.0	0.007491389999999987
NC_020481_Pelagibacter_phage_HTVC010P	0.0	0.028888999999999943	0.0	0.0	0.17745933000000003	0.0	0.0	0.0066443899999999445	0.01350311999999998	0.0	0.027606299999999973	0.0	0.0	0.0016712399999999628	0.0	0.0	0.0	0.0	0.0	0.0	0.0	0.0	0.0024411800000000428	0.0	0.0	0.02515772999999999	0.34997648000000003	0.0	0.0	0.0	0.0	0.0	0.0	0.0	0.0	0.09570184000000004	0.0	0.0	0.0	0.0	0.0	0.0	0.02390424999999996	0.0	0.0	0.0	0.07355246000000004	0.08227178000000002	0.0
NC_047868_Rhizobium_phage_RHEph02	0.0	0.07258487999999996	0.0030126299999999606	0.0	0.0	0.0	0.13592441	0.0	0.06383307000000005	0.0	0.07229655000000001	0.006057129999999966	0.0	0.004248220000000025	0.0	0.0	0.0017014999999999114	0.0	0.0	0.005298090000000033	0.0	0.0	0.004277560000000014	0.014500929999999967	0.00411687000000005	0.06978576999999997	0.0	0.0	0.005655689999999991	0.0030210800000000093	0.31901851000000003	0.0	0.005574639999999964	0.007266039999999974	0.13425670999999995	0.07125535000000005	0.97757623	0.0	0.0	0.92422811	0.0	0.002644129999999967	0.07006502000000003	0.0030789500000000247	0.0029570100000000377	0.007796699999999879	0.0	0.0	0.0037790399999999558
KU199709_Pseudomonas_phage_JBD93	0.04635244000000005	0.0	0.0012609199999999987	0.05925868999999995	0.0	0.08368381000000003	0.0	0.0	0.0	0.80492895	0.0	0.0023350300000000157	0.05169064000000001	0.0	0.04628308000000003	0.9000343	0.0020380899999999924	0.05373991	0.0	0.0	0.032664049999999945	0.04868449999999991	0.0	0.0029919600000000157	0.002145770000000047	0.0	0.0	0.0	0.027235319999999952	0.0	0.0	0.47351522	0.0023951800000000523	0.0	0.0	0.0	0.0	0.03173353000000001	0.04155810999999998	0.0	0.041100479999999995	0.0	0.0	0.02392707000000005	0.00397130999999995	0.0	0.0	0.0	0.0
MZ326862_Stenotrophomonas_phage_Summit	0.048078970000000054	0.0011517599999999462	0.004275300000000093	0.03766859	0.0	0.03338026000000005	0.0031840699999999833	0.0012051600000000384	0.0017022500000000163	0.041333909999999974	0.0	0.008626029999999951	0.03543149000000001	0.0026916900000000243	0.02242202999999998	0.04636170000000006	0.00696074999999996	0.02309402000000005	0.0017326300000000128	0.011428459999999974	0.020128820000000047	0.031610530000000026	0.0	0.0016024399999999828	0.011572079999999985	0.0	0.0	0.0	0.020367759999999957	0.0	0.0	0.04003557999999996	0.00967218999999997	0.006802920000000046	0.003145399999999965	0.0012289800000000461	0.0	0.02324550999999997	0.0	0.0	0.023519210000000013	0.008952850000000012	0.0	0.022377780000000014	0.007926789999999961	0.012179600000000068	0.0	0.0	0.010701179999999977
MH015252_Ruegeria_phage_vB_RpoS_V18	0.03703371	0.0	0.00428607999999997	0.025072729999999988	0.0	0.14642739999999999	0.0	0.01116550999999999	0.0	0.02238209999999996	0.0	0.0025399400000000183	0.03998921	0.0	0.018749149999999992	0.026146290000000016	0.005262839999999991	0.02094503999999997	0.004036550000000028	0.0	0.022189319999999957	0.13583731	0.0	0.026796330000000035	0.0	0.0	0.0	0.0	0.99761773	0.0021481100000000364	0.0	0.022343320000000055	0.004919900000000088	0.006765369999999993	0.0	0.0	0.005656740000000049	0.02260150999999999	0.0	0.005692840000000032	0.014026230000000028	0.0018201700000000098	0.0	0.87285607	0.0057570999999999595	0.0	0.02191622999999998	0.0	0.010056049999999983
KY296501_Xenohaliotis_phage_pCXc_HR2015	0.0	0.0037655100000000274	0.0	0.0	0.0	0.0	0.0	0.0	0.0	0.0	0.0	0.0	0.0	0.0	0.0	0.0	0.0	0.0	0.0	0.0	0.0	0.0	0.005245590000000022	0.0	0.0	0.0	0.015706679999999973	0.0	0.0	0.0	0.0	0.0	0.0	0.0	0.0	0.0	0.0	0.0	0.0	0.0	0.0	0.0	0.0	0.0	0.0	0.0	0.007904660000000008	0.0	0.0
KC556893_Brucella_phage_Bk	0.005858350000000012	0.0	0.0015575700000000081	0.0	0.0	0.0019542700000000357	0.0	0.04280092000000002	0.0	0.0	0.0	0.002318500000000001	0.005241779999999974	0.0	0.014643669999999998	0.0	0.0	0.014531159999999987	0.94324924	0.0	0.012035079999999976	0.0	0.0	0.0	0.0	0.0	0.0	0.0	0.0	0.0	0.0	0.0	0.002732230000000002	0.005372869999999974	0.0	0.0	0.0	0.020044759999999995	0.0	0.0	0.01816587000000003	0.0	0.0	0.0	0.0	0.0	0.0016744800000000337	0.0	0.0021910099999999932
NC_021864_Puniceispirillum_phage_HMO_2011	0.007893649999999974	0.017755549999999953	0.0	0.008759219999999956	0.0052069099999999535	0.0	0.01766314999999996	0.016758330000000043	0.013079010000000002	0.0	0.02403447000000003	0.0	0.008032990000000018	0.03293822999999996	0.008491959999999965	0.0	0.0057757099999999895	0.008514589999999989	0.0	0.006121810000000005	0.007599449999999952	0.0017908899999999894	0.048440559999999966	0.0	0.006305429999999945	0.018816869999999986	0.029911840000000023	0.0	0.0	0.004964489999999988	0.017251910000000037	0.0	0.0	0.0	0.019709690000000002	0.029611429999999994	0.010056880000000046	0.00764324999999999	0.0	0.016246960000000032	0.008443720000000043	0.004611739999999975	0.022487060000000003	0.0	0.00608019999999998	0.005808279999999999	0.0	0.013787470000000024	0.012460000000000027
MT375523_Pelagibacter_phage_Eyrgjafa_EXVC018P	0.0	0.22835424999999998	0.0045847999999999445	0.0	0.04283751000000002	0.0	0.05112981999999999	0.0	0.98519834	0.0	0.23687009000000003	0.005092190000000052	0.0	0.04173583999999997	0.0	0.0	0.0032707299999999995	0.0	0.0	0.007912860000000022	0.001769099999999857	0.0	0.028844769999999964	0.0	0.0031489500000000392	0.20507584	0.01908810999999999	0.0	0.0	0.0029283199999999843	0.07471090000000002	0.0	0.005856800000000106	0.007859109999999947	0.05161130000000014	0.22131493000000002	0.06197922	0.0	0.0	0.06686888000000002	0.0	0.005006749999999949	0.21927732	0.0022492100000000015	0.0033910200000000223	0.004249900000000029	0.005232450000000055	0.009344250000000054	0.0028274900000000436
MH598807_Pelagibacter_phage_HTVC120P	0.02759009000000001	0.26135165000000005	0.012738589999999994	0.013921399999999973	0.02181031	0.0	0.07117565000000003	0.0022099700000000055	0.21277648000000005	0.0	0.35698938	0.017755120000000013	0.005591599999999919	0.04088625999999995	0.0	0.0	0.010400769999999948	0.0	0.0	0.010249699999999917	0.0	0.0	0.04006147000000004	0.0	0.006408320000000023	0.33032025	0.031226080000000045	0.0	0.0	0.003308940000000038	0.07481866999999998	0.0	0.017071979999999987	0.02751163000000001	0.06986097000000002	0.35687154	0.08263714	0.0	0.0	0.0846958000000001	0.0	0.011378380000000021	0.35049257	0.0	0.010089459999999995	0.0023399499999999795	0.0	0.0037336500000000328	0.0
MK144667_Pseudomonas_phage_Spike	0.04725106999999995	0.0	0.0	0.051737310000000036	0.0	0.07936125999999999	0.0	0.0	0.0	0.73150798	0.0	0.0007478999999999125	0.053027049999999964	0.0	0.03857213000000004	0.45607461000000005	0.0	0.039812630000000016	0.0	0.0	0.02643538000000001	0.04257443999999999	0.0	0.0037975500000000384	0.0	0.0	0.0	0.0	0.02379264999999997	0.0	0.0	0.92485126	0.000624549999999946	0.0	0.0	0.0	0.0	0.03588435999999995	0.04497019000000002	0.0	0.030979179999999995	0.0	0.0	0.02382753000000004	0.0	0.0	0.0	0.0	0.0034028600000000075
MH015257_Ruegeria_phage_vB_RpoP_V14	0.008434040000000032	0.0	0.004681069999999954	0.014748819999999996	0.0	0.0	0.0	0.0	0.0032549800000000184	0.0	0.0060134400000000365	0.006777090000000041	0.013850490000000049	0.0034007099999999735	0.002777730000000034	0.0036272400000000316	0.97024224	0.0027679499999999635	0.0	0.19552791000000003	0.0	0.0	0.0	0.0	0.20944518999999995	0.00599094	0.0	0.0	0.005216210000000054	0.003079420000000055	0.0	0.0	0.006548960000000048	0.013377010000000022	0.0	0.006117280000000003	0.0016851399999999739	0.0	0.0	0.0	0.002822999999999909	0.20704586000000003	0.006019180000000013	0.005191720000000011	0.6244773299999999	0.19943263	0.0	0.0	0.00784317000000001
NC_052966_Xanthomonas_phage_Xoo_sp2	0.6370532600000001	0.002312089999999989	0.01850697000000001	0.1446228999999999	0.0	0.05355551999999997	0.0	0.0	0.0	0.029210150000000046	0.029542120000000005	0.02642235000000004	0.52582651	0.0	0.09568988	0.029078119999999985	0.009094060000000015	0.07046847	0.0057970600000000205	0.0	0.07078309999999999	0.039839600000000086	0.012389059999999952	0.00397459	0.0	0.030297780000000052	0.0	0.0021189799999999925	0.04000393000000002	0.00174947999999997	0.0	0.02958974999999997	0.025433719999999993	0.04152752999999998	0.0	0.02950421000000003	0.0	0.07246315999999997	0.0	0.0	0.05689487000000004	0.0	0.02907978	0.03608703999999996	0.008246109999999973	0.0018511799999999523	0.04229885	0.00770466000000003	0.06073143999999997
MT375525_Pelagibacter_phage_Greip_EXVC021P	0.0	0.09001373999999995	0.0	0.0	0.18042526000000003	0.0	0.0	0.0056548699999999785	0.03932793999999995	0.0	0.07371618999999996	0.0	0.0	0.009543060000000048	0.0	0.0	0.0	0.0	0.0	0.002488310000000049	0.002505870000000021	0.0	0.005232409999999965	0.0	0.0	0.06891742999999995	0.50518003	0.0	0.0	0.0	0.0014276600000000528	0.0	0.0	0.0	0.0	0.03436715999999995	0.0	0.0	0.0	0.0	0.0	0.00246502000000004	0.08077274999999995	0.0	0.0	0.0	0.07513069000000006	0.02427860000000004	0.0
NC_006548_Pseudomonas_phage_B3	0.04895422000000005	0.0	0.0019581400000000526	0.05437359999999991	0.0	0.06470387	0.002948680000000037	0.0	0.0	0.14668024999999996	0.0	0.002534079999999994	0.05751989000000002	0.0	0.043702660000000004	0.19333816000000004	0.0	0.04107428000000002	0.0	0.0032893099999999897	0.031159190000000003	0.04797790999999996	0.008242459999999951	0.0026024799999999626	0.0	0.0	0.0	0.0	0.03205345000000004	0.0	0.0	0.19148237999999995	0.0027399599999999857	0.002329739999999969	0.0	0.0	0.0	0.03346777000000001	0.07650581000000001	0.0	0.03582145999999997	0.0	0.0	0.034701380000000004	0.0	0.004008569999999989	0.0	0.0	0.0054485100000000175
MG208881_Escherichia_phage_St11Ph5	0.0	0.004304480000000055	0.0018030900000000072	0.005784589999999978	0.0	0.0017888200000000243	0.0029839499999999575	0.0	0.0032022699999999515	0.0	0.002310750000000028	0.009237619999999946	0.0014798200000000206	0.0	0.0010778900000000258	0.002947429999999973	0.20724445999999996	0.0010707599999999484	0.0023011600000000243	0.33633048	0.0	0.0	0.0036394899999999675	0.0	0.82923107	0.0	0.0	0.0	0.0	0.0030385200000000445	0.005068489999999981	0.0	0.0074590900000000016	0.009734180000000037	0.0038517500000000426	0.002362999999999893	0.00396668	0.0024309799999999715	0.0	0.003830620000000007	0.004109330000000022	0.51289281	0.004247850000000053	0.0	0.20655974	0.33073443999999996	0.0	0.0	0.007637299999999958
NC_042344_Phage_Sano	0.07116511999999997	0.0	0.002626869999999948	0.034379570000000026	0.0	0.18039364999999996	0.0	0.0	0.0	0.037839610000000024	0.0	0.0029684100000000324	0.058185770000000026	0.0	0.028957270000000035	0.032415760000000016	0.0	0.055824520000000044	0.0017078099999999763	0.0	0.01932016999999997	0.14190681000000005	0.0	0.02376942999999998	0.0	0.0	0.0	0.005945340000000021	0.14503608	0.0	0.003964190000000034	0.034607440000000045	0.0031305600000000045	0.0026999399999999563	0.0	0.0	0.0	0.018417470000000047	0.0	0.0	0.04608776000000003	0.0	0.0	0.14705555999999997	0.0029761499999999552	0.0	0.019689610000000024	0.0	0.009267029999999954
KX879602_Liberibacter_phage_HHCA1_2	0.023226159999999996	0.0	0.0	0.0	0.032427900000000065	0.03965711999999999	0.0	0.0	0.0	0.0	0.0	0.0	0.019640599999999897	0.0	0.0	0.0	0.0	0.0	0.0	0.0	0.0	0.023360929999999946	0.009716649999999993	0.007187469999999974	0.0	0.0	0.03770030000000002	0.0	0.035769800000000074	0.0	0.0	0.0	0.0	0.0	0.0	0.0	0.0	0.0	0.0	0.0	0.0	0.0	0.0	0.03590473000000005	0.0	0.0	0.11051732999999997	0.0	0.008314719999999998
NC_010326_Pseudomonas_phage_LUZ19	0.0	0.06232185000000001	0.0	0.0	0.0	0.0	0.96515749	0.0	0.051415210000000044	0.0	0.06279385000000004	0.0	0.0	0.0029119100000000175	0.0	0.0	0.0	0.0	0.0	0.002162710000000012	0.0	0.005090649999999974	0.00473842999999996	0.004419249999999986	0.002381349999999949	0.06427612000000005	0.0	0.0	0.0	0.0	0.13380672999999998	0.0	0.0	0.0	0.885749	0.06240237999999998	0.13420403000000003	0.0	0.0	0.13564907999999998	0.0	0.004883879999999952	0.06086309000000001	0.0	0.0	0.004639559999999987	0.0	0.0	0.0
MW835180_Pseudomonas_phage_vB_PaeS_PAJD_1	0.09466309999999989	0.0	0.006802459999999955	0.12995796999999998	0.004406770000000004	0.04957608999999996	0.0	0.0	0.0	0.05328865000000005	0.0	0.010963970000000045	0.16318255999999998	0.016060379999999985	0.18598884000000004	0.05485035999999999	0.0	0.18003833000000002	0.012833780000000017	0.0	0.15510480000000004	0.05272776999999995	0.02817692000000005	0.005523159999999971	0.0	0.0	0.0040502300000000435	0.007670790000000038	0.01886130000000008	0.006619869999999972	0.0	0.04830727999999995	0.008663659999999962	0.012652250000000032	0.0	0.0	0.0	0.15228863000000004	0.0	0.0	0.17434603000000004	0.0	0.0	0.01883811000000002	0.0	0.0	0.0	0.009228780000000048	0.01945459000000005
MT647606_Pelagibacter_phage_Mosig_EXVC030M	0.004569629999999991	0.0035752000000000006	0.0057761299999999904	0.002649789999999985	0.009536569999999966	0.0	0.0	0.0	0.00787987999999995	0.0	0.013340999999999936	0.0031294299999999886	0.004752810000000052	0.010800359999999953	0.0	0.0	0.0032566999999998902	0.0	0.008105119999999966	0.0015597299999999814	0.0	0.0	0.0055422800000000105	0.0	0.0017314000000000496	0.01068011999999996	0.006197209999999953	0.0	0.0	0.09085692999999995	0.0	0.0	0.002356889999999945	0.0036952700000000283	0.0	0.010561359999999964	0.0	0.0020091999999998222	0.0028268200000000077	0.0	0.0016282499999999978	0.0014572800000000052	0.014298490000000053	0.0	0.003968679999999947	0.001530869999999962	0.00108885000000003	0.004691549999999989	0.003826930000000006
KT734862_Pseudomonas_phage_PAE1	0.14838806000000004	0.00883718	0.014874929999999953	0.86672349	0.0	0.054445019999999955	0.0	0.004610850000000055	0.0	0.05385680000000015	0.010829059999999946	0.017803009999999952	0.19135614999999995	0.0	0.11647295999999996	0.05621556000000005	0.014633290000000021	0.11236851000000003	0.0	0.005568869999999948	0.07956390000000013	0.04725469999999987	0.0	0.0036237900000000156	0.004618450000000052	0.0056808900000000495	0.0	0.0	0.02482247000000004	0.003954739999999957	0.0	0.04980225000000005	0.013077900000000087	0.03602377999999995	0.0	0.010689280000000023	0.0	0.0974427	0.0	0.0	0.11413209999999996	0.0012072699999999825	0.010494050000000033	0.024915739999999964	0.013096919999999956	0.00461756999999996	0.010194919999999996	0.005861189999999961	0.045198239999999945
MK448928_Streptococcus_phage_Javan40	0.02737533999999997	0.0	0.0008062699999999978	0.003988820000000004	0.0	0.039947419999999956	0.0	0.00971862999999995	0.0	0.0	0.0	0.0	0.03225089000000003	0.0	0.0	0.0	0.0	0.0	0.0033958200000000494	0.0022327800000000453	0.0	0.0342384	0.0	0.010498710000000022	0.0	0.0	0.0	0.0	0.04293517000000002	0.0	0.0	0.0	0.0	0.0	0.0	0.0	0.0	0.0	0.0	0.0	0.0	0.0	0.0	0.044727289999999975	0.0	0.0	0.03732016000000005	0.0	0.00933563000000004
KJ133701_Brucella_phage_544_141	0.005640289999999992	0.0	0.001539969999999946	0.0	0.0	0.0018779700000000066	0.0	0.05043635999999996	0.0	0.0	0.0	0.003649569999999991	0.005035409999999962	0.0	0.013903629999999945	0.0	0.0	0.013835689999999956	0.9996936	0.0018713599999999886	0.011426660000000033	0.0	0.0	0.0015583399999999914	0.004675070000000003	0.0	0.0	0.0	0.004039800000000149	0.0020707599999999493	0.0	0.0	0.0034511099999999795	0.0052435400000000465	0.0	0.0	0.0	0.020378620000000014	0.0	0.0	0.01789660999999998	0.002484719999999996	0.0	0.004035769999999994	0.0	0.0019180100000000255	0.0022975100000000026	0.0	0.0021026299999999942
NC_041906_Escherichia_phage_EC1_UPM	0.0	0.004962820000000034	0.0018283300000000446	0.004656109999999991	0.0	0.002101609999999976	0.005039039999999995	0.0026884900000000433	0.003312019999999971	0.0	0.005034650000000029	0.009962209999999971	0.0	0.0	0.001357729999999946	0.003632599999999875	0.2096116	0.001142870000000018	0.005839620000000045	0.33893284	0.0	0.0	0.0036985600000000174	0.0	0.86587133	0.002564600000000028	0.0	0.0	0.0017424799999999907	0.0037632300000000063	0.007306110000000032	0.0	0.0077225000000000765	0.008389630000000037	0.004476959999999974	0.004985919999999977	0.005754199999999932	0.002937230000000013	0.0	0.005627689999999963	0.004154710000000006	0.5050256200000001	0.0050505699999999765	0.0017411200000000404	0.21052587	0.33345031999999997	0.0	0.0	0.00800040000000013
EU272036_Pseudomonas_phage_MP29	0.04488437000000001	0.0	0.0004314800000000396	0.051303529999999986	0.0	0.07593932000000003	0.0	0.0	0.0	0.6926372700000001	0.0	0.0006718399999999791	0.05108948999999996	0.0	0.037130549999999984	0.70022153	0.0036706600000000478	0.04191005999999997	0.0	0.0	0.027011609999999964	0.043437240000000044	0.0	0.0030286999999999953	0.002153659999999946	0.0	0.0	0.0	0.015945619999999994	0.0	0.0	0.8809966	0.0007980800000000343	0.0	0.0	0.0	0.0	0.03662728999999998	0.04113681999999996	0.0	0.02864732999999997	0.0	0.0	0.018508200000000086	0.003984300000000052	0.0	0.0	0.0	0.0035358199999999673
NC_027299_Sulfitobacter_phage_NYA_2014a	0.0	0.0	0.0	0.0	0.005104450000000038	0.0	0.0	0.28478811000000004	0.0	0.0	0.0	0.0013204599999999678	0.0	0.0	0.0	0.0	0.0054775599999999924	0.0	0.052120379999999966	0.005439489999999991	0.0	0.0	0.0	0.0	0.008589139999999995	0.0	0.004895399999999994	0.0	0.014601909999999996	0.004115329999999973	0.0	0.0	0.0010589699999999924	0.0	0.0	0.0	0.0	0.005114260000000037	0.0	0.0	0.0036654699999999485	0.0020041899999999613	0.0	0.013919809999999977	0.005379699999999876	0.0022944799999999876	0.0023604600000000087	0.0	0.0
KR052481_Sinorhizobium_phage_phiM19	0.001804930000000038	0.0031071099999999685	0.017178959999999965	0.005498690000000028	0.0	0.0	0.0	0.005553110000000028	0.003875799999999985	0.0	0.0051264000000000864	0.013749789999999984	0.004486380000000012	0.01605451999999996	0.0	0.0	0.0040138499999999855	0.0	0.002198840000000035	0.0031510700000000336	0.0012582100000000374	0.001189140000000033	0.006926019999999977	0.0	0.004806160000000004	0.002654249999999969	0.0	0.0	0.003268150000000025	0.90087724	0.0012440299999999516	0.0	0.01278765000000004	0.012471820000000022	0.0	0.002300010000000019	0.004419289999999965	0.0	0.004066339999999946	0.004798579999999997	0.0	0.002648729999999988	0.00443579999999999	0.0032754799999999973	0.0030324499999999643	0.0020819199999999594	0.0	0.0	0.005039649999999951
KT321317_Achromobacter_phage_phiAxp_3	0.0	0.004884109999999997	0.001930369999999959	0.0	0.0	0.0	0.0	0.0012938300000000513	0.005829999999999891	0.002811890000000039	0.0032949000000001005	0.005559190000000047	0.0	0.0	0.0	0.0020690100000000378	0.20477650000000003	0.0	0.0025840400000000097	0.33316808	0.0	0.0	0.002761319999999956	0.0	0.3901821	0.0024202800000000524	0.0	0.0	0.0	0.0	0.0	0.0	0.005383559999999954	0.01127758000000001	0.0	0.003379809999999983	0.003070119999999954	0.0028459199999999463	0.0	0.002021660000000036	0.003985899999999987	0.43959099	0.0032792699999999453	0.0	0.20895249000000005	0.33893114	0.0	0.0	0.009105809999999992
MH598802_Pelagibacter_phage_HTVC201P	0.028341819999999962	0.32521767	0.01487322999999996	0.010672609999999971	0.025180630000000037	0.0	0.06279385000000004	0.0020404400000000322	0.24042081999999998	0.0	0.66791533	0.018035869999999954	0.0056835400000000424	0.03386412999999999	0.004102519999999998	0.0	0.006094649999999979	0.0	0.0	0.006141709999999967	0.0	0.0	0.03500144999999999	0.0	0.0025875600000000443	0.62578426	0.030860639999999995	0.0	0.0	0.003948960000000001	0.07527282999999996	0.0	0.017295529999999948	0.028085660000000012	0.06120784000000001	0.63786109	0.06841178999999997	0.0	0.0	0.06708742000000001	0.0	0.01357003000000001	0.6412390800000001	0.0	0.005230289999999971	0.0044541900000000245	0.004885040000000007	0.003941269999999997	0.0
MT778837_Rhizobium_phage_AF3	0.01044626000000004	0.002640980000000015	0.008223989999999959	0.008042949999999993	0.0	0.0009316700000000511	0.0024032400000000287	0.00169461999999998	0.0	0.0	0.0058466600000000035	0.006404450000000006	0.008767569999999947	0.0034485800000000344	0.0028165900000000077	0.0	0.0050699400000000505	0.0031086999999999643	0.0	0.0014100900000000305	0.0	0.0033157099999999717	0.002373699999999923	0.0015656200000000453	0.0	0.006287299999999996	0.0	0.0	0.0011420199999999658	0.07458043999999997	0.0	0.0	0.00920542000000002	0.01413865000000003	0.0022024800000000067	0.005803050000000032	0.0009427899999999712	0.0	0.004105869999999956	0.0010840100000000241	0.001174149999999985	0.0	0.00796401999999996	0.0013565899999999909	0.0035950599999999833	0.0017435599999999774	0.0	0.0012079900000000476	0.004157830000000029
MW176033_Acinetobacter_phage_Effie	0.04799876999999997	0.009435579999999999	0.013379719999999984	0.040377459999999976	0.0	0.02264531999999997	0.0	0.0	0.0	0.002924979999999966	0.0	0.013200670000000025	0.052490999999999954	0.0	0.028673680000000035	0.0030037800000000114	0.005134010000000022	0.038001330000000055	0.002756230000000026	0.004154419999999992	0.020305930000000028	0.018419390000000035	0.0015125799999999856	0.014610679999999987	0.00251568000000002	0.0014143300000000192	0.001495160000000051	0.0	0.01639871000000004	0.005517829999999946	0.0	0.0028781700000000132	0.013277800000000006	0.024784209999999973	0.0	0.0012466700000000053	0.0028471100000000416	0.019398150000000003	0.0	0.0028666499999999706	0.026072490000000004	0.0	0.0	0.017657409999999985	0.00446089999999999	0.003505569999999958	0.010195970000000054	0.0023687599999999698	0.18796752000000005
NC_025427_Rhizobium_phage_vB_RleM_PPF1	0.0	0.0	0.0010963899999999471	0.0	0.0	0.03296032000000004	0.0	0.0	0.0	0.0	0.0	0.0023920400000000397	0.0010048700000000466	0.0	0.0	0.0	0.003097690000000042	0.0	0.0	0.0023315799999999998	0.0	0.03005742	0.0	0.0	0.0	0.0	0.0	0.0	0.02163177999999999	0.0005085799999999807	0.0	0.0	0.0027141699999999602	0.004883419999999972	0.0	0.0	0.0018060399999999532	0.0	0.008865420000000013	0.0	0.0	0.0	0.0	0.021721369999999962	0.0024908599999999836	0.002592820000000051	0.0	0.0	0.0
NC_028836_Pseudomonas_phage_DL62	0.0	0.06197783999999995	0.0	0.0	0.0	0.0	0.90551709	0.0	0.05115274000000003	0.0	0.061408499999999866	0.0	0.0	0.002914030000000012	0.0	0.0	0.0	0.0	0.0	0.0022108499999999864	0.0	0.004862510000000042	0.00474169999999996	0.0042954499999999785	0.0031033099999999703	0.06348131000000001	0.0	0.0	0.0	0.0	0.13383796000000003	0.0	0.0	0.0	0.89216055	0.06244991	0.13687311000000002	0.0	0.0	0.13794713999999997	0.0	0.004886469999999976	0.06080867000000001	0.0	0.0	0.003519929999999949	0.0	0.0	0.0
KJ133696_Brucella_phage_177_19	0.005640289999999992	0.0	0.001539969999999946	0.0	0.0	0.0018779700000000066	0.0	0.05036061000000003	0.0	0.0	0.0	0.003649569999999991	0.005035409999999962	0.0	0.013903629999999945	0.0	0.0	0.013835689999999956	0.99946381	0.0018713599999999886	0.011426660000000033	0.0	0.0	0.0015583399999999914	0.004675070000000003	0.0	0.0	0.0	0.004039800000000149	0.0020707599999999493	0.0	0.0	0.0034511099999999795	0.0052435400000000465	0.0	0.0	0.0	0.020378620000000014	0.0	0.0	0.01789660999999998	0.0024283600000000183	0.0	0.004035769999999994	0.0	0.0019180100000000255	0.0022975100000000026	0.0	0.0021026299999999942
MT108731_Pseudomonas_phage_Epa43	0.10919482000000003	0.010434080000000012	0.00889485000000001	0.15495101	0.0	0.0060092299999999765	0.0	0.0	0.0	0.0	0.03562955000000001	0.01434371000000001	0.10503636999999999	0.0	0.030791450000000053	0.0	0.0074871699999999874	0.030343760000000053	0.0	0.0	0.021365610000000035	0.0	0.01234131000000005	0.0	0.0015989800000000276	0.02840889000000002	0.0	0.0	0.0	0.0	0.0	0.0	0.013605529999999977	0.028366389999999964	0.0	0.03724611	0.0	0.02649159000000001	0.0	0.0	0.030050119999999958	0.0016019499999999631	0.034924979999999994	0.0	0.007338029999999995	0.0020349299999999904	0.01831181000000004	0.0	0.05383379999999993
AB366653_Ralstonia_phage_RSL1_DNA	0.0038212199999999585	0.00431356000000005	0.008969800000000028	0.011821149999999947	0.0	0.0	0.0	0.0015775399999999884	0.002675120000000031	0.0	0.007284599999999974	0.01579098999999995	0.00410429000000001	0.004302429999999968	0.0009253900000000259	0.0	0.0034239600000000037	0.0009240099999999751	0.0022477400000000536	0.004086029999999963	0.0	0.0	0.0	0.0	0.0030950999999999063	0.0	0.0	0.0	0.0	0.02158523000000001	0.0009290000000000687	0.0	0.01815745000000002	0.014691400000000021	0.0	0.004714340000000039	0.002674419999999955	0.0018370300000000173	0.0008853000000000888	0.002743979999999979	0.001004050000000034	0.0018203799999999548	0.006550049999999974	0.0	0.0029985700000000337	0.004114790000000035	0.0006993000000000693	0.0	0.0013556000000000124
NC_041908_Rhizobium_phage_RHEph04	0.0051227400000000145	0.0	0.0007041199999999748	0.0	0.0	0.0	0.0	0.011749140000000047	0.0	0.0	0.0	0.0	0.0064553800000000106	0.0	0.06909240999999999	0.0	0.0	0.07079078000000005	0.009568180000000037	0.0	0.06682332999999996	0.013547670000000012	0.0	0.0	0.0	0.0	0.0	0.0	0.0044118300000000055	0.0033339199999999902	0.0	0.0	0.0020252499999999785	0.004674240000000052	0.0	0.0	0.004979190000000022	0.061127370000000014	0.005473920000000021	0.002287970000000028	0.07281777	0.0	0.0	0.00446228999999998	0.0	0.0	0.0	0.0	0.0
MK931297_Escherichia_phage_vB_EcoP_3HA13	0.0	0.00837919999999992	0.0019282800000000044	0.0011629699999999854	0.0018371200000000254	0.0	0.006637420000000005	0.0021155299999999766	0.005044629999999994	0.0	0.009656109999999996	0.009435379999999993	0.0015420200000000328	0.0	0.0	0.0	0.21242461	0.0	0.0025243600000000033	0.36747580999999996	0.0	0.0	0.003966599999999931	0.0	0.52320265	0.011908249999999954	0.0	0.0	0.0018467399999999579	0.001758159999999953	0.00826674000000005	0.0	0.009470969999999967	0.009246650000000023	0.006848450000000006	0.013114979999999998	0.004408080000000036	0.0027817700000000167	0.0	0.002702619999999989	0.0032006199999999874	0.97760741	0.009667140000000018	0.001845309999999989	0.20580275000000003	0.33452909	0.0	0.0	0.008281910000000003
KJ133695_Brucella_phage_141_141	0.0056494799999999845	0.0	0.0015407299999999902	0.0	0.0	0.0018811800000000378	0.0	0.05054042999999997	0.0	0.0	0.0	0.0036520799999999465	0.0050440899999999456	0.0	0.013931519999999975	0.0	0.0	0.013863309999999962	0.99456147	0.0018740499999999605	0.011448999999999931	0.0	0.0	0.001561730000000039	0.004682300000000028	0.0	0.0	0.0	0.004046699999999848	0.002072219999999958	0.0	0.0	0.0034533799999999504	0.005249060000000028	0.0	0.0	0.0	0.020418629999999993	0.0	0.0	0.017932280000000023	0.002488429999999986	0.0	0.004042659999999976	0.0	0.0019208699999999634	0.0023023800000000483	0.0	0.0021063399999999843
MW273925_Pelagibacter_phage_HTVC203P	0.0	0.020200079999999954	0.0	0.0	0.17953467	0.0	0.0	0.00739595000000004	0.011887120000000029	0.0	0.029121779999999986	0.0	0.0	0.009629169999999965	0.0	0.0	0.0	0.0	0.0	0.0	0.0	0.0	0.0	0.0	0.0	0.036960419999999994	0.36446864	0.0	0.0	0.0	0.0	0.0	0.0	0.0	0.0	0.06320252000000004	0.0	0.0	0.0	0.0	0.0	0.0	0.01980742999999996	0.0	0.0	0.0	0.08085567000000005	0.06763746999999998	0.0
MT708545_Rhizobium_phage_Pasto	0.0	0.17180823	0.0043120000000000935	0.0	0.0	0.0	0.07384005999999999	0.0	0.17010704	0.0	0.16210534	0.00991489000000001	0.0	0.03990950999999998	0.0	0.0	0.0	0.0	0.0	0.002964399999999978	0.0	0.0	0.039715480000000025	0.005601670000000003	0.0	0.14963057999999996	0.0	0.0	0.0047173499999999535	0.0	0.07963918000000003	0.0	0.007949679999999959	0.01362304000000003	0.07121938000000005	0.1642321	0.07773036	0.0	0.0	0.07683046000000004	0.0	0.006530079999999994	0.16033268	0.0047126299999999954	0.0	0.002459470000000019	0.003935860000000013	0.0	0.0
EF056009_Enterobacteria_phage_N4	0.0	0.009864729999999988	0.0019105299999999659	0.0011597899999999939	0.0018311199999999639	0.0	0.006562819999999969	0.0021088200000000112	0.005048660000000038	0.0	0.009536300000000164	0.009177870000000032	0.0015377600000000546	0.0	0.0014250700000000283	0.0	0.21130844000000004	0.0016772400000000243	0.0025164500000000034	0.36735233	0.0	0.0	0.0036896499999999888	0.0	0.52229021	0.012136409999999986	0.0	0.0	0.0018416700000000175	0.0017333699999999563	0.008241550000000042	0.0	0.007778619999999958	0.00918123999999998	0.006774929999999957	0.013192949999999981	0.004376640000000043	0.002773279999999989	0.0	0.0026943499999999565	0.004559610000000047	0.97264153	0.009605960000000024	0.0018402400000000485	0.20768569999999997	0.33414254	0.0	0.0	0.008210119999999987
DQ873690_Pseudomonas_phage_MP22	0.04507099000000003	0.0	0.0012903300000000062	0.05842738999999997	0.0	0.07863904	0.0	0.0	0.0	0.51606277	0.0	0.002326199999999834	0.050976699999999986	0.0	0.04471541999999995	1.0	0.00366823000000005	0.05223836000000004	0.0	0.0	0.03287726999999996	0.04826361000000001	0.0	0.003004050000000036	0.0030421400000000265	0.0	0.0	0.0	0.026168289999999983	0.0	0.0	0.45041931999999996	0.0023863800000000213	0.0	0.0	0.0	0.0	0.03217143	0.04454941000000001	0.0	0.03493678	0.0	0.0	0.022661359999999964	0.003981719999999966	0.0	0.0	0.0	0.0
NC_052976_Pseudomonas_phage_PspYZU01	0.03373179000000004	0.0	0.005130590000000046	0.02211335000000003	0.0	0.15616646	0.0	0.003175840000000041	0.0	0.02264657999999997	0.0	0.00529541	0.045140549999999946	0.0	0.020258609999999955	0.021567199999999898	0.0	0.01832144999999996	0.0	0.0	0.026519170000000036	0.13982585000000003	0.0	0.02629727000000004	0.0	0.0	0.0011821600000000432	0.006568910000000039	0.18092808000000005	0.002468310000000029	0.0	0.020514350000000015	0.0054046800000000506	0.012543149999999947	0.0	0.0	0.0	0.01848978000000001	0.002337240000000018	0.0	0.012334949999999956	0.02813776000000001	0.0	0.18254926000000005	0.0	0.0	0.032340429999999976	0.002129020000000037	0.010724859999999947
KJ133694_Brucella_phage_141_19	0.0056494799999999845	0.0	0.0015407299999999902	0.0	0.0	0.0018811800000000378	0.0	0.05054042999999997	0.0	0.0	0.0	0.0036520799999999465	0.0050440899999999456	0.0	0.013931519999999975	0.0	0.0	0.013863309999999962	0.99448487	0.0018740499999999605	0.011448999999999931	0.0	0.0	0.001561730000000039	0.004682300000000028	0.0	0.0	0.0	0.004046699999999848	0.002072219999999958	0.0	0.0	0.0034533799999999504	0.005249060000000028	0.0	0.0	0.0	0.020418629999999993	0.0	0.0	0.017932280000000023	0.0024319900000000505	0.0	0.004042659999999976	0.0	0.0019208699999999634	0.0023023800000000483	0.0	0.0021063399999999843
MK448872_Streptococcus_phage_Javan20	0.028739120000000007	0.0	0.0008061400000000107	0.003986460000000025	0.0	0.040432470000000054	0.0	0.009711519999999974	0.0	0.0	0.0	0.0	0.032475229999999966	0.0	0.0	0.0	0.0	0.0	0.0033933800000000014	0.002231670000000019	0.0	0.03421810999999997	0.0	0.010490540000000048	0.0	0.0	0.0	0.0	0.04344576	0.0	0.0	0.0	0.0	0.0	0.0	0.0	0.0	0.0	0.0	0.0	0.0	0.0	0.0	0.04523111999999996	0.0	0.0	0.03788753	0.0	0.009329860000000023
KP792623_Rhodoferax_phage_P26218	0.03537153999999998	0.0043022299999999625	0.001917269999999971	0.026444470000000053	0.014475009999999955	0.03547794000000004	0.0	0.0065560099999999455	0.0	0.0	0.0	0.0	0.035679490000000036	0.003222959999999997	0.0	0.0	0.0	0.0	0.003110499999999905	0.006422260000000013	0.0	0.02414733999999996	0.0032497200000000115	0.0	0.006287779999999965	0.0	0.016261129999999957	0.0036810800000000032	0.03010904000000003	0.0	0.0	0.0	0.0017366199999999665	0.002768729999999997	0.0	0.0	0.0	0.004566329999999952	0.0	0.0	0.006037089999999967	0.006885620000000037	0.0	0.03009280000000003	0.0	0.004350430000000016	0.035887319999999945	0.0075969000000001285	0.009629740000000053
MK291445_Paracoccus_phage_vB_PyeM_Pyei1	0.0	0.0	0.001813949999999953	0.0	0.0	0.030207349999999966	0.0	0.005438350000000036	0.0	0.0	0.0	0.0017310499999999562	0.0	0.0	0.0	0.0	0.0	0.0	0.0	0.0	0.0	0.020261740000000028	0.0	0.01637489999999997	0.0	0.0	0.0	0.0	0.02204236000000004	0.0	0.004666770000000042	0.0	0.001625569999999965	0.0037939000000000167	0.0	0.0	0.0	0.0	0.05169562000000005	0.0	0.0	0.0	0.0	0.021836599999999984	0.0	0.0	0.0072617400000000165	0.0	0.0
MK291444_Paracoccus_phage_vB_PthS_Pthi1	0.0	0.0	0.0	0.0	0.0	0.004741839999999997	0.0	0.0018669300000000444	0.0	0.0	0.0	0.0	0.0	0.0	0.0	0.0	0.004781469999999954	0.0	0.0	0.0	0.0	0.00714906000000004	0.017419040000000052	0.019425829999999977	0.0	0.0	0.0	0.0	0.004184720000000031	0.0	0.0	0.0	0.0	0.0	0.0	0.0	0.0	0.0	0.0	0.0	0.0	0.0	0.0	0.0041804600000000525	0.004267180000000037	0.0	0.0	0.0058432899999999455	0.0
CP011103_Listeria_phage_LWP01	0.026427479999999948	0.0	0.0	0.0027948500000000154	0.0	0.03916909000000002	0.0	0.0027066399999999824	0.0	0.0	0.0	0.0	0.028285879999999985	0.003589199999999959	0.0021100099999999955	0.0	0.0019707599999999603	0.004198490000000055	0.0	0.0	0.002413949999999998	0.02778919000000002	0.0026670600000000544	0.0	0.0	0.0	0.0	0.007949560000000022	0.05310857000000002	0.0	0.0	0.0	0.0	0.003944640000000055	0.0	0.0	0.0	0.004635379999999967	0.0	0.0	0.0019566500000000042	0.0030343600000000137	0.0	0.051628989999999986	0.0019280299999999695	0.0	0.04163536999999995	0.0	0.00858702
MT708544_Rhizobium_phage_Palo	0.0	0.06711988000000002	0.002965569999999973	0.0	0.0	0.0	0.13929334000000004	0.0	0.06599007999999995	0.0	0.053060030000000036	0.005256489999999947	0.0	0.003175249999999963	0.0	0.0	0.0016469900000000148	0.0	0.0	0.004277349999999958	0.0	0.0	0.005328109999999997	0.014305229999999947	0.002099960000000012	0.06846361999999995	0.0016985499999999654	0.0	0.0036363299999999654	0.0	0.31149057999999996	0.0	0.004901080000000002	0.006916550000000021	0.13557423999999996	0.06956468000000005	0.5748602199999999	0.0	0.0	0.57224217	0.0	0.00488398000000001	0.052348320000000004	0.0019626400000000155	0.0	0.007357300000000011	0.0	0.0	0.0026851700000000145
NC_042082_Stenotrophomonas_phage_vB_SmaS_DLP_5	0.04768298000000004	0.0016749000000000347	0.004129819999999951	0.03663103999999995	0.0	0.032927249999999963	0.0031449599999999744	0.0011937100000000145	0.002423540000000002	0.051462099999999955	0.0	0.008552549999999992	0.03567244000000003	0.0026639600000000208	0.022370300000000176	0.043370640000000016	0.006796950000000024	0.028525649999999958	0.0017149199999999531	0.011135670000000042	0.01995765000000005	0.03553508999999999	0.0	0.0015387500000000331	0.012094759999999982	0.0	0.0	0.0	0.018786129999999956	0.002011580000000013	0.0025069699999999973	0.04089067999999996	0.008846620000000027	0.0065747900000000525	0.0029678699999999836	0.0011729799999999901	0.0	0.022666089999999972	0.0020996999999999266	0.0	0.025289540000000055	0.008915050000000035	0.0	0.021600779999999986	0.007873690000000044	0.012432310000000002	0.0014870200000000056	0.0	0.010487730000000028
NC_052964_Pseudomonas_phage_Epa5	0.07606972000000001	0.010257800000000095	0.004292030000000002	0.13743647000000003	0.0	0.006794909999999987	0.0	0.0	0.0	0.0	0.0	0.007583950000000006	0.08132921999999998	0.0	0.014889739999999985	0.0	0.0	0.012547580000000003	0.0	0.0	0.00492486999999997	0.0	0.013079359999999984	0.0	0.001682790000000045	0.0	0.0	0.0	0.0	0.0	0.0	0.0	0.007143259999999985	0.019450879999999948	0.0	0.009629820000000011	0.0	0.004880019999999985	0.0	0.0	0.012166519999999958	0.0016818800000000245	0.009138289999999993	0.0	0.0	0.0021362099999999717	0.027561480000000027	0.0	0.04063936999999995
KJ133691_Brucella_phage_11sa_141	0.005640289999999992	0.0	0.001539969999999946	0.0	0.0	0.0018779700000000066	0.0	0.05043635999999996	0.0	0.0	0.0	0.003649569999999991	0.005035409999999962	0.0	0.013903629999999945	0.0	0.0	0.013835689999999956	0.99946381	0.0018713599999999886	0.011426660000000033	0.0	0.0	0.0015583399999999914	0.004675070000000003	0.0	0.0	0.0	0.004039800000000149	0.0020707599999999493	0.0	0.0	0.0034511099999999795	0.0052435400000000465	0.0	0.0	0.0	0.020378620000000014	0.0	0.0	0.01789660999999998	0.0024283600000000183	0.0	0.004035769999999994	0.0	0.0019180100000000255	0.0022975100000000026	0.0	0.0021026299999999942
MN988465_Rhizobium_phage_RHph_TM26	0.03661793999999996	0.00918116999999996	0.005149969999999948	0.14272320000000005	0.0	0.002322629999999992	0.0	0.00544235000000004	0.0	0.0	0.008308940000000042	0.006498840000000006	0.05475618000000004	0.0	0.002033900000000033	0.0	0.01825041999999999	0.0020252600000000287	0.0	0.0	0.0	0.01128259999999992	0.0	0.0	0.006167699999999998	0.008689600000000075	0.001342699999999919	0.009299720000000011	0.004703250000000048	0.00702071999999998	0.0	0.0	0.006161340000000015	0.01501364999999999	0.0	0.007299440000000046	0.0	0.0	0.001968060000000049	0.0	0.002024380000000048	0.0014505200000000107	0.008340959999999953	0.004752499999999937	0.016269280000000053	0.007069859999999983	0.015436310000000009	0.0051379400000000075	0.0078091099999999525
MT647605_Pelagibacter_phage_Lederberg_EXVC029P	0.0	0.024067139999999987	0.0	0.0	0.17483156	0.0	0.0	0.005332310000000007	0.022496109999999958	0.0	0.01778970999999996	0.0	0.0	0.011762089999999947	0.0	0.0	0.0	0.0	0.0	0.0	0.0	0.0	0.006071869999999979	0.0	0.0	0.01986553999999996	0.37879759	0.0	0.0	0.0	0.0	0.0	0.0	0.0	0.0	0.05359389000000003	0.0	0.0	0.0	0.0	0.0	0.0	0.01762741000000001	0.0	0.0	0.0	0.05835528999999995	0.06405627000000003	0.0
MK448825_Streptococcus_phage_Javan639	0.02686909000000004	0.0	0.0	0.006371499999999974	0.0	0.03568015000000002	0.0	0.005680649999999954	0.0	0.0	0.0	0.0	0.03347919999999993	0.0	0.0	0.0	0.0	0.0	0.005011180000000004	0.0	0.0	0.03260419999999997	0.0	0.012204830000000055	0.0020027299999999526	0.0	0.0	0.0	0.042013129999999954	0.000866739999999977	0.0	0.0	0.0	0.0	0.0	0.0	0.0	0.0	0.0	0.0	0.0	0.0	0.0	0.043865829999999995	0.0	0.0	0.04011105000000004	0.0	0.00899154999999996
MZ926748_Pseudomonas_phage_AIIMS_Plu_RaNi	0.11794773999999997	0.012253949999999958	0.014443980000000023	0.26514523	0.0	0.0040712400000000315	0.0	0.0	0.005114430000000003	0.0	0.019080439999999976	0.020534720000000006	0.13292499999999996	0.0064160100000000275	0.04663223999999999	0.0	0.014294730000000033	0.04086509000000005	0.0	0.005194189999999987	0.027430979999999994	0.001777649999999964	0.005866710000000053	0.002024429999999966	0.007621180000000005	0.019450619999999974	0.0	0.0	0.0	0.006444549999999993	0.0	0.0	0.020039110000000027	0.036755839999999984	0.0	0.022466650000000032	0.0	0.025113819999999953	0.0	0.0	0.030656869999999947	0.004622349999999997	0.019017170000000028	0.0	0.010854319999999973	0.006257300000000021	0.018135759999999945	0.009189840000000005	0.04549329000000002
NC_027296_Rhizobium_phage_RHEph06	0.005104740000000052	0.0	0.0007033199999999518	0.0	0.0	0.0	0.0	0.011698190000000053	0.0	0.0	0.0	0.0	0.006431520000000024	0.0	0.06895998000000003	0.0	0.0	0.07066505999999995	0.009527210000000008	0.0	0.06613117000000002	0.013498180000000026	0.0	0.0	0.0	0.0	0.0	0.0	0.004395649999999973	0.003328560000000036	0.0	0.0	0.002022190000000035	0.004663230000000018	0.0	0.0	0.004958609999999974	0.06551713999999997	0.0054503200000000085	0.002278459999999982	0.07263527999999997	0.0	0.0	0.004445939999999982	0.0	0.0	0.0	0.0	0.0
MK448883_Streptococcus_phage_Javan244	0.02938993000000001	0.0	0.0006034200000000212	0.006983239999999946	0.0	0.03905320999999995	0.0	0.00871029000000001	0.0	0.0	0.0	0.0	0.03247681000000002	0.0	0.0	0.0	0.0	0.0	0.0023145199999999866	0.0	0.0	0.031185750000000012	0.0	0.009669060000000007	0.0	0.0	0.0	0.0	0.041283709999999973	0.0	0.0	0.0	0.0	0.0	0.0	0.0	0.0	0.0	0.0	0.0	0.0	0.0	0.0	0.04198546999999997	0.0	0.0	0.03619775000000003	0.0	0.008487199999999917
MK448717_Streptococcus_phage_Javan25	0.02761999000000004	0.0	0.000821559999999999	0.00670833000000004	0.0	0.03979392000000004	0.0	0.009589729999999963	0.0	0.0	0.0	0.0	0.03453216999999997	0.0	0.0	0.0	0.0	0.0	0.0022366999999999804	0.0	0.0	0.03427418999999998	0.0	0.015026369999999956	0.0	0.0	0.0	0.0	0.042677040000000055	0.0	0.0	0.0	0.00101907999999995	0.003000430000000054	0.0	0.0	0.0	0.0	0.0	0.0	0.0	0.0	0.0	0.04445522999999996	0.0	0.0	0.041759800000000014	0.0	0.008883560000000013
KX522565_Wolbachia_phage_WO	0.0	0.0	0.0017764999999999587	0.0	0.0	0.021052359999999992	0.0	0.0	0.0	0.0	0.0	0.001961940000000051	0.0	0.0	0.0	0.0	0.0	0.0	0.0	0.0	0.0031065300000000517	0.017751390000000034	0.0	0.015954959999999963	0.0	0.0	0.0	0.003953399999999996	0.01850426999999999	0.0012686699999999718	0.0	0.0	0.002101279999999983	0.0	0.0	0.0	0.0	0.0	0.05836140999999995	0.0	0.0	0.0	0.0	0.0187423000000001	0.0	0.0	0.0	0.003333869999999961	0.0
MN602268_Bacteriophage_DSS3_MAL1	0.02979759000000004	0.009135090000000012	0.0792931	0.028338419999999975	0.0015150699999999517	0.009174869999999946	0.0021053800000000455	0.0010474000000000316	0.007059979999999966	0.0	0.015546550000000048	0.10489388	0.026760090000000014	0.011054070000000027	0.011428459999999974	0.002829109999999968	0.021862640000000044	0.012739550000000044	0.005215560000000008	0.015150679999999972	0.01282196999999996	0.010869629999999963	0.012973710000000027	0.020101180000000052	0.011207689999999992	0.010006969999999948	0.0	0.0006449099999999985	0.013130549999999963	0.027711379999999952	0.0032635300000000145	0.0	0.10115244000000001	0.12675278999999995	0.0	0.017072879999999957	0.0	0.007269250000000005	0.002606589999999964	0.0	0.008269560000000009	0.015958070000000046	0.016783019999999982	0.010304149999999956	0.02573831999999998	0.010566920000000035	0.008684939999999974	0.0	0.029750420000000055
MZ927746_Pseudomonas_phage_Guyu	0.07184707000000001	0.0	0.0054256900000000385	0.11849670999999995	0.0	0.038853559999999954	0.0	0.0	0.0	0.04487165999999998	0.0	0.0063360500000000375	0.08425815000000003	0.0	0.61414594	0.04067564999999995	0.0029494599999999593	0.7094508900000001	0.014631880000000042	0.0030045400000000555	0.33813952	0.050486759999999964	0.0	0.0026015600000000028	0.0030387400000000397	0.0	0.0	0.0	0.020243160000000038	0.0	0.0	0.03772027	0.004567699999999952	0.010450190000000026	0.0	0.0	0.0	0.25952918999999997	0.0	0.0	0.86732414	0.0044983600000000346	0.0	0.02009238000000002	0.0	0.006017810000000012	0.0017677200000000282	0.0	0.024707460000000014
MT375520_Pelagibacter_phage_Bylgja_EXVC010P	0.027820179999999972	0.26574960999999997	0.01281505000000005	0.014323160000000001	0.028676840000000037	0.0	0.08055635000000005	0.002226199999999845	0.21479946000000005	0.0	0.35889143999999995	0.017703939999999974	0.005625879999999972	0.04124755999999996	0.0	0.0	0.009391689999999953	0.0	0.0	0.009130390000000044	0.0	0.0	0.03994025000000001	0.0	0.007201649999999948	0.29295934	0.04343735999999998	0.0	0.0	0.0023111099999999496	0.08343559999999994	0.0	0.017089600000000038	0.027355530000000017	0.08196550000000002	0.35117734	0.08037802000000005	0.0	0.0	0.08775847000000003	0.0	0.011951499999999893	0.34935991	0.0	0.010528940000000042	0.002352350000000003	0.0	0.010277419999999982	0.0
NC_020856_Sulfitobacter_phage_pCB2047_C	0.0	0.0	0.0	0.0	0.005150180000000004	0.0	0.0	0.30094933999999995	0.002509239999999968	0.0	0.0	0.0012143500000000307	0.0	0.0	0.0	0.0	0.005509710000000001	0.0	0.047307630000000045	0.005470580000000003	0.0032736899999999958	0.0	0.0	0.0	0.008642110000000036	0.0	0.0046034099999999745	0.0	0.01224548999999997	0.0033120700000000003	0.0	0.0	0.0010617400000000332	0.0	0.0	0.0	0.0	0.005154380000000014	0.0	0.0	0.0051571400000000045	0.0027051599999999842	0.0	0.015607389999999999	0.005410580000000054	0.0029576300000000444	0.002380429999999989	0.0	0.0018399900000000136
MT118296_Pseudomonas_phage_Epa19	0.24162821	0.0	0.013896589999999986	0.19645411999999995	0.0	0.05613199999999996	0.0	0.0	0.0	0.06319723	0.020431960000000027	0.021259020000000017	0.24485741000000005	0.0	0.07003974999999996	0.06186347000000003	0.011446219999999951	0.06785178999999997	0.0	0.0038082799999999972	0.05225402999999995	0.05422880000000008	0.01829122999999999	0.004008149999999988	0.0	0.020606319999999956	0.0	0.0	0.03259975000000004	0.005590129999999971	0.0	0.06062866	0.02012734000000005	0.03613158000000005	0.0	0.020276379999999983	0.0	0.07047718000000003	0.0	0.0	0.05616958000000005	0.0	0.020597109999999974	0.03346170999999998	0.010794859999999962	0.004786390000000029	0.009494409999999953	0.006083680000000036	0.04345933000000002
NC_049436_Ruegeria_phage_vB_RpoP_V13	0.008525450000000045	0.0	0.0022432799999999586	0.014478890000000022	0.0	0.0	0.0	0.0	0.0	0.00463614999999995	0.006867109999999954	0.0043919599999999726	0.013183849999999997	0.005796900000000105	0.002793409999999996	0.003415350000000039	0.55391407	0.0030209700000000117	0.0	0.18907549	0.0	0.003218499999999902	0.009786199999999967	0.0	0.20078737000000002	0.007641000000000009	0.0	0.0	0.005730550000000001	0.0023921999999998445	0.002929570000000048	0.0	0.005068350000000055	0.007867859999999949	0.0	0.007110049999999979	0.00654416999999996	0.0	0.0	0.008783580000000013	0.002966589999999991	0.1990795999999999	0.007241460000000033	0.007144029999999968	0.5470116	0.19218535000000003	0.0	0.0	0.005750189999999988
MK448719_Streptococcus_phage_Javan255	0.02843819999999997	0.0	0.0	0.006455479999999958	0.0	0.03338965999999999	0.0	0.00663018999999998	0.0	0.0	0.0	0.0	0.03010447000000005	0.0	0.0	0.0	0.0	0.0	0.0018960300000000485	0.0	0.0	0.029273829999999945	0.0	0.009078180000000047	0.0	0.0	0.0	0.0	0.040896800000000066	0.0	0.0	0.0	0.0	0.0043117900000000375	0.0	0.0	0.0	0.0	0.0	0.0	0.0	0.0	0.0	0.041212600000000044	0.0	0.0	0.03788440999999998	0.0	0.007980540000000036
MN996301_Ralstonia_phage_RpY1	0.039905670000000004	0.0	0.0038095099999999604	0.014257060000000044	0.06943752999999997	0.027795090000000022	0.0	0.008524379999999998	0.0052021100000000375	0.0	0.0	0.0057738600000000195	0.042402220000000046	0.0	0.0021959900000000365	0.0	0.0	0.0020871399999999873	0.005751770000000045	0.0	0.0	0.004788409999999965	0.0	0.004003599999999996	0.0	0.0	0.07548284999999999	0.0	0.021072560000000018	0.0	0.0	0.0	0.0052934799999999615	0.012424820000000003	0.0	0.0	0.0	0.002316760000000029	0.0	0.0	0.0	0.0019966999999998514	0.0	0.020820619999999956	0.0	0.0	0.8173778899999999	0.0	0.0068941999999999615
NC_005045_Pseudomonas_phage_phiKMV	0.0	0.06282425000000003	0.0	0.0	0.0	0.0	0.90476143	0.0	0.054552449999999975	0.0	0.06463649999999999	0.0	0.0	0.0029485399999999995	0.0	0.0	0.0	0.0	0.0	0.0021292400000000322	0.0	0.005175880000000022	0.005140090000000042	0.004323630000000023	0.003747390000000017	0.06260432999999999	0.0	0.0	0.0	0.0	0.13479627000000005	0.0	0.0	0.0	0.86595541	0.06307938000000002	0.13756689999999994	0.0	0.0	0.13930156999999999	0.0	0.004922670000000018	0.06113855999999995	0.0	0.0	0.0033537700000000337	0.0	0.0	0.0
NC_041868_Paracoccus_phage_Shpa	0.0	0.002036649999999973	0.0	0.0	0.0	0.0	0.0	0.011252090000000048	0.004806879999999958	0.0	0.0033554799999999663	0.0	0.0	0.0	0.007335789999999953	0.0	0.0	0.009834809999999972	0.007466219999999968	0.0	0.0070307499999999745	0.0	0.011400379999999988	0.006617329999999977	0.0	0.003544400000000003	0.0	0.002280229999999994	0.005148119999999978	0.0	0.0	0.0	0.0	0.0	0.0	0.0033570099999999936	0.0	0.0060238400000000025	0.0	0.0	0.010830629999999952	0.0	0.0033211199999999552	0.005142749999999974	0.0	0.0	0.0	0.017125159999999973	0.0
KC556896_Brucella_phage_S708	0.005858350000000012	0.0	0.0015575700000000081	0.0	0.0	0.0019542700000000357	0.0	0.04280092000000002	0.0	0.0	0.0	0.002318500000000001	0.005241779999999974	0.0	0.014643669999999998	0.0	0.0	0.014531159999999987	0.94324757	0.0	0.012035079999999976	0.0	0.0	0.0	0.0	0.0	0.0	0.0	0.0	0.0	0.0	0.0	0.002758530000000037	0.005372869999999974	0.0	0.0	0.0	0.020044759999999995	0.0	0.0	0.01816587000000003	0.0	0.0	0.0	0.0	0.0	0.0016744800000000337	0.0	0.0021910099999999932
KJ133699_Brucella_phage_281_141	0.005656780000000028	0.0	0.0015413300000000074	0.0	0.0	0.0018837299999999724	0.0	0.05061395999999996	0.0	0.0	0.0	0.0036540699999999537	0.0050509899999999774	0.0	0.013953710000000008	0.0	0.0	0.01388526999999995	0.99119111	0.001876180000000005	0.01146676999999996	0.0	0.0	0.00156442999999995	0.004688040000000004	0.0	0.0	0.0	0.004052179999999961	0.0020733699999999633	0.0	0.0	0.003455180000000002	0.005253440000000054	0.0	0.0	0.0	0.02045043999999996	0.0	0.0	0.017960639999999972	0.002434869999999978	0.0	0.004048130000000039	0.0	0.0019231400000000454	0.002306240000000015	0.0	0.0021092900000000414
MK449007_Streptococcus_phage_Javan8	0.026596720000000018	0.0	0.0008060899999999815	0.0066125599999999896	0.0	0.04055253000000003	0.0	0.009709010000000018	0.0	0.0	0.0	0.0	0.03168329000000003	0.0	0.0	0.0	0.0	0.0	0.003397789999999956	0.0021793999999999425	0.0	0.03457222000000004	0.0	0.009349449999999981	0.0	0.0	0.0	0.0	0.043128489999999964	0.0	0.0	0.0	0.0	0.0	0.0	0.0	0.0	0.0	0.0	0.0	0.0	0.0	0.0	0.043503150000000046	0.0	0.0	0.04160558999999997	0.0	0.009532080000000054
MT711888_Pseudomonas_phage_Dolphis	0.0	0.0	0.0021533900000000328	0.008385700000000051	0.0025967799999999652	0.0064540699999999784	0.0	0.008664789999999978	0.0	0.0	0.0	0.004333550000000019	0.0012203600000000314	0.0	0.007677480000000014	0.0	0.0030648399999999576	0.007587039999999989	0.006946629999999954	0.003815180000000029	0.005716449999999984	0.0037338500000000385	0.0	0.01240684999999997	0.002438709999999955	0.0	0.0	0.002427289999999971	0.006205039999999995	0.009021979999999985	0.0018441399999999941	0.0	0.0037205099999999547	0.004774599999999962	0.0	0.0	0.0	0.004995500000000042	0.02120685	0.0	0.006691769999999986	0.0036463899999999994	0.0	0.006228189999999967	0.002039580000000041	0.004569370000000017	0.002634079999999983	0.0	0.0
NC_041934_Pseudomonas_phage_LKO4	0.14931938	0.008750919999999995	0.014724610000000027	0.88661592	0.0	0.05481524000000004	0.0	0.0027569100000000013	0.0	0.05351994999999998	0.01079401999999996	0.017323479999999947	0.19297465000000003	0.0	0.11858347999999996	0.056205649999999996	0.014596289999999956	0.11607820999999996	0.0	0.005362419999999979	0.08783467	0.05237486000000002	0.0	0.0035322899999999935	0.004553229999999964	0.00566222999999999	0.0	0.0	0.025005130000000042	0.005201470000000041	0.0	0.049441650000000004	0.01276898999999998	0.03438445999999995	0.0	0.010649180000000036	0.0	0.09772868999999995	0.0010956899999999825	0.0	0.11616567	0.0011736599999999653	0.010460369999999997	0.024625459999999988	0.012855139999999987	0.00460596000000002	0.010222049999999983	0.006278169999999972	0.042640789999999984
NC_029097_Rhodobacter_phage_RcTitan	0.06678382000000005	0.0	0.008821999999999885	0.08603307999999998	0.003117570000000014	0.02599324000000003	0.0	0.0	0.0037000499999999548	0.03205491000000005	0.0	0.004991140000000005	0.07180682999999999	0.002187170000000016	0.26420876000000004	0.03368141000000002	0.0	0.34020598	0.01136073999999998	0.0	0.89012609	0.040934460000000006	0.002617309999999984	0.004902810000000035	0.0	0.0	0.0	0.0	0.02176761000000005	0.001804299999999981	0.00212931999999999	0.026610750000000016	0.006903949999999992	0.009699670000000049	0.0	0.0	0.0	0.24430149	0.0	0.0	0.32853538000000004	0.0	0.0	0.024988189999999966	0.0	0.0015563100000000052	0.0	0.0	0.024783760000000044
MH015253_Ruegeria_phage_vB_RpoP_V21	0.008510559999999945	0.0	0.004696480000000003	0.014886770000000049	0.0	0.0	0.0	0.0	0.003290959999999954	0.0	0.0060770199999999885	0.006807120000000055	0.013981629999999967	0.0034374299999999636	0.0028071600000000307	0.003667590000000054	0.99387729	0.0027971799999999547	0.0	0.19718031999999996	0.0	0.0	0.0	0.0	0.21094358999999996	0.006055800000000056	0.0	0.0	0.005265280000000039	0.0030933400000000555	0.0	0.0	0.006576869999999957	0.013462569999999952	0.0	0.006182669999999946	0.0017026500000000278	0.0	0.0	0.0	0.002852769999999949	0.20905755000000004	0.00608301	0.005215509999999979	0.6156277	0.20139512000000004	0.0	0.0	0.007918800000000004
KY006853_Erythrobacter_phage_vB_EliS_R6L	0.03404474000000002	0.0	0.0012666900000000147	0.046231829999999974	0.0	0.02436589999999994	0.0	0.007695600000000025	0.0	0.025720019999999955	0.0	0.003252359999999954	0.03804947999999997	0.0	0.06207459999999987	0.02922298000000001	0.0	0.04083013999999996	0.0064948299999999515	0.0	0.054691900000000016	0.02507730000000008	0.016195199999999965	0.00824722	0.0	0.0	0.0014329699999999779	0.007672470000000042	0.01894404999999999	0.0008915299999999737	0.0	0.02676683999999996	0.002847090000000052	0.008729070000000005	0.0	0.0	0.0	0.061002189999999956	0.0035650799999999983	0.0	0.03881807000000004	0.0	0.003581920000000016	0.02012084000000003	0.0	0.002059849999999974	0.0	0.0021946400000000255	0.0020905599999999636
NC_048048_Caulobacter_phage_CcrSC	0.018474380000000012	0.0037664400000000375	0.80337752	0.013644189999999945	0.0	0.004383779999999948	0.0	0.0007976999999999013	0.005171979999999965	0.00039772999999998504	0.015867439999999955	0.17662694	0.008131949999999999	0.0061444699999999575	0.007346030000000003	0.0013546100000000338	0.004396019999999945	0.004565319999999984	0.0015396199999999638	0.0018630899999999562	0.00877766999999996	0.002956309999999962	0.004067429999999983	0.01378210000000002	0.0018928799999999857	0.010496559999999988	0.0	0.0	0.004965149999999974	0.015565629999999997	0.0029771200000000553	0.00041489999999999583	0.19003492	0.08048438000000002	0.0	0.013091920000000035	0.0029799499999999535	0.004661399999999927	0.0007732799999999873	0.002950079999999966	0.005568409999999968	0.0018898899999999497	0.016012510000000035	0.004159570000000001	0.004209290000000032	0.002659889999999998	0.004206719999999997	0.0005564300000000522	0.01630476999999997
NC_025429_Rhizobium_phage_vB_RleM_P10VF	0.01040816	0.002646079999999995	0.008539199999999969	0.008173599999999892	0.0	0.0012331199999999765	0.0024233099999999563	0.0016873699999999658	0.0	0.0	0.005883760000000016	0.006434669999999976	0.007582699999999942	0.0034655099999999495	0.0027395799999999637	0.0	0.0050513699999999995	0.003095590000000037	0.0	0.0014049999999998786	0.0	0.0033026800000000023	0.0023637800000000375	0.0015587700000000426	0.0	0.006322680000000025	0.0	0.0	0.001137520000000003	0.07820978	0.0	0.0	0.009276619999999958	0.014351870000000044	0.002223300000000039	0.005840529999999955	0.0010701800000000317	0.0	0.004088349999999963	0.001722620000000008	0.0011691999999998703	0.0	0.007992070000000018	0.001351250000000026	0.003582030000000014	0.0027131200000000133	0.0	0.001202620000000043	0.004349469999999966
MN698248_Pelagibacter_phage_HTVC202P	0.006160920000000014	0.043411190000000044	0.0005360599999999494	0.012086249999999965	0.01832392999999999	0.0	0.0	0.0032159499999999674	0.0	0.0	0.02676957000000002	0.0008357799999999527	0.012302829999999987	0.0	0.0	0.0	0.0	0.0	0.0	0.0	0.0	0.0	0.03059531999999998	0.008983089999999971	0.0	0.025912399999999947	0.02330969999999999	0.0	0.0	0.0	0.001770280000000013	0.0	0.0006955299999999998	0.0	0.0	0.0	0.0	0.0	0.0	0.0	0.0	0.0	0.030577889999999996	0.0037969700000000106	0.0	0.0	0.0	0.40518025999999996	0.0
LN610577_Pseudomonas_phage_vB_PaeS_PAO1_Ab18	0.22916327000000003	0.008556230000000054	0.01649487999999999	0.31481265	0.0	0.05910857000000003	0.0	0.0	0.004144979999999965	0.05437007999999999	0.01711130999999999	0.026651349999999963	0.27577907999999995	0.0052615200000000195	0.09519694000000001	0.053662059999999956	0.013267609999999985	0.09291346	0.0	0.004664219999999997	0.07119335999999998	0.04105009999999998	0.02069445000000003	0.006189070000000019	0.0034768800000000155	0.016403570000000034	0.0	0.0	0.019616480000000047	0.0074885599999999775	0.0	0.053159499999999915	0.02459376999999996	0.042304220000000003	0.0	0.02046937999999998	0.004256469999999957	0.07365067000000003	0.0	0.0	0.06900638000000003	0.0062948299999999735	0.016977330000000013	0.019705980000000012	0.010085589999999978	0.008414339999999965	0.017205389999999987	0.014814050000000023	0.04999403999999996
MT375527_Pelagibacter_phage_Hroenn_EXVC015P	0.02807685999999998	0.26059968	0.012977250000000051	0.013789209999999996	0.029019550000000005	0.0	0.07101305999999996	0.001791250000000022	0.21941053	0.0	0.34380549000000005	0.017903219999999997	0.0056516699999999975	0.04177538999999997	0.0	0.0	0.010558699999999921	0.0	0.0	0.009165179999999995	0.0	0.0	0.03977019999999998	0.0	0.007231259999999962	0.31818511000000005	0.04202700000000004	0.0	0.0	0.002315419999999957	0.0856068000000001	0.0	0.017080529999999983	0.027209559999999966	0.07288364000000003	0.34359602	0.08022914000000003	0.0	0.0	0.08111586999999998	0.0	0.01177921000000004	0.33934202	0.0	0.010713769999999956	0.0023616800000000326	0.0	0.008825430000000023	0.0
MH598800_Pelagibacter_phage_HTVC031P	0.029337979999999986	0.31090764000000004	0.01336824999999997	0.007085450000000049	0.042727659999999945	0.0	0.06385116000000002	0.001958119999999952	0.24117297000000004	0.0	0.49391222	0.018507289999999954	0.006450120000000004	0.04742981000000002	0.0	0.0	0.006095579999999989	0.0	0.0	0.00851221000000002	0.0	0.0	0.03301204999999996	0.0	0.006131710000000012	0.45627023	0.020173459999999976	0.0	0.0	0.003436609999999951	0.07637369000000005	0.0	0.019282409999999972	0.028110269999999993	0.06222797000000002	0.4478059	0.07131741999999996	0.0	0.0	0.07208641999999998	0.0	0.011329979999999962	0.48271091	0.0	0.005220820000000015	0.00809051000000005	0.0	0.01599181000000005	0.0
MN862068_Brevundimonas_phage_vB_BsubS_Delta	0.11947867000000001	0.0	0.021972410000000053	0.11033140000000008	0.0	0.042100000000000026	0.0	0.0	0.0	0.030946189999999985	0.023286150000000005	0.037340159999999956	0.11264443999999996	0.0	0.06498585000000001	0.03221931	0.013526040000000017	0.07906740999999995	0.0029368400000000516	0.005127930000000003	0.058076519999999965	0.03257315000000005	0.0	0.004049689999999995	0.006670139999999991	0.023263990000000012	0.0	0.005483420000000017	0.03247228999999996	0.004445350000000015	0.0	0.02708387999999995	0.025613589999999964	0.03568797000000001	0.0	0.02295961000000002	0.0	0.06507459000000004	0.0	0.0	0.06548582000000003	0.006416300000000041	0.022899859999999994	0.029084699999999963	0.01468166000000004	0.0051075800000000005	0.027122239999999964	0.0	0.03381687
MH015255_Ruegeria_phage_vB_RpoS_V10	0.027513230000000055	0.006880890000000028	0.07744490999999998	0.03134897999999997	0.0	0.008203249999999995	0.0	0.0	0.006911290000000014	0.0	0.01699410999999995	0.09856412999999997	0.021173609999999954	0.012160150000000036	0.018665189999999998	0.0033079599999999987	0.02042626999999997	0.018053509999999995	0.0033233599999999974	0.014072600000000102	0.008112589999999975	0.009749530000000006	0.012703149999999996	0.020979099999999917	0.01000553000000004	0.009928469999999967	0.0	0.0005914599999999881	0.010311520000000018	0.024771690000000013	0.0	0.0	0.09852364999999996	0.12822619000000002	0.0	0.017450159999999992	0.0038264900000000157	0.008087480000000036	0.0	0.0037730499999999445	0.011614739999999957	0.014929699999999824	0.016925729999999972	0.01025423999999997	0.021307899999999935	0.009615629999999986	0.007807879999999989	0.0	0.032258659999999995
KJ133690_Brucella_phage_11sa_19	0.0056494799999999845	0.0	0.0015407299999999902	0.0	0.0	0.0018811800000000378	0.0	0.05046452999999995	0.0	0.0	0.0	0.0036520799999999465	0.0050440899999999456	0.0	0.013931519999999975	0.0	0.0	0.013863309999999962	0.99433167	0.0018740499999999605	0.011448999999999931	0.0	0.0	0.001561730000000039	0.004661800000000049	0.0	0.0	0.0	0.004046699999999848	0.002072219999999958	0.0	0.0	0.0034533799999999504	0.005249060000000028	0.0	0.0	0.0	0.020418629999999993	0.0	0.0	0.017932280000000023	0.0024319900000000505	0.0	0.004042659999999976	0.0	0.0019208699999999634	0.0023023800000000483	0.0	0.0021063399999999843
MK613349_Roseobacter_phage_CRP_7	0.0	0.04207693000000001	0.0017352400000000268	0.0	0.002634490000000045	0.0	0.007086480000000006	0.015396889999999996	0.043196259999999986	0.0	0.037889729999999955	0.0017080000000000428	0.001676470000000041	0.050315219999999994	0.0	0.0	0.005872419999999989	0.0	0.0	0.013935290000000045	0.0	0.0	0.058434509999999995	0.0	0.012352469999999949	0.03288197999999998	0.016910789999999953	0.0	0.0	0.008028820000000048	0.012425759999999952	0.0	0.003404219999999958	0.005263640000000014	0.006280699999999917	0.034261479999999955	0.010550759999999992	0.0	0.0	0.010674650000000008	0.0	0.01572362000000005	0.03731677	0.0	0.00582399999999994	0.013688220000000029	0.0	0.0	0.0
NC_015466_Roseobacter_phage_RDJL_Phi_1	0.10227136000000003	0.002694540000000023	0.011848699999999934	0.07456976000000004	0.0	0.02396803000000003	0.0	0.005706340000000032	0.0	0.002366830000000042	0.005276139999999985	0.01337297000000004	0.13308379000000004	0.0	0.02991518999999998	0.002457480000000012	0.01768048	0.024290009999999973	0.004820880000000027	0.0020587199999999584	0.021455430000000053	0.02253267999999997	0.02106638000000005	0.05800886999999999	0.0009486199999999556	0.006162380000000023	0.0	0.008414530000000031	0.03679052000000005	0.001332719999999954	0.0	0.0021969600000000256	0.012664169999999975	0.02563241000000005	0.0	0.0061900700000000475	0.0	0.01744606000000004	0.0070747500000000185	0.0	0.023861139999999947	0.0020358700000000507	0.005729709999999999	0.0370003000000001	0.01555574000000004	0.002226359999999983	0.03453362000000004	0.0	0.02948885000000001
MZ326860_Stenotrophomonas_phage_Sonora	0.08860391999999995	0.008397899999999958	0.01919417999999995	0.34596897000000004	0.0	0.0034960800000000125	0.007637429999999945	0.0024867299999999926	0.004607420000000029	0.004650310000000046	0.0	0.02329667000000002	0.09037297	0.0	0.07731263	0.00635682999999998	0.0026147300000000095	0.07724498999999996	0.0	0.0	0.06172948	0.0	0.0	0.022648789999999974	0.0	0.0	0.0	0.0	0.0026856699999999734	0.00373051000000002	0.0	0.0	0.022244860000000033	0.042131609999999986	0.007242340000000014	0.0014734199999999475	0.0	0.06001327999999995	0.0	0.0	0.07339916999999996	0.0013024999999999842	0.0	0.003363809999999967	0.0014789000000000607	0.0036357000000000195	0.010166129999999995	0.006269700000000045	0.03940093
NC_028676_Sinorhizobium_phage_phiM9	0.010944430000000005	0.0018390299999999637	0.0073333199999999765	0.006613699999999834	0.003101869999999951	0.0011232399999999698	0.0021308899999999964	0.0	0.0	0.0	0.008135450000000044	0.009012250000000055	0.009469190000000016	0.003887349999999956	0.0027160299999999804	0.0	0.005108369999999973	0.002710290000000004	0.0	0.0015957699999999964	0.0	0.0033002500000000046	0.0021876000000000673	0.0018043599999999493	0.0	0.007969730000000008	0.0	0.0	0.0014839500000000116	0.08752150999999997	0.003159770000000006	0.0	0.007819119999999957	0.015512299999999923	0.0	0.008252040000000016	0.0015063600000000399	0.0	0.005276740000000002	0.001065059999999951	0.0012434099999999448	0.0	0.010638860000000028	0.0014482700000000293	0.004145500000000024	0.002880430000000045	0.0	0.0	0.003053360000000005
NC_047870_Rhizobium_phage_RHEph09	0.0	0.07238250000000013	0.0030139399999999927	0.0	0.0	0.0	0.13444513999999996	0.0	0.06857294999999997	0.0	0.07019350999999996	0.006035550000000001	0.0	0.0042556599999999944	0.0	0.0	0.0	0.0	0.0	0.006125260000000021	0.0	0.0	0.00441068	0.014527709999999971	0.002298869999999953	0.07055827000000003	0.0	0.0	0.005663960000000023	0.0030229400000000295	0.31618809000000003	0.0	0.005553359999999952	0.007272680000000031	0.13115219	0.07466751999999999	0.93637846	0.0	0.0	0.96703603	0.0	0.0026475299999999535	0.07095216000000004	0.0030834499999999876	0.0014258700000000513	0.007500419999999952	0.0	0.0	0.0037847500000000034
MW677525_Rhodobacter_phage_RcSimone_Hastad	0.15570744000000003	0.0027982699999999916	0.02432648999999998	0.14034274000000002	0.0	0.026549009999999984	0.0	0.0	0.0	0.011905260000000029	0.005294300000000085	0.031130690000000016	0.18092147999999997	0.0	0.07261658999999998	0.01722199000000002	0.015018050000000005	0.07150376000000003	0.004475400000000129	0.0	0.05831856999999996	0.021660360000000045	0.0	0.07697995999999996	0.0	0.005487479999999989	0.0	0.008971020000000052	0.023082869999999978	0.007259050000000045	0.011766240000000039	0.012529860000000004	0.028856430000000044	0.046344300000000116	0.0	0.005756279999999947	0.011361559999999993	0.04692850000000004	0.0	0.011257779999999995	0.06402127000000002	0.0	0.01086286000000003	0.023298559999999968	0.01319857000000002	0.0030386000000000024	0.04128841999999999	0.0	0.06141874000000003
MN698246_Pelagibacter_phage_HTVC112P	0.007181800000000127	0.011770179999999963	0.0014412499999999495	0.005572429999999962	0.015303469999999986	0.0	0.0	0.0	0.008910369999999945	0.0	0.004369419999999957	0.0012154399999999566	0.007903839999999995	0.0	0.0	0.0	0.0	0.0	0.0	0.0	0.0	0.0	0.03429040999999999	0.005491719999999978	0.0	0.0026637900000000547	0.03808677999999999	0.0	0.0	0.0	0.0015486200000000006	0.0	0.0010298000000000807	0.0	0.0	0.0073723500000000275	0.0	0.0	0.0	0.0	0.0	0.0	0.004236300000000082	0.0	0.0	0.0	0.0	0.33645225	0.0
MH598806_Pelagibacter_phage_HTVC119P	0.0029276999999999775	0.68121619	0.003801359999999976	0.008913210000000005	0.03135562000000003	0.0	0.06435468	0.0	0.26437688000000004	0.0	0.28537422	0.005513529999999989	0.0029868600000000356	0.04706752999999997	0.0	0.0	0.0	0.0	0.0	0.010515159999999968	0.0	0.0	0.03395904000000005	0.0	0.002569110000000041	0.26471146	0.053821600000000025	0.0	0.0	0.004371569999999991	0.08361607000000004	0.0	0.005584449999999963	0.007836430000000005	0.06241874000000003	0.29887982	0.07333299000000004	0.0	0.0	0.07418921	0.0	0.007817320000000016	0.28810269	0.0	0.0	0.007289410000000052	0.005743060000000022	0.011245359999999982	0.00368539999999995
MT188704_Mesorhizobium_phage_Cp1R7A_A1	0.014844010000000019	0.008015079999999952	0.07727426000000004	0.013300729999999983	0.0	0.0067498200000000175	0.0041220199999999485	0.0012591499999999867	0.00788412999999999	0.0	0.0071173199999999825	0.09786536000000001	0.016593089999999977	0.022278199999999915	0.013637809999999972	0.004927980000000054	0.011839099999999991	0.011332279999999972	0.0025056700000000154	0.01159275999999998	0.007897029999999972	0.008539329999999956	0.013632590000000055	0.02040481000000005	0.009012679999999995	0.0	0.0	0.0	0.009859480000000032	0.028413470000000052	0.0	0.0018378000000001116	0.09486366999999996	0.11847213000000001	0.004145379999999976	0.007168419999999953	0.01111061999999996	0.012490160000000028	0.0	0.010943090000000044	0.014247070000000028	0.01075587	0.0072443500000000105	0.012456209999999968	0.011903630000000054	0.008692199999999817	0.008571769999999979	0.0031074000000000934	0.026768429999999954
MK448906_Streptococcus_phage_Javan32	0.02761999000000004	0.0	0.000821559999999999	0.00670833000000004	0.0	0.03979392000000004	0.0	0.009589729999999963	0.0	0.0	0.0	0.0	0.03453216999999997	0.0	0.0	0.0	0.0	0.0	0.0022366999999999804	0.0	0.0	0.03427418999999998	0.0	0.015026369999999956	0.0	0.0	0.0	0.0	0.042677040000000055	0.0	0.0	0.0	0.00101907999999995	0.003000430000000054	0.0	0.0	0.0	0.0	0.0	0.0	0.0	0.0	0.0	0.04451888000000004	0.0	0.0	0.041759800000000014	0.0	0.008883560000000013
NC_021531_Cronobacter_phage_CR5	0.0013945100000000155	0.0	0.0009211999999999554	0.0	0.0	0.0	0.0	0.0	0.0	0.0	0.0	0.0010991099999999587	0.0016009599999999846	0.002029350000000041	0.0	0.0	0.0	0.0	0.0	0.00044336000000000375	0.0	0.0	0.0019243199999999794	0.0	0.0	0.0	0.0	0.0	0.0	0.003098420000000046	0.0	0.0	0.0010714699999999633	0.002125269999999957	0.0	0.0	0.0	0.0	0.0	0.0	0.0	0.0	0.0	0.0	0.0	0.0004930399999999446	0.0	0.0	0.0
MG897800_Pseudomonas_phage_vB_PaeS_C1	0.06923864000000002	0.0	0.004496309999999948	0.11121861	0.0	0.03997468999999998	0.0	0.0019040399999999957	0.0	0.046314570000000055	0.0	0.005697350000000045	0.08082479999999992	0.0	0.7544463	0.046849629999999975	0.003048519999999999	0.91160936	0.013787690000000019	0.0	0.33635317	0.05222724000000001	0.0	0.0	0.0	0.0	0.0	0.0	0.019738910000000054	0.0	0.0	0.038180360000000024	0.00675294999999998	0.012799059999999973	0.0	0.0	0.0	0.25407906999999996	0.0	0.0	0.76639298	0.0017643800000000098	0.0	0.01986460000000001	0.0	0.00254544000000001	0.002413070000000017	0.0	0.022787659999999987
MN695334_Synechococcus_phage_B3	0.006629000000000107	0.003731939999999989	0.008980079999999946	0.0020983900000000055	0.001167710000000044	0.0	0.0	0.0006760700000000286	0.0	0.0	0.010119300000000164	0.008711009999999964	0.007499279999999997	0.004074490000000042	0.001425820000000022	0.0	0.0023088300000000395	0.0006746699999999883	0.0017000700000000535	0.0	0.0006269399999999647	0.0	0.0033747299999999925	0.0	0.0	0.008057679999999956	0.002996769999999982	0.0	0.0	0.08328751000000001	0.0	0.0	0.008787089999999997	0.009076280000000048	0.0	0.005444310000000008	0.0	0.0008654599999999846	0.0026596199999999737	0.0	0.0005718200000000007	0.0011106899999999698	0.011112279999999974	0.0	0.002110949999999945	0.0	0.004407950000000049	0.0012835700000000116	0.003187460000000031
MT764845_Ruegeria_phage_Tedan	0.10116391000000002	0.0031539400000000217	0.0	0.06333712000000002	0.0	0.04194034000000002	0.0	0.006443100000000035	0.0	0.018169160000000018	0.0	0.0	0.12197727000000003	0.0	0.04477825000000002	0.016394679999999995	0.0021900599999999937	0.049992979999999965	0.0049395800000000545	0.0	0.03503714000000002	0.03600561000000002	0.01711786000000004	0.007650110000000043	0.0	0.0	0.0	0.003117860000000028	0.035877570000000025	0.0018665100000000434	0.0	0.015463059999999973	0.0007780200000000459	0.011829039999999957	0.0	0.0	0.0	0.03374893000000001	0.0	0.0	0.046323319999999946	0.0	0.0	0.037403489999999984	0.0030188100000000384	0.0	0.03099194999999999	0.0	0.022064760000000017
MN582058_MAG:_Caudovirales_sp._ctOwN3	0.016277549999999974	0.040197640000000034	0.006078479999999997	0.03137137999999995	0.008526680000000009	0.0042734300000000225	0.002093769999999995	0.007260130000000031	0.01752467999999996	0.0	0.031892279999999995	0.005094429999999983	0.013360009999999978	0.004006759999999998	0.0	0.0	0.003465319999999994	0.0	0.010066240000000004	0.0	0.0	0.005184709999999981	0.0	0.0019389899999999738	0.004686749999999962	0.026576799999999956	0.005042760000000035	0.002167130000000017	0.004880650000000042	0.004831310000000033	0.001489819999999975	0.0027377100000000043	0.004762909999999954	0.00943972000000004	0.0020298800000000394	0.004120750000000006	0.0	0.0	0.0	0.0	0.0	0.0014555699999999616	0.03364526999999995	0.004876400000000114	0.0019932200000000178	0.001848300000000025	0.007584170000000001	0.0034674000000001204	0.015065470000000025
MF403009_Agrobacterium_phage_Atu_ph08	0.0	0.0	0.0011598600000000125	0.0	0.005838840000000012	0.004126340000000006	0.0	0.00631316000000004	0.0	0.0	0.0	0.0037631999999999666	0.0	0.0036885800000000524	0.0	0.0	0.0	0.0	0.006773049999999947	0.0	0.0	0.0	0.006033320000000009	0.002914489999999992	0.0014809399999999862	0.0	0.004805370000000031	0.0	0.013566030000000007	0.004038070000000005	0.006836790000000037	0.0	0.002721900000000055	0.005418800000000057	0.0	0.0	0.003222460000000038	0.003785750000000032	0.001795290000000005	0.003242499999999926	0.001836810000000022	0.0025535399999999653	0.0	0.013136180000000053	0.0	0.0	0.003578839999999972	0.0016405200000000342	0.0
NC_049469_Sinorhizobium_phage_ort11	0.0029725800000000024	0.007565719999999998	0.0006648900000000291	0.002019090000000001	0.0	0.0	0.0037109000000000725	0.0	0.00217816000000004	0.0	0.004789409999999994	0.003965400000000008	0.0028205300000000433	0.0011109599999999942	0.0	0.003980340000000027	0.20379497000000002	0.0	0.0	0.28565885999999996	0.0	0.0	0.0034177600000000474	0.0	0.22278071	0.004422079999999995	0.0	0.0	0.0	0.00587749999999998	0.008144370000000012	0.0	0.0034330000000000194	0.0042058099999999765	0.004917999999999978	0.0058972299999999755	0.008086660000000023	0.0	0.0	0.006163299999999983	0.0	0.28413654	0.005440209999999945	0.0	0.20454996999999997	0.29117845	0.0	0.0	0.00445209000000002
NC_028945_Sinorhizobium_phage_phiN3	0.0016565499999999789	0.003313239999999995	0.016290479999999996	0.006831699999999885	0.0	0.0	0.0	0.0032776700000000103	0.0018552200000000463	0.0	0.004086070000000053	0.012482870000000035	0.004142850000000031	0.014695259999999988	0.0	0.0	0.0033871100000000265	0.0	0.001975959999999999	0.003042789999999962	0.003078539999999963	0.0011045400000000427	0.006449699999999892	0.0	0.0036922799999999922	0.003044390000000008	0.0	0.0	0.0030359500000000095	0.83040839	0.001150870000000026	0.0	0.012698430000000038	0.014137120000000003	0.0	0.002426489999999948	0.004145410000000016	0.0	0.0037834500000000215	0.004455910000000007	0.0	0.0032540500000000083	0.004132259999999999	0.0025655599999999668	0.005027510000000013	0.002040310000000045	0.0	0.0	0.004398169999999979
NC_029046_Sinorhizobium_phage_phiLM21	0.00473520999999999	0.002037940000000016	0.0009930500000000508	0.004524920000000043	0.0	0.0	0.0	0.013710850000000052	0.0	0.0	0.005618840000000014	0.0	0.0	0.0	0.004587490000000027	0.0	0.0	0.004566749999999953	0.0	0.0	0.00490723000000004	0.0020385099999999934	0.0	0.0	0.0	0.0041370499999999755	0.0	0.0	0.0	0.0006710599999999456	0.0	0.0	0.0	0.002027679999999976	0.0	0.006761110000000015	0.0	0.007329829999999982	0.0051376000000000754	0.0	0.0032256699999999583	0.0	0.0052423600000000015	0.0	0.0	0.0	0.0017996200000000018	0.0	0.0
KJ133707_Brucella_phage_V_141	0.005640289999999992	0.0	0.001539969999999946	0.0	0.0	0.0018779700000000066	0.0	0.05043635999999996	0.0	0.0	0.0	0.003649569999999991	0.005035409999999962	0.0	0.013903629999999945	0.0	0.0	0.013835689999999956	0.9996936	0.0018713599999999886	0.011426660000000033	0.0	0.0	0.0015583399999999914	0.004654600000000064	0.0	0.0	0.0	0.004039800000000149	0.0020707599999999493	0.0	0.0	0.003425200000000017	0.0052435400000000465	0.0	0.0	0.0	0.020378620000000014	0.0	0.0	0.01789660999999998	0.002484719999999996	0.0	0.004035769999999994	0.0	0.0019180100000000255	0.0022975100000000026	0.0	0.0021026299999999942
NC_012418_Pseudomonas_phage_phikF77	0.0	0.061933919999999976	0.0	0.0	0.0	0.0	0.91948918	0.0	0.05174190999999995	0.0	0.06375417000000005	0.0	0.0	0.0028384399999999976	0.0	0.0	0.0	0.0	0.0	0.0023021800000000425	0.0	0.005065549999999974	0.004873860000000008	0.0044212200000000035	0.004189719999999952	0.06748873	0.0	0.0	0.0	0.0	0.13589567000000002	0.0	0.0	0.0	0.87694133	0.06109726999999998	0.13625854000000004	0.0	0.0	0.13796891	0.0	0.004675360000000017	0.061559689999999945	0.0	0.0	0.0034820199999999746	0.0	0.0	0.0
AY441783_Bacteriophage_PR772	0.0	0.0	0.0	0.0	0.0	0.0	0.0	0.0	0.0	0.0	0.0	0.0	0.0	0.0	0.0	0.0	0.0	0.0	0.0	0.0	0.0	0.0	0.0	0.0	0.0	0.0	0.0	0.0	0.0	0.0	0.0	0.0	0.0	0.0	0.0	0.0	0.0	0.0	0.0	0.0	0.0	0.0	0.0	0.0	0.0	0.0	0.0	0.0	0.0
MG770228_Escherichia_phage_PMBT57	0.0	0.008707860000000012	0.0019125399999999626	0.0011633199999999677	0.001837780000000011	0.0	0.004858629999999975	0.0037459000000000797	0.005343430000000038	0.0	0.009590089999999996	0.009450909999999979	0.001589229999999997	0.0	0.0011465000000000503	0.0	0.20726312999999996	0.0014025699999999919	0.0024679499999999965	0.36159253	0.0	0.0	0.003342660000000053	0.0	0.51494597	0.01090142000000005	0.0	0.0	0.0018472999999999962	0.001758409999999988	0.007989350000000006	0.0	0.00742339000000003	0.009200149999999963	0.005901590000000012	0.01333757000000002	0.002688220000000019	0.002782699999999916	0.0	0.0027035199999999593	0.0043466500000000075	0.97679478	0.011336820000000025	0.001845859999999977	0.19885286000000002	0.32753502	0.0	0.0	0.007771819999999985
KP202971_Achromobacter_phage_JWF	0.001736810000000033	0.0	0.0027063800000000082	0.0020351100000000066	0.0	0.0	0.0	0.002847970000000033	0.0	0.0	0.0	0.0064456499999999695	0.0017038900000000412	0.0	0.0	0.0	0.004716260000000028	0.0	0.0027715200000000273	0.004742699999999989	0.0022877900000000118	0.01007569999999991	0.0016109300000000104	0.006345790000000018	0.0066534400000000105	0.0	0.0	0.0055407600000000334	0.002372810000000003	0.0024992700000000534	0.0	0.0	0.004836199999999957	0.006597729999999968	0.0	0.0	0.0	0.0	0.0032237400000000305	0.0	0.0	0.0052597100000000285	0.0	0.0038218899999999945	0.004165269999999999	0.005334779999999983	0.0	0.004359969999999991	0.013911459999999987
JX434030_Pseudomonas_phage_JBD5	0.04508056000000005	0.0	0.0004596700000000231	0.050776790000000016	0.0	0.08698096	0.0	0.0	0.0	0.59379472	0.0	0.0006681000000000603	0.050644789999999995	0.0	0.03697406000000003	0.49600669	0.0036263100000000215	0.042116269999999956	0.0	0.0	0.02628333999999999	0.04299987000000005	0.0	0.002973859999999995	0.002126280000000036	0.0	0.0	0.0	0.01618949000000003	0.0	0.0	0.87132556	0.0007938299999999954	0.0	0.0	0.0	0.0	0.03594841000000004	0.04160187999999998	0.0	0.030715139999999974	0.0	0.0	0.01888637999999998	0.003937230000000014	0.0	0.0	0.0	0.0
MK291443_Paracoccus_phage_vB_PsuS_Psul1	0.0	0.0	0.0	0.0	0.0	0.024395110000000053	0.00465243999999998	0.002736099999999908	0.0	0.0	0.0	0.0	0.0	0.0	0.0	0.0	0.0	0.0	0.0	0.0	0.0	0.019706840000000003	0.0024295399999999523	0.06020194000000001	0.0	0.0	0.0	0.0	0.030817809999999946	0.0	0.0	0.0036114800000000002	0.0	0.0	0.004471149999999979	0.0	0.0	0.0	0.0	0.0	0.0	0.0	0.0	0.030640809999999963	0.0	0.0	0.00684364000000004	0.0	0.0
MH746817_Achromobacter_phage_vB_Ade_ART	0.08411800000000003	0.002504430000000002	0.0046802099999999625	0.08407153	0.0	0.02140259999999994	0.0	0.0	0.0	0.004635520000000004	0.0	0.007708449999999978	0.08899214	0.0	0.13472878	0.0067237599999999675	0.0015967900000000146	0.13234557999999996	0.012912820000000047	0.0	0.12521494	0.023515280000000027	0.001563879999999962	0.0038606599999999602	0.0	0.0	0.0025685899999999817	0.001487209999999961	0.011571560000000036	0.0012249399999999522	0.0	0.0	0.006924829999999993	0.014078570000000012	0.0	0.0	0.0	0.11121692999999999	0.0	0.0	0.13150945999999997	0.0	0.0	0.01421170000000005	0.0	0.0	0.029794509999999996	0.006872089999999997	0.05610629
MK764445_Flavobacterium_phage_FPSV_S8	0.0	0.0	0.0	0.0	0.0	0.0	0.0	0.0	0.0	0.0	0.0	0.0	0.0	0.0	0.016302220000000034	0.0	0.0	0.017035849999999964	0.016302480000000008	0.0	0.010475719999999966	0.0	0.0	0.012603189999999986	0.0	0.0	0.0	0.007445629999999981	0.004777689999999946	0.0	0.0	0.0	0.0	0.0	0.0	0.0	0.0	0.011396709999999977	0.0	0.0	0.019938719999999965	0.0	0.0	0.0038694700000000415	0.0	0.0	0.0	0.0	0.0
MK929790_Caulobacter_phage_RW	0.022066790000000003	0.0	0.0009556999999998927	0.0	0.003479519999999958	0.03298833999999995	0.0	0.006569599999999953	0.004048680000000027	0.0	0.0	0.0	0.02451150000000002	0.0	0.0026032799999999856	0.0	0.0	0.0025928299999999904	0.0033736800000000455	0.0	0.00241802999999996	0.02150489	0.013565570000000027	0.0	0.0	0.0	0.005901339999999977	0.006767060000000047	0.031094329999999948	0.0	0.0014951800000000404	0.0	0.0	0.006629090000000004	0.0	0.0	0.0	0.002523629999999999	0.0	0.0	0.0028078999999999743	0.0	0.0	0.030749899999999997	0.0	0.0	0.032717039999999975	0.005156709999999953	0.00926822000000005
KJ133704_Brucella_phage_Tbilisi	0.005647909999999978	0.0	0.001540599999999892	0.0	0.0	0.001880639999999989	0.0	0.05052272999999996	0.0	0.0	0.0	0.0036516599999999455	0.005042619999999998	0.0	0.013926780000000027	0.0	0.0	0.013858609999999993	0.99632325	0.0018735899999999805	0.011446639999999952	0.0	0.0	0.0015611500000000111	0.004681069999999954	0.0	0.0	0.0	0.004045520000000025	0.002071970000000034	0.0	0.0	0.003452989999999989	0.005248119999999967	0.0	0.0	0.0	0.02041181999999997	0.0	0.0	0.017926210000000053	0.00248780000000004	0.0	0.004041489999999981	0.0	0.0019203800000000548	0.0023015499999999856	0.0	0.0021057100000000384
MW460245_Burkholderia_phage_BCSR5	0.001647080000000023	0.0	0.004356500000000096	0.0048205099999999446	0.0	0.0	0.0	0.000691120000000045	0.0	0.0	0.004150729999999991	0.0047863999999999685	0.0008138600000000551	0.000807160000000029	0.0	0.0	0.005391559999999962	0.0	0.0	0.0034308899999999642	0.0	0.0	0.00288109999999997	0.0	0.0035937600000000014	0.0013302499999999773	0.0	0.00068577000000003	0.0	0.007055530000000032	0.0011132499999999546	0.0	0.0038003300000000184	0.007734300000000083	0.0	0.0014089200000000357	0.0	0.0008740499999999596	0.0009780600000000028	0.0008249399999999962	0.0007953200000000438	0.0032953700000000197	0.0018382999999999594	0.0	0.004939849999999968	0.005305710000000019	0.0015969500000000414	0.0	0.0032683000000001128
MT899443_Liberibacter_phage_P_PA19_2	0.018650020000000045	0.0	0.0	0.0	0.03336600000000001	0.02933461000000004	0.0	0.0	0.0	0.0	0.0	0.0	0.015212479999999973	0.0	0.0	0.0	0.0	0.0	0.0	0.0	0.0	0.016101409999999983	0.0	0.0	0.0	0.0	0.041202219999999956	0.0	0.02995570999999997	0.0	0.0	0.0	0.0	0.0	0.0	0.0	0.0	0.0	0.0	0.0	0.0	0.0	0.0	0.030158050000000047	0.0	0.0	0.11360663999999998	0.0	0.008960250000000003
NC_024381_Pseudomonas_phage_vB_PaeS_SCH_Ab26	0.08226084	0.0	0.005149289999999973	0.12167877999999999	0.0	0.04105687999999996	0.0	0.001835710000000046	0.0	0.04912351000000004	0.0	0.009037269999999986	0.07885681	0.0	0.7400584800000001	0.051397530000000025	0.0031119200000000458	0.8771265	0.013880079999999961	0.0	0.33180593999999997	0.050377100000000063	0.0	0.0	0.0	0.0	0.0	0.0	0.020867230000000014	0.0	0.0	0.04162410999999999	0.007986009999999988	0.012693550000000053	0.0	0.0	0.0	0.25856411	0.0	0.0	0.7384733800000001	0.0	0.0	0.020672400000000035	0.0	0.0	0.0021728000000000858	0.0	0.02791697000000004
NC_020482_Pelagibacter_phage_HTVC011P	0.0	0.26123627000000005	0.003924409999999989	0.0	0.03297630000000007	0.0	0.059356019999999954	0.0	0.48399583	0.0	0.23720724000000004	0.0076993000000000755	0.0	0.041934160000000054	0.0	0.0	0.0019315300000000146	0.0	0.0	0.008792880000000003	0.0	0.0	0.030264469999999988	0.0	0.004514319999999961	0.23963208999999996	0.024628050000000012	0.0	0.0	0.002604049999999969	0.07567292999999997	0.0	0.00523125999999996	0.007951570000000019	0.05699582999999997	0.21857576	0.07241849999999994	0.0	0.0	0.07349141000000003	0.0	0.008073169999999963	0.24567465	0.002105699999999877	0.00313542	0.004603380000000046	0.0047623599999999655	0.00815564000000002	0.0028589900000000057
NC_048671_Lentibacter_virus_vB_LenP_ICBM2	0.0	0.04358099000000004	0.005852790000000052	0.0	0.006393699999999947	0.0	0.007410220000000023	0.0018977100000000524	0.045938409999999985	0.0	0.04265012999999995	0.007195839999999953	0.0	0.36040795999999997	0.0	0.0	0.0	0.0	0.0032213100000000328	0.0	0.0018529499999999643	0.0	0.1299575999999999	0.0	0.0	0.024194590000000016	0.008291069999999956	0.0	0.0	0.0054175199999999535	0.009964909999999993	0.0	0.00657300999999999	0.013554069999999974	0.007072870000000009	0.03996248999999996	0.012514440000000016	0.0	0.0	0.012556640000000008	0.0	0.0	0.04071453000000003	0.0	0.0	0.0021613700000000513	0.0	0.0	0.0
KM366098_Salmonella_phage_BP12C	0.04770037000000005	0.0	0.0024925300000000483	0.04274842000000001	0.0	0.20915448999999997	0.0	0.0	0.0	0.0428478000000001	0.0	0.002901660000000028	0.059483350000000046	0.0	0.03171953000000005	0.042294460000000034	0.0	0.024509039999999982	0.0	0.0	0.03309076	0.13352138999999996	0.0	0.023029980000000005	0.0	0.0	0.0	0.006044190000000005	0.14043109999999992	0.0	0.0	0.039005979999999996	0.003005070000000054	0.0046757499999999785	0.0	0.0	0.0	0.02562777000000005	0.0	0.0	0.02354034000000005	0.0	0.0	0.14321571	0.0	0.0	0.02222166999999997	0.0	0.01062801999999996
NC_012696_Roseophage_EE36P1	0.008514690000000047	0.0	0.0038489200000000334	0.014509540000000043	0.0	0.0	0.0	0.0072647700000000315	0.003292179999999978	0.00460782000000004	0.005976589999999948	0.00815142999999996	0.014027640000000008	0.004626649999999954	0.002998199999999951	0.001979839999999955	0.82769569	0.0029875299999999605	0.004726519999999956	0.19890686000000002	0.0	0.0	0.0	0.0	0.21737978999999996	0.006008250000000048	0.0	0.0	0.005537879999999995	0.0051453500000000485	0.0	0.0	0.007970490000000052	0.016965119999999945	0.0	0.006085980000000046	0.003159259999999997	0.0	0.0	0.00146405000000005	0.0030186800000000513	0.20611804	0.005986590000000014	0.005236440000000009	0.60151019	0.19711577999999996	0.0	0.0	0.007432839999999996
NC_034248_Rhizobium_phage_RHEph10	0.017864369999999963	0.0014210700000000243	0.01137056000000003	0.006603350000000008	0.003202029999999967	0.005028389999999994	0.0	0.0	0.0	0.0	0.010693970000000053	0.022764870000000048	0.005900400000000028	0.003205999999999931	0.0	0.0	0.0074061199999999605	0.0	0.00227761999999998	0.011960870000000012	0.0	0.010547500000000043	0.004017939999999998	0.015185870000000046	0.011983450000000007	0.010802179999999995	0.003145859999999945	0.0	0.006441699999999995	0.014864710000000003	0.00613554999999999	0.0	0.021240220000000032	0.022506860000000017	0.0	0.011538600000000065	0.007710829999999946	0.0	0.0	0.007702989999999965	0.0	0.012973070000000031	0.010674610000000029	0.007456169999999984	0.012148860000000039	0.011396249999999997	0.002965789999999968	0.013600060000000025	0.005446630000000008
NC_054971_Achromobacter_phage_vB_AxyP_19_32_Axy10	0.0	0.005394939999999959	0.00246683999999997	0.0011540399999999673	0.0	0.0	0.0033088900000000088	0.001308170000000053	0.00675848999999995	0.0	0.010182919999999984	0.006613659999999966	0.0012324000000000224	0.0	0.0	0.0	0.20320786000000002	0.0	0.0031023900000000104	0.32635351	0.0	0.0	0.003691629999999946	0.0	0.2738611999999999	0.00671624000000004	0.0	0.0	0.0	0.0007443799999999889	0.0060452699999999915	0.0	0.005849850000000045	0.008998850000000003	0.0031754000000000504	0.009557049999999956	0.0043627800000000105	0.0032260899999999593	0.0	0.0040877900000000356	0.004085439999999996	0.44586541	0.008828500000000017	0.0	0.20435568999999998	0.33792438999999996	0.0	0.0	0.007781880000000019
JN564907_Burkholderia_phage_AH2	0.04861017999999995	0.0	0.005366050000000011	0.047216049999999954	0.0	0.22184609	0.0	0.004043300000000083	0.0	0.03808997999999997	0.001152970000000031	0.0032205899999999676	0.05569374000000005	0.0	0.05406169000000005	0.04119242000000001	0.0	0.05814222000000002	0.002576440000000013	0.0	0.04326869999999994	0.15013038999999995	0.0	0.020909850000000008	0.0	0.0	0.0	0.0	0.139285	0.0	0.0	0.03718091000000001	0.0021676200000000367	0.003584020000000021	0.0	0.001153650000000006	0.0	0.04616644999999997	0.0	0.0	0.052730909999999964	0.0	0.004667239999999961	0.14190307000000002	0.0	0.0	0.01782961999999999	0.0	0.01285499000000001
MK448835_Streptococcus_phage_Javan93	0.02672918000000002	0.0	0.0	0.006327509999999981	0.0	0.03524099000000003	0.0	0.009492370000000028	0.0	0.0	0.0	0.0	0.033164320000000025	0.0	0.0	0.0	0.0	0.0	0.0033743000000000523	0.0	0.0	0.03285108999999997	0.0	0.01429437	0.0	0.0	0.0	0.0	0.04172292	0.0	0.0	0.0	0.0010059300000000437	0.0039325000000001165	0.0	0.0	0.0	0.0	0.0	0.0	0.0	0.0	0.0	0.04172100999999995	0.0	0.0	0.030862049999999974	0.0	0.009013509999999947
KY555144_Caulobacter_phage_Ccr5	0.026189240000000003	0.00492908000000003	0.17285956000000002	0.015163970000000027	0.0010687799999999914	0.0037200800000000145	0.0	0.0010550299999999568	0.005051449999999957	0.0007112299999999516	0.017993900000000007	0.92878142	0.017025139999999994	0.008465060000000024	0.010205110000000017	0.0024436899999999984	0.006224769999999991	0.008491990000000005	0.0025829299999999833	0.00816583000000004	0.005643489999999973	0.004428529999999986	0.005244040000000005	0.018855379999999977	0.009794120000000017	0.01247890000000007	0.0	0.0	0.003555590000000053	0.010333200000000042	0.004306950000000032	0.0006566099999999464	0.5837820300000001	0.10918218000000002	0.0	0.01775711000000002	0.005950710000000026	0.007336950000000009	0.0	0.006245520000000004	0.0066077599999999626	0.008249300000000015	0.017928970000000044	0.004716729999999947	0.009045260000000055	0.006198249999999961	0.0053384899999999735	0.000686909999999985	0.016934560000000043
NC_019446_Brucella_phage_Tb	0.00563994000000001	0.0	0.0015399400000000174	0.0	0.0	0.0018778499999999587	0.0	0.04997277	0.0	0.0	0.0	0.0036494799999999827	0.00503509000000002	0.0	0.013902579999999998	0.0	0.0	0.013834649999999948	0.99846825	0.0018712600000000412	0.011425820000000031	0.0	0.0	0.0015582100000000043	0.004674799999999979	0.0	0.0	0.0	0.004039539999999953	0.002070710000000031	0.0	0.0	0.0034510199999999713	0.0052433299999999905	0.0	0.0	0.0	0.020377120000000026	0.0	0.0	0.01789527000000002	0.002428219999999981	0.0	0.00403551000000002	0.0	0.001917900000000028	0.0022973299999999863	0.0	0.002102489999999957
KJ133702_Brucella_phage_1066_19	0.0056494799999999845	0.0	0.0015407299999999902	0.0	0.0	0.0018811800000000378	0.0	0.05046452999999995	0.0	0.0	0.0	0.0036520799999999465	0.0050440899999999456	0.0	0.013931519999999975	0.0	0.0	0.013863309999999962	0.99440827	0.0018740499999999605	0.011448999999999931	0.0	0.0	0.001561730000000039	0.004661800000000049	0.0	0.0	0.0	0.004046699999999848	0.002072219999999958	0.0	0.0	0.0034533799999999504	0.005249060000000028	0.0	0.0	0.0	0.020418629999999993	0.0	0.0	0.017932280000000023	0.0024319900000000505	0.0	0.004042659999999976	0.0	0.0019208699999999634	0.0023023800000000483	0.0	0.0021063399999999843
JQ067092_Pseudomonas_phage_PaMx42	0.07467210999999996	0.0	0.007500289999999965	0.11109940000000007	0.0	0.041374339999999954	0.0038101000000000385	0.0	0.0	0.04720367999999997	0.0	0.010549370000000002	0.08605198000000003	0.0015879000000000865	0.57809651	0.04873057000000003	0.0029421499999999767	0.5768086299999999	0.010604750000000052	0.0015028200000000158	0.32791004999999995	0.04767968	0.0	0.00647913	0.0	0.0	0.0	0.0	0.02201257999999995	0.0	0.0	0.04072911999999995	0.009161000000000086	0.011646759999999978	0.0035614200000000373	0.0	0.0	0.25553775999999995	0.0	0.0	0.79057952	0.0016452399999999923	0.0	0.02174279999999995	0.0	0.002296549999999953	0.005597069999999982	0.0	0.032995919999999956
NC_047738_Rhizobium_phage_RHEph01	0.0	0.18330480000000005	0.0048035400000000505	0.0	0.0	0.0	0.07365471000000001	0.0	0.18934898	0.0	0.18468452000000002	0.01052209000000004	0.0	0.035034679999999985	0.0	0.0	0.0	0.0	0.0	0.0	0.0	0.0	0.028526240000000036	0.005073679999999969	0.002363329999999997	0.17096741999999998	0.0	0.0	0.0	0.0	0.09098731000000004	0.0	0.006733710000000004	0.012423450000000003	0.07466543999999997	0.18651536999999996	0.09065131000000004	0.0	0.0	0.09585352999999996	0.0	0.005737180000000008	0.17927833000000004	0.0	0.0	0.0021846999999999284	0.0	0.0	0.0
MZ326855_Stenotrophomonas_phage_Suzuki	0.07091088999999995	0.0	0.003700860000000028	0.03491531000000003	0.0	0.17569831999999996	0.0	0.0	0.0	0.03867067999999996	0.0	0.0034822700000000095	0.054341329999999965	0.0	0.02310372999999999	0.04274186000000002	0.0	0.05073256000000004	0.001690699999999934	0.0	0.020174449999999955	0.1407058000000001	0.0	0.02371880999999998	0.0	0.0	0.0	0.0063490600000000175	0.14406739000000002	0.0	0.003521409999999947	0.033199659999999964	0.0032618399999999603	0.0030963200000000413	0.0	0.0	0.0	0.017413710000000027	0.0	0.0	0.04649969999999992	0.0	0.0	0.14565598000000002	0.0033964699999999848	0.0	0.02921558000000002	0.0	0.011134929999999987
KR537872_Stenotrophomonas_phage_vB_SmaS_DLP_1	0.07978737999999996	0.0	0.005803050000000032	0.11441215999999998	0.0	0.04177443000000003	0.0	0.0017624699999999605	0.0	0.050027420000000045	0.0	0.008957389999999954	0.08199422	0.0	0.76495763	0.05184443000000005	0.003108599999999906	0.92313277	0.013865919999999976	0.0	0.33346475	0.047477710000000006	0.0	0.0	0.0	0.0	0.0	0.0	0.020667699999999956	0.0	0.0	0.041809499999999944	0.007157709999999984	0.009922740000000041	0.0	0.0	0.0	0.25796680000000005	0.0	0.0	0.75929265	0.0015635099999999902	0.0	0.02053083	0.0	0.0027049999999999574	0.0021109799999999845	0.0	0.029709400000000108
HM624080_Pseudomonas_phage_PA1	0.046348460000000036	0.0	0.0004642500000000549	0.05302501999999998	0.0	0.08079935999999999	0.0	0.0	0.0	0.68341971	0.0	0.0006774400000000291	0.05508144000000004	0.0	0.038238450000000035	0.48493934000000005	0.003738160000000046	0.04333102	0.0	0.0	0.027457540000000003	0.04456864000000005	0.0	0.003113480000000002	0.002195379999999969	0.0	0.0	0.0	0.022415010000000013	0.0	0.0	0.85904084	0.0008044400000000174	0.0	0.0	0.0	0.0	0.037545669999999975	0.03971540000000007	0.0	0.02991383999999997	0.0	0.0	0.01954657999999998	0.004055900000000112	0.0	0.0	0.0	0.00354456000000003
KX898400_Pseudomonas_phage_JG054	0.09294742	0.0	0.008027620000000013	0.1323709999999999	0.004405960000000042	0.05067372000000003	0.0	0.0	0.0	0.052822429999999976	0.0	0.012026270000000006	0.14888217999999998	0.015050189999999963	0.18595625999999998	0.05518619999999996	0.0	0.18106592	0.011851449999999986	0.0	0.15797428000000002	0.05290278999999998	0.028287660000000048	0.005455610000000055	0.0	0.0	0.003982840000000043	0.006630640000000021	0.023560009999999965	0.006531489999999973	0.0	0.048047709999999966	0.009216270000000026	0.011171869999999973	0.0	0.0	0.0	0.15115298	0.0	0.0	0.17634532999999997	0.0	0.0	0.024849679999999985	0.0	0.0	0.0	0.009351699999999963	0.01675004000000002
MK962634_Achromobacter_phage_vB_AxyS_19_32_Axy16	0.10721795999999995	0.004012349999999998	0.005621399999999999	0.08384809000000004	0.0	0.02236494	0.0	0.0	0.0	0.00605228999999996	0.0	0.006395359999999961	0.12059222000000003	0.0	0.08267276999999995	0.00657671999999998	0.0022743899999999595	0.08210956999999997	0.008308479999999951	0.0	0.07291270999999999	0.012461480000000025	0.0	0.0	0.0	0.0	0.010514829999999975	0.0023757399999999596	0.017692579999999958	0.0015382600000000135	0.0	0.0	0.00481606999999995	0.01586401999999998	0.0	0.0	0.0	0.06680949000000003	0.0	0.0	0.07640451000000004	0.0	0.0	0.017563989999999974	0.0	0.0	0.050231020000000015	0.016797839999999953	0.07041284000000003
NC_027375_Pseudomonas_phage_vB_PaeP_PPA_ABTNL	0.0029004500000000544	0.06171766999999995	0.0	0.0	0.0	0.0	0.88714331	0.0	0.05223838999999997	0.0	0.06403773999999995	0.0	0.0	0.0029294300000000106	0.0	0.0	0.0	0.0	0.0	0.0022662199999999855	0.0	0.004925089999999965	0.004765449999999949	0.0044473699999999505	0.0031151900000000454	0.06367001000000005	0.0	0.0	0.0	0.0015996999999999817	0.13391851	0.0	0.0	0.0	0.86843957	0.06160193000000003	0.13614140000000008	0.0	0.0	0.13828149	0.0	0.004857149999999977	0.06250376000000002	0.0	0.0	0.003461909999999957	0.0	0.0	0.0038827299999999454
KJ133692_Brucella_phage_110_19	0.005640289999999992	0.0	0.001539969999999946	0.0	0.0	0.0018779700000000066	0.0	0.05043635999999996	0.0	0.0	0.0	0.003649569999999991	0.005035409999999962	0.0	0.013903629999999945	0.0	0.0	0.013835689999999956	0.99954041	0.0018713599999999886	0.011426660000000033	0.0	0.0	0.0015583399999999914	0.004675070000000003	0.0	0.0	0.0	0.004039800000000149	0.0020707599999999493	0.0	0.0	0.003425200000000017	0.0052435400000000465	0.0	0.0	0.0	0.020378620000000014	0.0	0.0	0.01789660999999998	0.0024283600000000183	0.0	0.004035769999999994	0.0	0.0019180100000000255	0.0022975100000000026	0.0	0.0021026299999999942
MT872956_Stenotrophomonas_phage_phiSHP3	0.043842559999999975	0.0	0.0	0.04936176000000003	0.0	0.06062219999999996	0.0	0.0	0.0	0.13251550000000012	0.0	0.0007954599999999701	0.04982816999999995	0.0	0.03377929000000002	0.12512447000000004	0.0	0.04454102000000004	0.0	0.0	0.035654859999999955	0.04798988000000004	0.003423630000000011	0.0	0.0	0.0	0.0	0.0	0.02550269000000005	0.0	0.0	0.13248841	0.0007855900000000027	0.0	0.0	0.0	0.0	0.03529146000000005	0.06719006000000005	0.0	0.03379639999999995	0.0	0.0	0.025726180000000043	0.0	0.0030963400000000307	0.0	0.0	0.0
NC_047757_Caulobacter_phage_Seuss	0.02157874999999998	0.0	0.013696159999999957	0.0043593699999999735	0.0	0.0	0.0	0.0	0.0	0.0	0.022834369999999993	0.03226249999999997	0.0077798900000000115	0.0	0.0031623600000000307	0.0	0.015251550000000003	0.0030581299999999922	0.0	0.009851379999999965	0.0013130399999999876	0.005211359999999998	0.0	0.0059175200000000094	0.009577529999999945	0.02271966000000003	0.0	0.0	0.002311000000000063	0.0025842799999999944	0.0	0.0	0.030722660000000013	0.028157270000000012	0.0	0.02535907000000004	0.0017323700000000386	0.003469029999999984	0.0	0.0017409999999999926	0.0030856700000000403	0.010093919999999978	0.022536239999999985	0.0025724000000000302	0.014965849999999947	0.009814870000000031	0.0	0.002643799999999974	0.009542249999999974
MT778838_Rhizobium_phage_V1VFA_S	0.016100809999999965	0.0	0.017259059999999993	0.007483160000000044	0.0029857300000000198	0.0068765600000000315	0.0	0.0	0.0	0.0	0.010210860000000044	0.027066990000000013	0.010346049999999996	0.004612559999999988	0.0	0.0	0.01362165999999998	0.0	0.0011979300000000137	0.015369839999999968	0.004265469999999993	0.011328079999999963	0.00644237999999997	0.007179909999999956	0.011005139999999969	0.010365280000000032	0.0032242399999999893	0.0015001000000000042	0.004557099999999981	0.013759819999999978	0.0	0.0	0.02531437000000003	0.03032380999999995	0.0	0.01079912999999999	0.0033773499999999457	0.0	0.0	0.00320145000000005	0.0	0.017032620000000054	0.01066524999999996	0.006914949999999975	0.013070999999999944	0.011944390000000027	0.002224090000000012	0.013529209999999958	0.012836060000000038
MK422451_Klebsiella_phage_ST13_OXA48phi12.3	0.01500531000000005	0.0	0.006007819999999997	0.009290629999999966	0.0037492900000000162	0.00451577000000003	0.0	0.0	0.0	0.0	0.011714980000000041	0.005323619999999973	0.012562329999999955	0.0	0.0	0.0	0.005400529999999959	0.0	0.0026330399999999754	0.002877690000000044	0.0	0.0034231000000000122	0.0023599100000000206	0.0	0.003225739999999977	0.011196900000000065	0.005007129999999971	0.0	0.002956469999999989	0.008322729999999945	0.0	0.0	0.006435599999999986	0.010520340000000017	0.0	0.01100557000000002	0.0	0.0	0.0	0.0	0.0	0.0032815200000000377	0.011744659999999962	0.0030057300000000398	0.004871529999999957	0.0028933000000000986	0.0	0.02117477000000001	0.014521989999999985
NC_041929_Sinorhizobium_phage_phiM7	0.0018017900000000253	0.003101229999999955	0.017336519999999966	0.005488970000000037	0.0	0.0	0.0	0.005542519999999995	0.0038683299999999754	0.0	0.005116679999999985	0.013729120000000039	0.0044783999999999935	0.01624941999999996	0.0	0.0	0.004007169999999949	0.0	0.002194669999999954	0.0031458800000000453	0.0012558599999999975	0.001187040000000028	0.0069365999999999595	0.0	0.0047979799999999795	0.002649189999999968	0.0	0.0	0.0032623499999999694	0.88920373	0.0012416999999999012	0.0	0.013592170000000015	0.013721529999999982	0.0	0.0022956499999999824	0.0044110299999999825	0.0	0.004073829999999945	0.00478959000000001	0.0	0.0026442899999999936	0.004404199999999969	0.003270620000000002	0.003027459999999982	0.0020784400000000147	0.0	0.0	0.004957989999999968
MW023914_Rhizobium_phage_vB_RleA_TRX32_1	0.0	0.18868109	0.005033859999999946	0.004926969999999975	0.0	0.0	0.07753834999999998	0.0	0.19375586	0.0	0.19141757000000004	0.007111479999999948	0.0	0.038605169999999966	0.0	0.0	0.0	0.0	0.0	0.0	0.0	0.0	0.036207160000000016	0.004832740000000002	0.002333779999999952	0.17604750999999996	0.0	0.0	0.0	0.0	0.09567258000000001	0.0	0.0072953399999999835	0.013385569999999958	0.07459753000000002	0.19263585000000005	0.08979799	0.0	0.0	0.09056973999999995	0.0	0.005225599999999941	0.18649271999999995	0.0	0.002019380000000015	0.0021542100000000453	0.0	0.0	0.0
MT778840_Rhizobium_phage_P11VFA	0.0023100900000000424	0.0018653800000000276	0.00586028999999999	0.010060049999999987	0.0	0.007662460000000038	0.0	0.0028285900000000197	0.0	0.006111259999999952	0.002236310000000019	0.008319469999999995	0.004404699999999817	0.006887230000000022	0.004304190000000041	0.007957349999999974	0.0022677800000000525	0.004917469999999979	0.0	0.005358250000000009	0.00619833000000003	0.0070213599999999765	0.004521129999999984	0.0021015500000000076	0.002006709999999967	0.002474459999999956	0.0	0.0052568899999999585	0.009431260000000052	0.009169439999999973	0.0013552599999999693	0.0	0.009132579999999946	0.001456679999999988	0.0	0.0023969600000000035	0.00857682999999998	0.0	0.0	0.007964850000000023	0.0053534800000000216	0.0013035099999999522	0.0022236599999999607	0.01194236999999998	0.004593089999999966	0.002047259999999995	0.0016703599999999819	0.0016151500000000096	0.00960057000000003
MT375521_Pelagibacter_phage_Eistla_EXVC025P	0.029491299999999998	0.29121805	0.014831930000000049	0.005880149999999973	0.042166939999999986	0.0	0.06476059	0.001832889999999976	0.26546353	0.0	0.48669088000000005	0.018800689999999953	0.006610699999999969	0.04696252000000001	0.0	0.0	0.00605416999999997	0.0	0.0	0.01194424000000005	0.0	0.0	0.034763199999999994	0.0	0.005337990000000015	0.47686061	0.03329347000000005	0.0	0.0	0.002856140000000007	0.07411268999999998	0.0	0.017573590000000028	0.028528169999999964	0.0632241	0.49454969000000004	0.07153504	0.0	0.0	0.07577887000000005	0.0	0.010855060000000027	0.48335514	0.0	0.010456629999999967	0.009178050000000049	0.0	0.011184830000000034	0.0
MT074142_Bacteroides_phage_DAC23	0.0025514100000000317	0.0028829900000000297	0.00322747000000001	0.0049399599999999655	0.0	0.0008720399999999628	0.0	0.0	0.001639920000000017	0.0	0.001769900000000102	0.0029654599999999753	0.0050683799999999835	0.0	0.0012314700000000123	0.0	0.008137119999999998	0.001229180000000052	0.0	0.0010902999999999885	0.0	0.0009902200000000416	0.0	0.0	0.0006725000000000758	0.003785779999999961	0.0	0.0	0.0	0.0030039000000000593	0.0	0.0	0.003025990000000034	0.004427300000000134	0.0	0.002547839999999968	0.0	0.0	0.0	0.0	0.0011749899999999869	0.0006098300000000334	0.0016142099999999493	0.0	0.006108149999999979	0.0010290899999999548	0.0	0.0	0.0010528600000000443
NC_047852_Pseudomonas_phage_phiNFS	0.0	0.06319856000000001	0.0	0.0	0.0	0.0	0.87823519	0.0	0.05486871999999998	0.0	0.06437258999999995	0.0	0.0	0.0029766300000000356	0.0	0.0	0.0	0.0	0.0	0.0021433199999999486	0.0	0.004970240000000015	0.005186429999999964	0.00452317999999996	0.003774130000000042	0.06351832000000002	0.0	0.0	0.0	0.0	0.13768411999999997	0.0	0.0	0.0	0.86723923	0.06533422	0.13910749	0.0	0.0	0.14061723000000004	0.0	0.004956599999999867	0.06329249999999997	0.0	0.0	0.0033768400000000476	0.0	0.0	0.0
NC_054972_Achromobacter_phage_vB_AxyP_19_32_Axy11	0.0	0.004805630000000005	0.002384020000000042	0.0011636800000000003	0.001887800000000106	0.0	0.003000650000000049	0.0038287099999999574	0.0066194200000000425	0.0	0.009188540000000023	0.006618710000000028	0.00130454999999996	0.0	0.0	0.0	0.20494228000000003	0.0	0.0031857699999999767	0.32843964999999997	0.0	0.0	0.003725909999999999	0.0	0.3191185999999999	0.005333710000000047	0.0	0.0	0.0	0.0006524599999999658	0.003686410000000029	0.0	0.005924579999999957	0.008879670000000006	0.002476060000000002	0.009333599999999942	0.004403330000000039	0.003359549999999989	0.0	0.004125990000000024	0.004123980000000027	0.44836392	0.009856039999999955	0.0	0.20545512	0.34567074	0.0	0.0	0.008370679999999964
MW273920_Pelagibacter_phage_HTVC024P	0.0	0.08706537000000003	0.0	0.0	0.21391094	0.0	0.0	0.007364199999999932	0.04818376999999996	0.0	0.08125123999999995	0.0	0.0	0.005764239999999976	0.0	0.0	0.0	0.0	0.0	0.002659929999999977	0.0	0.0	0.009460319999999967	0.0	0.0	0.08028430000000009	0.40086469	0.0	0.0	0.0	0.0	0.0	0.0	0.0	0.0	0.04041877999999999	0.0	0.0	0.0	0.0	0.0	0.0	0.06994847000000004	0.0	0.0	0.0	0.07166161999999998	0.022728619999999977	0.0
KR537871_Stenotrophomonas_phage_vB_SmaS_DLP_2	0.08238955999999997	0.0	0.005590380000000006	0.11729460999999997	0.0	0.03737539000000001	0.0	0.0018358499999999722	0.0	0.04979290999999997	0.0	0.009053010000000028	0.07943739999999999	0.0	0.76386657	0.05166501999999995	0.002805229999999992	0.9217267	0.013887369999999954	0.0	0.33521775	0.04670631999999997	0.0	0.0	0.0	0.0	0.0	0.0	0.021001579999999964	0.0	0.0	0.0413732	0.007232609999999973	0.01225854999999998	0.0	0.0	0.0	0.25874781	0.0	0.0	0.7596888900000001	0.001610620000000007	0.0	0.020809509999999976	0.0	0.0	0.0018246299999999938	0.0	0.026077640000000013
MT375519_Pelagibacter_phage_Aegir_EXVC013S	0.04298458999999999	0.02519587999999995	0.012569640000000049	0.025818670000000044	0.010086620000000046	0.0	0.018194909999999953	0.0	0.014131299999999958	0.0	0.09778527999999997	0.016533719999999974	0.01679706000000003	0.0	0.009545119999999963	0.0	0.007868659999999972	0.009480310000000047	0.0	0.0	0.0031355199999999472	0.0	0.0035407200000000527	0.0	0.0	0.10582727999999997	0.010771179999999991	0.0	0.0	0.0	0.014968390000000054	0.0	0.016012099999999974	0.02617860999999999	0.016925030000000008	0.10402540000000005	0.014730270000000045	0.00324886000000002	0.0	0.014854469999999953	0.009557550000000026	0.0	0.09613004999999997	0.0	0.007656149999999973	0.0	0.0	0.053970769999999946	0.008171310000000043
MN549361_Rhizobium_phage_RL2RES	0.01027847000000004	0.002701229999999999	0.008939090000000038	0.005893990000000016	0.0	0.001341519999999985	0.0024710199999999904	0.0	0.0	0.0	0.005818219999999985	0.007183440000000041	0.009341229999999978	0.003514420000000018	0.003128020000000009	0.0	0.005579910000000021	0.0033299399999999757	0.0	0.0	0.0	0.003141159999999976	0.0023946099999999637	0.001867080000000021	0.0	0.005766669999999974	0.0	0.0	0.0011031799999999814	0.07759959999999988	0.0	0.0	0.010440809999999967	0.01353517000000004	0.0027683400000000358	0.005805249999999984	0.0010567900000000297	0.0	0.004166980000000042	0.0010728399999999638	0.0011956800000000323	0.0	0.007919580000000037	0.0011026699999999723	0.003996890000000031	0.0018832000000000848	0.0	0.0011972199999999988	0.00528941000000005
MK613344_Roseobacter_phage_CRP_2	0.007142879999999963	0.012239840000000002	0.0027229699999999912	0.007498270000000029	0.0035155799999999626	0.0	0.009019180000000016	0.0021090400000000065	0.012536919999999951	0.0	0.013326119999999997	0.0016144000000000158	0.00770791000000004	0.053267379999999975	0.008922169999999952	0.0	0.012653490000000045	0.008884470000000033	0.0	0.006602259999999971	0.008429900000000101	0.00245015000000004	0.06265756	0.0	0.005939299999999981	0.013518640000000026	0.008893249999999964	0.0	0.0	0.005567100000000047	0.012320250000000033	0.0	0.00172717	0.0023011699999999635	0.008899380000000012	0.01095261000000003	0.01628655000000001	0.008660129999999988	0.0011307299999999687	0.010910780000000009	0.009048040000000035	0.005472880000000013	0.014003659999999973	0.0	0.011726519999999963	0.005446669999999987	0.0	0.002719090000000035	0.007473400000000074
MT375531_Pelagibacter_phage_Unn_EXVC019P	0.027933819999999998	0.26371186	0.01283084999999995	0.014384069999999971	0.028845780000000043	0.0	0.08081548999999999	0.002237730000000049	0.21591190999999998	0.0	0.35627975999999995	0.01773433999999996	0.005650189999999999	0.04146095999999999	0.0	0.0	0.009426330000000038	0.0	0.0	0.009163189999999988	0.0	0.0	0.040072600000000014	0.0	0.007229559999999968	0.30841323	0.043844910000000015	0.0	0.0	0.002315170000000033	0.08372124000000003	0.0	0.017117669999999974	0.02741168999999999	0.08214816000000003	0.34855382	0.08088116000000001	0.0	0.0	0.08840949999999992	0.0	0.011996239999999991	0.34896675	0.0	0.010566929999999974	0.002361139999999984	0.0	0.009590430000000039	0.0
NC_023502_Rhizobium_phage_vB_RleS_L338C	0.0011740099999999476	0.0019756999999999136	0.004870880000000022	0.009025269999999974	0.0	0.0	0.0	0.0028765400000000385	0.0	0.005642930000000046	0.00229206000000004	0.007479099999999961	0.0011126599999999875	0.0034167899999999474	0.0031610499999999986	0.004223050000000006	0.002314330000000031	0.0038031999999998956	0.0	0.003381109999999965	0.005249819999999961	0.005648120000000034	0.003826329999999989	0.0022042899999999976	0.0020492199999999627	0.0025367899999999555	0.0	0.00411128999999999	0.009450660000000055	0.00967311000000004	0.0013883599999999774	0.0	0.008351580000000025	0.0014511900000000466	0.0	0.0024567399999999573	0.00834157999999996	0.0	0.0	0.007949699999999948	0.0032534600000000413	0.0013305200000000017	0.0022787699999999855	0.009182449999999953	0.0021855800000000203	0.0020896400000000037	0.0017129900000000253	0.0016579399999999689	0.0032178099999999876
MN698247_Pelagibacter_phage_HTVC115P	0.03183214999999995	0.05580428999999998	0.01227571000000005	0.01592214000000003	0.011724260000000042	0.0	0.0023920699999999684	0.0	0.03987971999999995	0.0013708000000000053	0.09540484000000005	0.016868050000000023	0.014764629999999945	0.04738589000000004	0.007937320000000025	0.0016497100000000264	0.014099360000000005	0.007961690000000021	0.0	0.00425724999999999	0.007362030000000019	0.0	0.028265879999999965	0.0	0.005927829999999967	0.07863617	0.04527475000000003	0.0	0.0	0.0012720600000000193	0.0	0.0014850800000000275	0.016058989999999995	0.022975039999999947	0.002318750000000036	0.11348981999999996	0.0	0.007783560000000023	0.0	0.0	0.009844969999999953	0.002477449999999992	0.09018198	0.0014664000000000899	0.014386389999999971	0.005051979999999956	0.0	0.046837589999999985	0.010631400000000069
NC_055839_Xanthomonas_phage_FoX4	0.06022004000000003	0.0	0.005258520000000044	0.044693320000000036	0.0	0.21244406999999998	0.0	0.0	0.0	0.03711187000000005	0.0	0.004216580000000025	0.04568163000000003	0.0	0.03979467000000003	0.03720853000000002	0.012061290000000002	0.05078499000000003	0.0019072399999999767	0.0046645499999999895	0.03505899000000001	0.1456733	0.0	0.030233109999999952	0.00562646	0.0	0.005300740000000026	0.0	0.11429946000000002	0.0018752600000000452	0.0026580099999999884	0.03736501999999997	0.006227749999999976	0.00908359999999997	0.0	0.0	0.0	0.03540023000000003	0.0	0.0	0.04005853000000004	0.005364790000000008	0.0	0.11750358000000005	0.011139259999999984	0.004968819999999985	0.008939209999999975	0.0	0.02059873999999995
MT375526_Pelagibacter_phage_Himinglaeva_EXVC011P	0.027820179999999972	0.26574960999999997	0.01281505000000005	0.014323160000000001	0.028676840000000037	0.0	0.08055635000000005	0.002226199999999845	0.21479946000000005	0.0	0.35889143999999995	0.017703939999999974	0.005625879999999972	0.04124755999999996	0.0	0.0	0.009391689999999953	0.0	0.0	0.009130390000000044	0.0	0.0	0.03994025000000001	0.0	0.007201649999999948	0.29295934	0.04343735999999998	0.0	0.0	0.0023111099999999496	0.08343559999999994	0.0	0.017089600000000038	0.027355530000000017	0.08196550000000002	0.35117734	0.08037802000000005	0.0	0.0	0.08775847000000003	0.0	0.011951499999999893	0.34935991	0.0	0.010528940000000042	0.002352350000000003	0.0	0.010277419999999982	0.0
NC_019406_Caulobacter_phage_CcrColossus	0.017229049999999968	0.00406711000000004	0.20612714	0.012128180000000044	0.0	0.003780859999999997	0.0	0.0007110700000000358	0.004025949999999945	0.0005302900000000443	0.014232599999999929	0.22534816999999996	0.009603979999999956	0.006745829999999953	0.009426269999999959	0.001720599999999961	0.0052347400000000155	0.008896939999999964	0.0018394800000000044	0.007317270000000042	0.006795059999999964	0.0033580899999999803	0.005362989999999956	0.015336360000000049	0.005376770000000031	0.010050659999999989	0.0	0.0	0.002592090000000047	0.01668868999999995	0.003570340000000005	0.0005000600000000244	0.21947989	0.09470610999999995	0.0	0.01442458999999996	0.005239439999999984	0.004510319999999957	0.0	0.005091689999999982	0.008450309999999961	0.004552439999999991	0.014297079999999962	0.002379750000000014	0.006170429999999949	0.006350210000000023	0.004106899999999913	0.0005006600000000416	0.016794080000000045
KP202969_Achromobacter_phage_JWX	0.11293304999999998	0.003929370000000043	0.002825359999999999	0.08332780000000006	0.0	0.019461199999999956	0.0	0.0	0.0	0.004868059999999952	0.0	0.005799259999999973	0.12204713	0.0	0.07950866999999995	0.005207630000000019	0.0020223099999999716	0.07733038999999997	0.007597579999999993	0.003285749999999976	0.06584754999999998	0.012254540000000036	0.0	0.0	0.0027006299999999817	0.0	0.004855009999999993	0.002632520000000027	0.017502229999999952	0.0014200999999999242	0.0	0.003791050000000018	0.005112470000000036	0.010236820000000035	0.0	0.0	0.0	0.06576483	0.0	0.0	0.06970262000000005	0.002044429999999986	0.0	0.01755165999999997	0.0	0.0031975199999999537	0.04444124999999999	0.009575890000000031	0.061331840000000026
MK448922_Streptococcus_phage_Javan38	0.02761999000000004	0.0	0.000821559999999999	0.00670833000000004	0.0	0.03979392000000004	0.0	0.009589729999999963	0.0	0.0	0.0	0.0	0.03453216999999997	0.0	0.0	0.0	0.0	0.0	0.0022366999999999804	0.0	0.0	0.03427418999999998	0.0	0.015026369999999956	0.0	0.0	0.0	0.0	0.042677040000000055	0.0	0.0	0.0	0.00101907999999995	0.003000430000000054	0.0	0.0	0.0	0.0	0.0	0.0	0.0	0.0	0.0	0.04451888000000004	0.0	0.0	0.041759800000000014	0.0	0.008883560000000013
KJ133688_Brucella_phage_02_19	0.0056494799999999845	0.0	0.0015407299999999902	0.0	0.0	0.0018811800000000378	0.0	0.05046452999999995	0.0	0.0	0.0	0.0036520799999999465	0.0050440899999999456	0.0	0.013931519999999975	0.0	0.0	0.013863309999999962	0.99433167	0.0018740499999999605	0.011448999999999931	0.0	0.0	0.001561730000000039	0.004661800000000049	0.0	0.0	0.0	0.004046699999999848	0.002072219999999958	0.0	0.0	0.0034533799999999504	0.005249060000000028	0.0	0.0	0.0	0.020418629999999993	0.0	0.0	0.017932280000000023	0.0024319900000000505	0.0	0.004042659999999976	0.0	0.0019208699999999634	0.0023023800000000483	0.0	0.0021063399999999843
MT110073_Stenotrophomonas_phage_vB_SmaS_DLP_3	0.04728032999999998	0.00117626000000004	0.00419773999999995	0.03586045999999998	0.0	0.036136990000000035	0.0019519799999999643	0.0014915699999999976	0.0014339599999999564	0.051836439999999984	0.0	0.008241249999999978	0.035134120000000046	0.0028311899999999834	0.02540264999999997	0.048899449999999955	0.007608959999999998	0.024741500000000083	0.002001779999999953	0.012480409999999997	0.02018349999999991	0.03090462000000005	0.0	0.0	0.011009359999999968	0.0	0.0	0.0	0.020839370000000024	0.0009596400000000394	0.002472550000000018	0.042009439999999953	0.00783438000000003	0.008139879999999988	0.0017728799999999767	0.0011098899999999468	0.0	0.02237790000000006	0.0	0.0	0.023732580000000003	0.009777180000000052	0.0	0.022951339999999987	0.006844799999999984	0.011657910000000049	0.0	0.0	0.010519469999999975
NC_052975_Klebsiella_phage_YMC16	0.04878758000000005	0.0051539400000000235	0.003323810000000038	0.02692857999999998	0.0	0.17628109999999997	0.0	0.004159570000000001	0.0	0.028219719999999948	0.004052359999999977	0.003099210000000019	0.06139258999999997	0.0	0.026669880000000035	0.03167090000000006	0.0	0.02449235000000005	0.0	0.0031543899999999514	0.021308800000000017	0.14894512999999998	0.0	0.024939110000000042	0.0012851600000000074	0.0038983099999999604	0.0011233999999999966	0.0022734699999999997	0.17008268000000004	0.001998990000000034	0.0	0.027139939999999974	0.002719979999999955	0.007400540000000011	0.0	0.004196299999999931	0.0	0.020757350000000008	0.0038185299999999867	0.0	0.022553900000000016	0.001246529999999968	0.003949839999999982	0.17396674999999995	0.0	0.0015872599999999792	0.028378380000000036	0.006149049999999989	0.011739429999999995
MN062187_Xanthomonas_phage_Samson	0.07414200000000004	0.0	0.007794010000000018	0.10811192999999997	0.0	0.03994752999999995	0.0036661000000000055	0.0	0.0	0.04648083000000003	0.0	0.009973340000000053	0.08617978999999998	0.0	0.5793298499999999	0.049952930000000006	0.0029921699999999607	0.68709816	0.010756879999999969	0.0014933499999999489	0.32963801000000004	0.04786623999999995	0.0	0.006565159999999959	0.0	0.0	0.0	0.0	0.021445889999999967	0.0	0.0	0.03906469000000001	0.010019189999999956	0.01190661000000004	0.004088299999999934	0.0	0.0	0.25546444	0.0	0.0	0.78481238	0.0016344400000000148	0.0	0.021340550000000014	0.0	0.0022815099999999866	0.005545629999999968	0.0	0.03106542999999995
KX129925_Pseudomonas_phage_NP1	0.09419050000000007	0.0	0.006728329999999949	0.12956183	0.004422460000000017	0.050221320000000014	0.0	0.0	0.0	0.05417691000000002	0.0	0.01094834	0.14799109	0.01526696999999999	0.18931462	0.055439500000000086	0.0	0.18247588000000003	0.012453550000000035	0.0	0.15930681999999996	0.052691350000000026	0.028068419999999983	0.005486769999999974	0.0	0.0	0.004066380000000036	0.006686700000000045	0.019107850000000037	0.006612199999999957	0.0	0.04887516999999997	0.008899239999999975	0.012807250000000048	0.0	0.0	0.0	0.15207526000000005	0.0	0.0	0.17638801999999998	0.0	0.0	0.019085119999999955	0.0	0.0	0.0	0.009183029999999981	0.019285910000000017
JX131330_Pseudomonas_phage_MP1412	0.15020926	0.00905712000000003	0.012866550000000032	0.9122297	0.0	0.055926209999999976	0.0	0.0	0.0	0.05494334000000001	0.010751159999999982	0.015273270000000005	0.19501924999999998	0.0	0.11623296999999999	0.0579405999999999	0.014451199999999886	0.11416346	0.0	0.003329229999999961	0.08423095999999997	0.05324664999999995	0.0	0.003638380000000052	0.004655990000000054	0.00581936999999999	0.0	0.0	0.02479454000000003	0.003993609999999981	0.0	0.05040968999999995	0.011208879999999977	0.035594490000000034	0.0	0.010558069999999975	0.0	0.09821552	0.0	0.0	0.11555800999999999	0.0	0.010408769999999956	0.023849169999999975	0.011232750000000014	0.005861589999999972	0.010458889999999998	0.00633030999999995	0.045982509999999976
NC_048700_Klebsiella_phage_KP8	0.0	0.005177749999999981	0.001988760000000034	0.00113630000000009	0.0	0.0020256300000000005	0.003477029999999992	0.0020497499999999613	0.004868679999999959	0.0	0.006084830000000041	0.006663340000000018	0.0014605800000000446	0.0	0.0018487600000000048	0.0	0.20552782999999997	0.0	0.0023233599999999965	0.34284013999999996	0.0	0.0	0.003773160000000053	0.0	0.52862696	0.0035276199999999536	0.0	0.0	0.0	0.003031969999999995	0.0050875000000000226	0.0	0.0069081399999999515	0.007950930000000023	0.003386209999999945	0.006854380000000049	0.004026190000000041	0.00305449999999996	0.0	0.002251670000000039	0.004154600000000008	0.52113617	0.008454669999999997	0.0	0.20240910999999995	0.36267707000000005	0.0	0.0	0.008495319999999973
KY661963_Liberibacter_phage_P_JXGC_3	0.02772368000000003	0.0	0.0	0.0	0.0	0.04356108000000003	0.0	0.0	0.0	0.0	0.0	0.0	0.027111989999999975	0.0	0.0	0.0	0.0	0.0	0.0	0.0	0.0	0.02990588999999999	0.0	0.008627220000000047	0.0	0.0	0.0	0.0	0.04005961000000002	0.0	0.0	0.0	0.0	0.0	0.0	0.0	0.0	0.0	0.0	0.0	0.0	0.0	0.0	0.04004686999999996	0.0	0.0	0.04459256	0.0	0.009027039999999986
MT074141_Bacteroides_phage_DAC22	0.004228789999999982	0.002894069999999971	0.0013799999999999368	0.004868610000000051	0.0	0.0008731899999999682	0.0	0.0	0.0016155799999999498	0.0	0.003359809999999963	0.0017985999999998725	0.005056539999999998	0.0	0.0012332099999999846	0.0	0.00800964999999998	0.001230909999999974	0.0	0.002255129999999994	0.0	0.0010987199999999975	0.000896890000000039	0.0	0.000673350000000017	0.0053589099999999945	0.0	0.0	0.0	0.0028031099999999975	0.0	0.0	0.0017438499999999912	0.004661759999999959	0.0	0.004102939999999999	0.0	0.0	0.0	0.0	0.0011766500000000013	0.0006105899999999664	0.0032621499999999637	0.0	0.006355079999999957	0.0010303699999999472	0.0	0.0	0.0010542700000000238
MH598799_Pelagibacter_phage_HTVC025P	0.0013122800000000545	0.23781814999999995	0.004015180000000007	0.004884870000000041	0.04427837999999995	0.0	0.055428319999999975	0.0	0.50454764	0.0041511999999999105	0.24093240000000005	0.005667740000000032	0.0	0.04348618000000004	0.0	0.0	0.0	0.0	0.0	0.008020479999999997	0.0	0.0	0.030624380000000007	0.0	0.004668670000000041	0.21181371000000004	0.010713859999999964	0.0	0.0	0.004204149999999962	0.07462570999999996	0.004073520000000053	0.0053607199999999855	0.007750809999999997	0.05456530000000004	0.22361082	0.06694553999999997	0.0	0.0	0.06841881000000005	0.0	0.008504029999999996	0.23068891999999996	0.0	0.0	0.007433259999999997	0.0	0.015304740000000039	0.0
MK892600_MAG:_Prokaryotic_dsDNA_virus_sp._isolate_Unbinned_4162_contig_100_1	0.08854799999999996	0.0014986399999999955	0.007488800000000073	0.0656796999999999	0.0	0.03241189	0.0	0.0	0.004089319999999952	0.038536450000000055	0.002520729999999971	0.012657130000000016	0.09654130999999999	0.0	0.13163946000000004	0.038630309999999946	0.0	0.13002201000000002	0.010503090000000048	0.0	0.11217127000000005	0.039255179999999945	0.006196360000000012	0.0028152700000000364	0.0	0.0026538799999999974	0.0	0.0013252000000000264	0.016900119999999963	0.0009756999999999127	0.0	0.037369540000000034	0.011673289999999947	0.010178169999999986	0.003795940000000053	0.002596220000000038	0.0	0.12998167000000005	0.0	0.0	0.12632387	0.0	0.002559340000000021	0.016586700000000065	0.0	0.0	0.0	0.0	0.026933960000000035
NC_047845_Agrobacterium_phage_Atu_ph02	0.0	0.07713287000000002	0.002930800000000122	0.0	0.0026938899999999766	0.0	0.13422564999999997	0.0	0.07524209999999998	0.0	0.07403269000000001	0.004376929999999946	0.0	0.003277909999999995	0.0	0.0	0.0	0.0	0.0	0.004005209999999981	0.0021238599999999774	0.0	0.005306640000000029	0.01366025000000004	0.004979869999999997	0.07617267999999999	0.0	0.0	0.0	0.0011735499999999677	0.95913244	0.0	0.004231439999999975	0.007025139999999985	0.13069089999999994	0.07071320999999997	0.31667641	0.0	0.0018288600000000432	0.31588388	0.0	0.007879190000000036	0.0739879000000001	0.0	0.0	0.004922650000000028	0.0	0.0	0.0032727599999999857
MK613346_Roseobacter_phage_CRP_4	0.0	0.05399909000000003	0.007220760000000048	0.0	0.0	0.0	0.003691850000000052	0.0	0.03838547999999997	0.0	0.04656872000000001	0.007882119999999992	0.0	0.28910718	0.0	0.0	0.0046933900000000195	0.0	0.003304390000000046	0.0	0.0018537699999999768	0.0	0.13028719999999994	0.0	0.0	0.03460447	0.0024306899999999576	0.0	0.0	0.004426880000000022	0.002890920000000019	0.0	0.007667619999999986	0.014472069999999948	0.003488359999999968	0.03776391000000001	0.007458439999999955	0.0	0.0	0.007569469999999967	0.0	0.0	0.04404069999999993	0.0	0.004276860000000049	0.0	0.0	0.0	0.0
MF431615_Lentibacter_virus_vB_LenP_ICBM3	0.0	0.03715526000000002	0.006000800000000028	0.0	0.004870060000000009	0.0	0.002969989999999978	0.0	0.03605203999999995	0.0	0.03723182000000003	0.008510530000000016	0.0	0.92822178	0.0	0.0	0.0032797900000000046	0.0	0.0	0.0	0.0033333500000000127	0.0	0.07907686999999997	0.0	0.0	0.01853170999999998	0.005874640000000042	0.0	0.0	0.013831519999999986	0.0032951599999999637	0.0	0.00659995999999996	0.013869029999999949	0.0027888000000000357	0.03341870000000002	0.004134129999999958	0.0018853699999999973	0.0	0.0040132600000000185	0.0	0.0	0.03754442999999996	0.0	0.0032049200000000555	0.0	0.0	0.0	0.0
MF403007_Agrobacterium_phage_Atu_ph04	0.017996470000000042	0.0041844199999999665	0.008419040000000044	0.0078120999999998775	0.0038224799999999615	0.0	0.004257689999999981	0.0	0.0	0.0	0.01557099999999989	0.010832889999999984	0.012200679999999964	0.00436608000000005	0.005103179999999985	0.0	0.014192309999999986	0.005272080000000012	0.0	0.00599466999999998	0.0	0.005909990000000032	0.004237240000000031	0.0022817899999999502	0.006083990000000039	0.015103450000000018	0.002474069999999995	0.0	0.0022995599999999783	0.07402810999999998	0.0	0.0	0.010392669999999993	0.024457599999999857	0.004134030000000011	0.01817922000000005	0.002837450000000019	0.0	0.007823930000000034	0.0028549500000000227	0.001985820000000027	0.005906989999999945	0.015000939999999963	0.0021931999999998952	0.01170899999999997	0.006468539999999967	0.0	0.0	0.012374039999999975
KC556895_Brucella_phage_R	0.005858350000000012	0.0	0.0015575700000000081	0.0	0.0	0.0019542700000000357	0.0	0.04280092000000002	0.0	0.0	0.0	0.002318500000000001	0.005241779999999974	0.0	0.014643669999999998	0.0	0.0	0.01456869999999999	0.94316918	0.0	0.012035079999999976	0.0	0.0	0.0	0.0	0.0	0.0	0.0	0.0	0.0	0.0	0.0	0.002732230000000002	0.005372869999999974	0.0	0.0	0.0	0.020044759999999995	0.0	0.0	0.01816587000000003	0.0	0.0	0.0	0.0	0.0	0.0016744800000000337	0.0	0.0021910099999999932
MT074139_Bacteroides_phage_DAC19	0.004230469999999986	0.002887089999999981	0.0013802800000000115	0.0048705700000000185	0.0	0.0008735399999999505	0.0	0.0	0.0016162899999999647	0.0	0.0038501899999999756	0.0017328999999999262	0.005058589999999974	0.0	0.0012337399999999832	0.0	0.007989990000000002	0.0012314399999999726	0.0	0.0023911800000000483	0.0	0.0010991700000000382	0.0008972800000000003	0.0	0.0006736099999999912	0.005701089999999964	0.0	0.0	0.0	0.0027792800000000506	0.0	0.0	0.0017442800000000425	0.0046043799999999635	0.0	0.004104719999999951	0.0	0.0	0.0	0.0	0.0011771499999999602	0.0006108200000000119	0.0037833299999999737	0.0	0.005977560000000048	0.0010307699999999587	0.0	0.0	0.001026489999999991
NC_010355_Azospirillum_phage_Cd	0.00650841000000002	0.0	0.0037208800000000375	0.01143327999999999	0.0	0.0033162899999999995	0.0034828500000000373	0.006986550000000036	0.0	0.0	0.0	0.005244869999999957	0.008023470000000033	0.0	0.010111450000000022	0.0	0.0029316200000000237	0.01071909999999987	0.0	0.0	0.007369559999999997	0.0013875199999999754	0.007354129999999959	0.003505780000000014	0.0	0.0	0.0	0.0	0.005299810000000016	0.0	0.0	0.0	0.0044405899999999665	0.0069866200000000545	0.0033779000000000448	0.0	0.0	0.015558590000000039	0.0	0.0	0.010105689999999945	0.0	0.0	0.005128580000000049	0.0	0.0	0.0020798300000000047	0.0	0.004774330000000049
MN734437_Sphingomonas_phage_Eidolon	0.07236947000000005	0.0	0.0017649199999999476	0.09880931999999998	0.0	0.02936048999999996	0.0	0.0	0.0	0.03275918	0.0	0.0025792799999999616	0.07371731000000004	0.0019227800000000128	0.27810944000000004	0.03260854000000002	0.0	0.25490676	0.021652019999999994	0.002473529999999946	0.25919178	0.039035750000000036	0.0	0.007047860000000017	0.0030070700000000006	0.0	0.0	0.0	0.018718409999999963	0.0	0.0	0.03213242000000005	0.0026689100000000243	0.005641090000000015	0.0	0.0	0.0	0.57410017	0.0	0.0	0.25213883000000004	0.00296014	0.0	0.01888228999999997	0.0	0.0024575500000000305	0.002101110000000017	0.005114960000000002	0.017020959999999974
NC_011103_Rhizobium_phage_16_3	0.0	0.0	0.002203170000000032	0.0	0.0	0.002484229999999976	0.0	0.01279920000000001	0.0	0.0	0.0	0.00558597999999999	0.0	0.0	0.014850640000000026	0.0	0.003512060000000039	0.014946719999999969	0.019017280000000025	0.0	0.014729809999999954	0.0032805799999999774	0.006302260000000004	0.005819229999999953	0.0031309899999999447	0.0	0.0	0.0028005800000000525	0.027299500000000032	0.006298550000000014	0.0	0.0	0.005802140000000011	0.009566040000000053	0.0	0.0	0.0028905299999999468	0.021836659999999952	0.0	0.002908139999999948	0.015125770000000038	0.0	0.0	0.02897194000000003	0.0037750600000000523	0.0	0.0034623599999999977	0.0	0.0026163599999999843
MT241605_Achromobacter_phage_AMA1	0.10872044999999997	0.003909110000000049	0.003641279999999969	0.08314792999999998	0.0	0.02219287999999997	0.0	0.0	0.0	0.005993240000000011	0.0	0.006232420000000016	0.12029303000000002	0.0	0.08040563999999994	0.006588079999999996	0.0022588999999999526	0.07971777999999996	0.008458980000000005	0.0	0.06949548000000005	0.01218923999999999	0.0	0.0	0.0	0.0	0.005224589999999973	0.002358030000000011	0.017663879999999965	0.0015567499999999956	0.0	0.0	0.004812220000000034	0.015548679999999981	0.0	0.0	0.0	0.06666719999999982	0.0	0.0	0.07437934000000002	0.0	0.0	0.01753619999999989	0.0	0.0	0.049195230000000034	0.016534150000000025	0.06628822999999995
HQ259105_Escherichia_phage_vB_EcoP_G7C	0.0	0.004460860000000011	0.0018776700000000535	0.005844239999999945	0.0	0.0	0.005603300000000089	0.005399770000000026	0.003195080000000017	0.0	0.002305739999999945	0.010618599999999923	0.0015879500000000046	0.0	0.0031891200000000453	0.002940770000000037	0.20379588999999998	0.0032134600000000013	0.008797069999999962	0.33326332000000003	0.0	0.0	0.004017310000000052	0.0	0.77674688	0.0	0.0	0.0	0.0	0.005476110000000034	0.005177199999999882	0.0	0.008160000000000056	0.010042320000000049	0.00508664999999997	0.002357869999999984	0.004066339999999946	0.002831550000000016	0.0	0.0038837400000000244	0.004177140000000024	0.49769063999999996	0.0025143899999999775	0.0	0.20501981999999996	0.35081417000000004	0.0	0.0	0.008105449999999959
MK962633_Achromobacter_phage_vB_AxyS_19_32_Axy14	0.10851184000000003	0.0039285000000000014	0.004338370000000036	0.08590178000000004	0.0	0.022723300000000002	0.0	0.0	0.0	0.005913020000000047	0.0	0.006629980000000035	0.12184108000000005	0.0	0.08245508999999995	0.006622510000000026	0.0021693000000001517	0.08210887	0.00829975999999999	0.0	0.07186176	0.01183177000000002	0.0	0.0	0.0	0.0	0.005252900000000005	0.0023674799999999774	0.016675499999999954	0.002434199999999831	0.0	0.0034335999999999256	0.005179460000000025	0.01581096000000004	0.0	0.0	0.0	0.06627060000000007	0.0	0.0	0.07641894000000005	0.0	0.0	0.01652929000000003	0.0	0.0	0.04755894999999999	0.01419256000000002	0.06719268
NC_020484_Pelagibacter_phage_HTVC008M	0.004332950000000002	0.001875630000000017	0.0035556999999999395	0.0029461800000000204	0.004417730000000009	0.0	0.0	0.0	0.005862849999999975	0.0	0.016814589999999963	0.007224679999999983	0.004509619999999992	0.004182559999999946	0.0	0.0	0.0025603299999999996	0.0	0.006196309999999983	0.0025731399999999738	0.0	0.008487409999999973	0.004602859999999986	0.0	0.0011405300000000285	0.010738119999999962	0.004475820000000019	0.0	0.0	0.10692343000000004	0.0	0.0	0.005520769999999953	0.005204430000000038	0.0	0.00837091000000001	0.0	0.00336506999999997	0.0017708600000000407	0.0	0.002366039999999958	0.0011566100000000024	0.014263029999999954	0.0	0.0023481499999999933	0.001404430000000012	0.0017156400000000183	0.003979559999999993	0.0016331499999999721
NC_047701_Uncultured_phage_MedDCM_OCT_S42_C7_DNA	0.02987801000000001	0.29176950999999995	0.013521079999999963	0.011793260000000028	0.04000338999999997	0.0	0.06052886000000002	0.004548519999999945	0.21124451	0.0	0.35139718	0.01916211999999995	0.00754798000000001	0.04591392000000005	0.0	0.0	0.010244420000000032	0.0	0.0	0.007268370000000024	0.0	0.0	0.04585446999999998	0.0	0.0025035700000000105	0.32737632000000005	0.02379743000000001	0.0	0.0	0.0025421700000000103	0.07228836999999999	0.0	0.022621189999999958	0.027775439999999985	0.058387140000000004	0.34521504000000003	0.06921624000000004	0.0	0.0	0.07174237000000006	0.0	0.008682729999999972	0.34602310999999997	0.0	0.009964689999999998	0.005682419999999966	0.0	0.020941459999999967	0.0
KX098390_Erwinia_phage_vB_EamP_Rexella	0.001832770000000039	0.005282710000000024	0.0024680799999999836	0.007028689999999949	0.0	0.0015249400000000302	0.00335205999999999	0.00538702000000002	0.004899720000000052	0.0045779400000000026	0.008330330000000052	0.006656230000000041	0.003111879999999956	0.0	0.002664859999999991	0.0	0.19673834999999995	0.0026556000000000912	0.0018495299999999881	0.49246981999999995	0.0015093699999999544	0.0	0.003963089999999947	0.0	0.32422857000000005	0.0028653000000000706	0.0	0.0	0.0	0.0016192699999999505	0.004742899999999994	0.0	0.006147659999999999	0.008646040000000021	0.006111120000000025	0.0060058200000000506	0.007612949999999952	0.0026033199999999646	0.0	0.008351149999999974	0.006547720000000035	0.36207906	0.008409749999999994	0.0	0.19267018000000002	0.96215652	0.0	0.0	0.011000510000000019
MH015249_Ruegeria_phage_vB_RpoS_V7	0.03701041999999999	0.0	0.004284329999999947	0.02403776000000002	0.0	0.14611496000000002	0.0	0.011148810000000009	0.0	0.022347609999999962	0.0	0.0025385199999999886	0.040093040000000024	0.0	0.018670879999999945	0.026105889999999965	0.005256950000000038	0.020914589999999955	0.004030589999999945	0.0	0.021937389999999946	0.13556975999999998	0.0	0.026552160000000047	0.0	0.0	0.0	0.0	0.9873587	0.002146879999999962	0.0	0.022309409999999974	0.004917249999999984	0.0067597600000000035	0.0	0.0	0.005648670000000022	0.022569099999999898	0.0	0.005684660000000008	0.014005860000000037	0.001818109999999984	0.0	0.86620768	0.005750779999999955	0.0	0.02201253000000003	0.0	0.010042870000000037
MG214783_Sinorhizobium_phage_HMSP1_Susan	0.0048043800000000525	0.0	0.0015422899999999462	0.005743889999999974	0.0	0.011135110000000004	0.0	0.006472380000000055	0.0	0.0	0.0031383499999999565	0.0	0.006837540000000031	0.0	0.02145606	0.0	0.0031374600000000363	0.021363649999999956	0.01328183000000005	0.002943800000000052	0.021354430000000035	0.021545070000000055	0.006974389999999997	0.001501819999999987	0.0015826500000000188	0.0033906500000000506	0.006580999999999948	0.0	0.007116760000000055	0.0034199599999999997	0.0	0.0	0.0	0.002935300000000085	0.0	0.0033496699999999713	0.0	0.02815730000000005	0.004540580000000016	0.0	0.021332550000000006	0.002658959999999988	0.0	0.007055699999999887	0.002607759999999959	0.004809339999999995	0.00945644000000001	0.007947260000000012	0.0
KM983327_Clostridium_phage_phiCT453A	0.026614040000000005	0.0	0.0	0.00684408000000003	0.0	0.03500132	0.0	0.0	0.002883839999999971	0.0	0.0034239600000000037	0.0	0.03350902	0.0	0.0	0.0	0.0	0.0	0.0	0.0	0.0	0.02069346999999999	0.0	0.0	0.0	0.00401786000000004	0.0	0.0	0.04887357999999997	0.0	0.0	0.0	0.0	0.0	0.0	0.0026582299999999837	0.0	0.0019521200000000016	0.0	0.0	0.0	0.0	0.0	0.048519140000000016	0.0	0.0	0.03233266000000001	0.0	0.004602430000000046
MT028491_Ochrobactrum_phage_vB_OspM_OC	0.005895000000000095	0.0009201599999999477	0.013345209999999996	0.004554419999999948	0.0016674300000000253	0.0009160599999999963	0.0	0.005463050000000025	0.0007478499999999944	0.0	0.007057419999999981	0.012397500000000061	0.003602589999999961	0.005128699999999986	0.0009115600000000335	0.0	0.003076900000000049	0.0009337799999999952	0.00693429000000001	0.0031504799999999555	0.0021573400000000076	0.0	0.004917489999999969	0.0041160399999999875	0.001457900000000012	0.0049343600000000265	0.004832429999999999	0.0	0.005615150000000013	0.11206771999999998	0.004006869999999996	0.0	0.01321485	0.016147220000000018	0.0	0.0076179499999999845	0.004073549999999981	0.0	0.0036258799999999702	0.004120759999999946	0.001026619999999978	0.0023741900000000538	0.007084259999999953	0.005871520000000019	0.003694129999999962	0.0022601899999999953	0.0	0.0023876600000000137	0.0027971700000000155
MK962639_Achromobacter_phage_vB_AxyP_19_32_Axy22	0.0	0.005607950000000028	0.002398149999999988	0.0	0.0	0.0	0.0030596899999999483	0.0013470899999999952	0.006957719999999945	0.0	0.010494490000000023	0.006039479999999986	0.0	0.0	0.0	0.0	0.20745186000000004	0.0	0.003248429999999969	0.33310131	0.0	0.0	0.0037969300000000317	0.0	0.39839933000000005	0.005537250000000049	0.0	0.0	0.0	0.0	0.005323670000000003	0.0	0.005386019999999991	0.008095230000000009	0.0025234800000000224	0.010430249999999974	0.004487350000000001	0.0034239099999999745	0.0	0.00420516999999998	0.004203880000000049	0.45250563	0.009553730000000038	0.0	0.20878277	0.34787079	0.0	0.0	0.008470000000000089
NC_042342_Pseudomonas_virus_H66	0.002333730000000034	0.0	0.002852439999999956	0.0	0.004074640000000018	0.011719339999999967	0.0	0.012894680000000047	0.0	0.007287770000000027	0.0	0.002339589999999947	0.002493949999999967	0.0	0.003305239999999987	0.005252180000000051	0.0027605699999999622	0.003292480000000042	0.0	0.0	0.002082910000000049	0.011059739999999985	0.0	0.0037153199999999664	0.0	0.0	0.005156699999999903	0.001531040000000039	0.0	0.0008000799999999808	0.0	0.006019099999999944	0.0023309000000001356	0.0018096399999999457	0.0	0.0	0.0	0.0	0.0	0.0	0.0031684899999999683	0.0	0.0	0.0	0.0014351400000000014	0.004420259999999954	0.007869330000000008	0.0	0.0026261499999999938
MT682708_Escherichia_phage_vB_EcoP_SP5M	0.0	0.0044259800000000515	0.0018384299999999465	0.005703769999999997	0.0	0.0022238700000000167	0.003040060000000011	0.0015572000000000363	0.0013342899999999602	0.0	0.0023143399999999703	0.008580159999999948	0.001435540000000013	0.0	0.0	0.0029521999999998494	0.20694416000000004	0.0	0.002222839999999948	0.33748943	0.0	0.0	0.003332439999999992	0.0	0.8002039599999999	0.0	0.0	0.0	0.0	0.002644399999999991	0.004661330000000019	0.0	0.006867260000000042	0.009018269999999995	0.0024290500000000437	0.002366670000000015	0.0022344800000000387	0.0025992799999999816	0.0	0.0022470700000000177	0.002903089999999997	0.5169114699999999	0.004176199999999852	0.0	0.20348506	0.35683182999999996	0.002589699999999917	0.0	0.0075854899999999725
KY555145_Caulobacter_phage_Ccr29	0.025244979999999972	0.004711079999999979	0.17007945999999996	0.014391510000000052	0.0016997699999999893	0.0035973500000000547	0.0	0.0	0.00494444000000005	0.000687749999999987	0.01744369999999995	0.93551164	0.01628337000000002	0.007299649999999991	0.010162400000000016	0.002362909999999996	0.00607276000000001	0.008478000000000097	0.0031917299999999482	0.007479860000000005	0.005427979999999999	0.004293149999999968	0.004429130000000003	0.017191610000000024	0.009578019999999965	0.012049160000000003	0.0	0.0	0.005728370000000038	0.010547080000000042	0.004168729999999954	0.0006350499999999704	0.59712013	0.10647722999999998	0.0	0.01724897000000003	0.005798879999999951	0.00737686999999998	0.0	0.00581332999999995	0.0058612300000000506	0.00805747999999995	0.019133559999999994	0.006874599999999953	0.008876569999999973	0.006428720000000054	0.005162820000000012	0.0006638300000000319	0.016380099999999898
KJ133693_Brucella_phage_110_141	0.0056494799999999845	0.0	0.0015407299999999902	0.0	0.0	0.0018811800000000378	0.0	0.05046452999999995	0.0	0.0	0.0	0.0036520799999999465	0.0050440899999999456	0.0	0.013931519999999975	0.0	0.0	0.013863309999999962	0.99425507	0.0018740499999999605	0.011448999999999931	0.0	0.0	0.001561730000000039	0.004682300000000028	0.0	0.0	0.0	0.004046699999999848	0.002072219999999958	0.0	0.0	0.0034533799999999504	0.005249060000000028	0.0	0.0	0.0	0.020418629999999993	0.0	0.0	0.017932280000000023	0.0024319900000000505	0.0	0.004042659999999976	0.0	0.0019208699999999634	0.0023023800000000483	0.0	0.0021063399999999843
MN549360_Rhizobium_phage_RL38J1	0.010953389999999952	0.002120690000000036	0.008513690000000018	0.0059464500000000475	0.0	0.0012140999999999957	0.0023890800000000434	0.0	0.0	0.0	0.007529209999999953	0.007098640000000045	0.008672970000000002	0.003791690000000014	0.0026382299999999637	0.0	0.0057249299999999614	0.002816189999999996	0.0	0.0015280600000000533	0.0	0.0032314399999999743	0.0023714000000000235	0.0018481299999999479	0.0	0.005557229999999969	0.0	0.0	0.0011817200000000527	0.07840307000000002	0.0	0.0	0.011230909999999983	0.013768380000000024	0.0021923700000000546	0.007891340000000024	0.0010492500000000016	0.0	0.00404758999999999	0.0010526199999999486	0.0011839900000000236	0.0005543399999999865	0.007542060000000017	0.0011516499999999485	0.004166169999999969	0.002807500000000074	0.0	0.0011848800000000548	0.003650209999999987
MH358458_Escherichia_phage_phi_G17	0.0	0.0021085699999999763	0.0018130100000000038	0.004804739999999974	0.0	0.0	0.003334199999999843	0.0	0.0	0.0	0.0	0.008714299999999953	0.0	0.0	0.001480600000000054	0.003881029999999952	0.20536763999999996	0.0012959900000000246	0.0025066500000000547	0.33906585	0.0	0.0	0.0	0.0	0.76123392	0.0	0.0	0.0	0.0	0.0	0.002876729999999994	0.0	0.006384579999999973	0.008142980000000022	0.002731260000000013	0.0	0.0024504800000000326	0.0029845099999999958	0.0	0.0023600799999999866	0.0030505499999999852	0.50042012	0.0	0.0	0.20588054	0.35199185	0.0021833599999999675	0.0	0.00578546000000002
HG428758_Brucella_phage_F1_complete_genome	0.005667769999999961	0.0	0.001542240000000028	0.0	0.0	0.0018875699999999496	0.0	0.05105817999999995	0.0	0.0	0.0	0.0036570599999999898	0.005061369999999954	0.0	0.014029940000000019	0.0	0.0	0.013960969999999961	0.98682139	0.0	0.011537130000000007	0.0	0.0	0.0015684999999999727	0.0022874099999999897	0.0	0.0	0.0	0.004060440000000054	0.0020751100000000466	0.0	0.0	0.003431929999999972	0.005260029999999971	0.0	0.0	0.0	0.01930063000000004	0.0	0.0	0.017072080000000045	0.0	0.0	0.0040563799999999706	0.0	0.0	0.0016036600000000067	0.0	0.002113730000000036
KT253150_Rhodobacter_phage_RcSaxon	0.0019246999999998904	0.0	0.013419359999999991	0.00471611999999999	0.0	0.021668339999999953	0.004547600000000096	0.00830251000000004	0.0	0.003060260000000037	0.0	0.01854515000000001	0.00539120999999998	0.0	0.0024224800000000046	0.003001440000000022	0.0	0.0	0.001557059999999999	0.0	0.0030894599999999883	0.030148379999999975	0.0	0.97362372	0.0	0.0	0.0	0.002036260000000012	0.026930659999999995	0.0	0.01368997999999999	0.002954800000000035	0.01787612000000005	0.028701900000000058	0.004043130000000006	0.0	0.014417459999999993	0.006345029999999974	0.0	0.014792570000000005	0.0	0.0	0.0	0.02645892999999999	0.0	0.0	0.004062730000000014	0.008255490000000032	0.003322750000000041
MN175679_Vibrio_phage_vB_VpS_BA3	0.09348294000000001	0.0	0.004824660000000036	0.06013908000000001	0.0	0.03536633	0.0	0.0	0.0029565400000000075	0.03670116000000001	0.0018505300000000169	0.010697089999999965	0.10121166000000004	0.0	0.13343909999999992	0.03476727000000002	0.0	0.12832014999999997	0.007266719999999949	0.0	0.12777393000000004	0.04427093999999998	0.012579999999999925	0.0035140599999999855	0.0	0.0	0.0	0.0	0.020066680000000003	0.0010890099999999459	0.0	0.035428070000000034	0.009045529999999968	0.005756210000000039	0.0	0.0017281700000000288	0.0	0.10885166000000002	0.0	0.0	0.12535227000000004	0.0	0.001895670000000016	0.019515680000000035	0.0	0.0018954799999999494	0.0	0.0	0.024015679999999984
MF754113_Vibrio_phage_vB_VpaS_KF3	0.04630767999999996	0.0	0.007591360000000047	0.07110501999999996	0.003166290000000016	0.03104552000000005	0.0023523600000000533	0.0	0.004990819999999951	0.03699414000000001	0.0	0.00765671999999995	0.056813310000000006	0.002970880000000009	0.05794376000000001	0.03835469999999985	0.003117359999999958	0.06942928999999998	0.0	0.004833089999999984	0.04558298000000005	0.025023240000000002	0.005155890000000052	0.0	0.0054604700000000506	0.0	0.0	0.0	0.021328420000000015	0.004202240000000024	0.004190380000000049	0.03271115000000002	0.00756561	0.010746029999999962	0.002289610000000053	0.0	0.004358080000000042	0.051680579999999976	0.0	0.004309270000000032	0.04948918999999996	0.005050599999999905	0.0	0.022783479999999967	0.0029816700000000473	0.005047189999999979	0.001908470000000051	0.010403869999999982	0.025618690000000055
MH015259_Ruegeria_phage_vB_RpoP_V17	0.008510559999999945	0.0	0.004696480000000003	0.014886770000000049	0.0	0.0	0.0	0.0	0.003290959999999954	0.0	0.0060770199999999885	0.005884189999999956	0.013981629999999967	0.0034374299999999636	0.0028071600000000307	0.003667590000000054	0.9979591	0.0027971799999999547	0.0	0.19727019999999995	0.0	0.0	0.0	0.0	0.21105129	0.006055800000000056	0.0	0.0	0.005265280000000039	0.0030933400000000555	0.0	0.0	0.006576869999999957	0.013485039999999948	0.0	0.006182669999999946	0.0017026500000000278	0.0	0.0	0.0	0.002852769999999949	0.20900380000000007	0.00608301	0.005215509999999979	0.61612627	0.20132393999999998	0.0	0.0	0.007918800000000004
NC_047860_Caulobacter_phage_Lullwater	0.0	0.07572615000000005	0.0006353599999999737	0.0	0.0	0.0	0.13585623000000002	0.0	0.06208256000000001	0.0	0.07505983999999999	0.0	0.0	0.0	0.0	0.0	0.005136779999999952	0.0	0.0	0.00268351	0.0	0.0	0.0038805100000000037	0.004789680000000018	0.002945569999999953	0.07689552	0.0	0.0	0.0	0.0	0.13694037000000003	0.0	0.001281099999999924	0.0	0.13543603000000004	0.07505333999999997	0.14369854000000004	0.0	0.0	0.14783378999999996	0.0	0.0061418600000000545	0.07367248000000004	0.0	0.005187350000000035	0.005891850000000032	0.0063363899999999695	0.0	0.0
MH598805_Pelagibacter_phage_HTVC109P	0.028095390000000053	0.25734714999999997	0.014203509999999975	0.011380860000000048	0.020782089999999975	0.0039830699999999775	0.06275502	0.0018571600000000243	0.22801466999999997	0.0	0.5052054100000001	0.01813697999999997	0.00672132999999997	0.03962314	0.0	0.0	0.007425589999999982	0.0	0.0	0.007276220000000055	0.0	0.0	0.034261089999999994	0.0	0.005016989999999999	0.48434798999999995	0.019552399999999914	0.0	0.0	0.0036824899999999827	0.07488313999999996	0.0	0.018637479999999984	0.02892128000000005	0.060820479999999955	0.49277404999999996	0.07425203999999996	0.0	0.0	0.07399409999999984	0.0	0.01122685999999995	0.49261641	0.0	0.005797240000000037	0.006617239999999969	0.004971550000000047	0.014136599999999944	0.0
KY417925_Ochrobactrum_phage_POI1126	0.0	0.0	0.0010293999999999581	0.0	0.0044206300000000365	0.0	0.0	0.004058499999999965	0.0	0.0	0.0	0.0	0.0	0.0	0.0	0.0	0.0	0.0	0.005932669999999973	0.0020866400000000285	0.0	0.0	0.0022186400000000495	0.0	0.0027228000000001362	0.0	0.0035920799999999975	0.0	0.0023592700000000244	0.0	0.0068411499999999625	0.0	0.0	0.005254670000000017	0.0	0.0	0.0	0.003577440000000043	0.007194249999999958	0.0	0.002043840000000019	0.0013199099999999797	0.0	0.0023572600000000277	0.0	0.0019661300000000104	0.001912299999999978	0.0	0.0
NC_003324_Sinorhizobium_phage_PBC5	0.0	0.0	0.0008988399999999563	0.0	0.005965989999999977	0.0	0.0	0.005647210000000014	0.0	0.0	0.0	0.0007631700000000352	0.0	0.0	0.0	0.0	0.005055429999999972	0.0	0.0	0.0	0.0	0.0	0.006563549999999974	0.0	0.0	0.0	0.003790129999999947	0.0	0.009558460000000046	0.001601100000000022	0.004582439999999965	0.0	0.0007792100000000302	0.0024338099999999807	0.0	0.0	0.004130500000000037	0.0	0.0032266800000000373	0.004676110000000011	0.0	0.0	0.0	0.00949319000000004	0.0029327500000000395	0.0	0.0	0.0016573699999999914	0.0
NC_048029_Sphingomonas_phage_Scott_isolate_SPS	0.0027267800000000397	0.06531556000000005	0.0009897399999999612	0.0	0.0	0.0	0.11015478000000001	0.003162169999999964	0.06338087999999997	0.0	0.05935489000000005	0.0	0.0012287399999999504	0.0025720799999999766	0.0	0.0	0.0	0.0	0.0	0.0020341699999999463	0.0	0.0	0.0021843599999999963	0.0	0.0028148900000000143	0.060045479999999984	0.0	0.0	0.0014749699999999644	0.0008202299999999774	0.14151563	0.0	0.0	0.0	0.10866257999999995	0.05856024000000004	0.13879176999999998	0.0	0.005715820000000038	0.14079653999999997	0.0	0.002305659999999987	0.059576819999999975	0.0014735099999999557	0.0032849999999999824	0.002102409999999999	0.0	0.0	0.003047770000000005
MK448802_Streptococcus_phage_Javan55	0.028739120000000007	0.0	0.0008061400000000107	0.003986460000000025	0.0	0.040432470000000054	0.0	0.009711519999999974	0.0	0.0	0.0	0.0	0.032475229999999966	0.0	0.0	0.0	0.0	0.0	0.0033933800000000014	0.002231670000000019	0.0	0.03433878999999995	0.0	0.010490540000000048	0.0	0.0	0.0	0.0	0.04344576	0.0	0.0	0.0	0.0	0.0	0.0	0.0	0.0	0.0	0.0	0.0	0.0	0.0	0.0	0.04523111999999996	0.0	0.0	0.03788753	0.0	0.009329860000000023
MK764442_Flavobacterium_phage_FPSV_S1	0.0	0.0	0.001384130000000039	0.0	0.0	0.0021720200000000522	0.0	0.0030497099999999833	0.0	0.002298789999999995	0.0026520399999999666	0.0022572199999999487	0.0	0.0	0.012428569999999972	0.001964549999999954	0.0	0.013071469999999974	0.01377366999999996	0.0	0.008919620000000017	0.0	0.0	0.010495220000000027	0.0	0.0	0.0	0.006586439999999971	0.004164579999999973	0.0	0.0	0.0020934200000000125	0.0017002699999999482	0.0	0.0	0.0	0.0	0.011909700000000023	0.006231439999999977	0.0	0.01765106000000005	0.0	0.0	0.00337345	0.0	0.0	0.0	0.002894069999999971	0.0
NC_002519_Roseophage_SIO1_complete_genome	0.0	0.04163214999999998	0.0034960400000000336	0.0	0.010331980000000018	0.0	0.0	0.0	0.04267801999999998	0.0	0.03838131	0.004904519999999968	0.0	0.6787669599999999	0.0	0.0	0.0038520000000000776	0.0	0.0040546099999999585	0.0	0.001986069999999951	0.0	0.06281963999999995	0.0	0.0	0.02275735999999995	0.008052220000000054	0.0	0.0	0.013717740000000034	0.0036965399999999704	0.0	0.004561029999999966	0.008888580000000035	0.0	0.04206224999999997	0.0	0.0	0.0	0.0	0.0	0.0	0.04032603000000001	0.0	0.0035199200000000097	0.0	0.0	0.0	0.0
NC_007809_Pseudomonas_phage_M6	0.15498953000000004	0.009017420000000054	0.014388940000000017	0.88733577	0.0	0.05539415999999997	0.0	0.0	0.0	0.05431653000000003	0.010480779999999967	0.014694340000000028	0.19574175000000005	0.0	0.11926552999999995	0.05705245000000003	0.014863109999999957	0.11545614000000004	0.0	0.004068559999999999	0.08684853000000003	0.04802618999999997	0.0	0.004744989999999949	0.004639639999999945	0.005626759999999953	0.0	0.0	0.025427239999999962	0.00398668000000002	0.0	0.050126890000000035	0.01247752000000002	0.03528690000000001	0.0	0.010341719999999999	0.0	0.10055000000000003	0.0	0.0	0.11599495999999998	0.0	0.010142989999999963	0.02546318000000003	0.011873629999999968	0.004690709999999987	0.010473940000000015	0.0064416099999999865	0.04308833999999995
NC_031059_Rhodovulum_phage_vB_RhkS_P1	0.0	0.0016908100000000426	0.0	0.0	0.0	0.0	0.0	0.0	0.004292480000000043	0.07789895000000002	0.003400689999999984	0.0	0.0	0.0	0.0	0.07930280999999995	0.0	0.0	0.0	0.0	0.0	0.0	0.004729969999999972	0.0	0.0	0.003251039999999983	0.0	0.0	0.0	0.0	0.0	0.07644801000000001	0.0	0.0	0.0	0.0036662699999999715	0.0	0.0	0.08620159999999999	0.0	0.0	0.0	0.0031651000000000318	0.0	0.0	0.0	0.0	0.0	0.022474749999999988
JQ965645_Salmonella_phage_SSU5	0.014072089999999982	0.0011581200000000402	0.010171719999999995	0.009986880000000031	0.0032919099999999535	0.00862141999999999	0.001443799999999995	0.0	0.0	0.003686210000000023	0.010797619999999952	0.0072136999999998785	0.012267539999999966	0.0	0.0018702299999999727	0.003209869999999948	0.005146800000000118	0.0018646999999999414	0.002080129999999958	0.009076199999999868	0.0	0.009655839999999971	0.0008969399999999572	0.0	0.0027952799999999556	0.008316160000000017	0.0040126700000000515	0.0	0.0025172199999999867	0.010416120000000029	0.0	0.004122999999999988	0.009079260000000033	0.00999810000000001	0.0016765899999999778	0.010144280000000006	0.0	0.0	0.0	0.0	0.0	0.010446500000000025	0.010789310000000052	0.003674669999999991	0.004477489999999973	0.002584900000000001	0.0	0.01649210000000001	0.014771270000000003
MK448728_Streptococcus_phage_Javan3	0.028687580000000046	0.0	0.0008057200000000098	0.003978990000000016	0.0	0.040356109999999945	0.0	0.009688970000000019	0.0	0.0	0.0	0.0	0.03226770999999995	0.0	0.0	0.0	0.0	0.0	0.003385619999999978	0.0022281899999999633	0.0	0.03415383000000005	0.0	0.010464680000000004	0.0	0.0	0.0	0.0	0.04335829000000002	0.0	0.0	0.0	0.0	0.0	0.0	0.0	0.0	0.0	0.0	0.0	0.0	0.0	0.0	0.04508840000000003	0.0	0.0	0.03779709999999992	0.0	0.009311610000000026
JX880034_Enterobacter_phage_IME11	0.0	0.004494389999999959	0.0018058800000000375	0.006147780000000047	0.0	0.0	0.003181789999999962	0.0	0.0032191900000000384	0.0	0.0022685300000000463	0.008772129999999989	0.001486490000000007	0.0	0.0014136300000000546	0.003696480000000002	0.20253893999999995	0.0	0.002264440000000034	0.34066142	0.0	0.0	0.0036067300000000024	0.0	0.79207579	0.0	0.0	0.0	0.0	0.00262262000000002	0.005195619999999956	0.0	0.00703516000000004	0.009160489999999966	0.002609729999999977	0.0023210799999999754	0.0039338100000000376	0.002924060000000006	0.0	0.0038497199999999454	0.0030717900000000187	0.51066073	0.0024786900000000056	0.0	0.20311144999999997	0.35103094	0.0	0.0	0.00767021999999995
MH884648_Caulobacter_phage_Kronos	0.0	0.0	0.000924680000000011	0.0	0.0	0.0037380700000000378	0.0	0.0	0.0	0.0	0.0	0.0	0.003488900000000128	0.004051059999999995	0.007073120000000044	0.0	0.0	0.007446869999999994	0.0	0.0	0.0	0.004048999999999969	0.008349849999999992	0.0	0.0	0.0	0.0	0.0	0.004060199999999847	0.0	0.0	0.0	0.0005879399999999535	0.0020789399999999736	0.0	0.0	0.0	0.0	0.0020510500000000542	0.0	0.0026507599999999742	0.0	0.0	0.003930459999999969	0.0	0.0	0.0	0.0	0.0
MK448836_Streptococcus_phage_Javan95	0.02678161999999995	0.0	0.0	0.006336580000000036	0.0	0.03442104999999995	0.0	0.011310000000000042	0.0	0.0	0.0	0.0	0.033292580000000016	0.0	0.0	0.0	0.0	0.0	0.004977969999999998	0.0	0.0	0.032074110000000045	0.0	0.012117930000000054	0.0019927499999999876	0.0	0.0	0.0	0.04178099000000002	0.0008648199999999884	0.0	0.0	0.0010057599999999667	0.0	0.0	0.0	0.0	0.0	0.0	0.0	0.0	0.0	0.0	0.041750359999999986	0.0	0.0	0.03953379000000001	0.0	0.008940139999999985
KY555147_Caulobacter_phage_Ccr34	0.025183370000000038	0.0048937700000000195	0.16780896999999995	0.015270930000000016	0.0010899699999999957	0.003876189999999946	0.0	0.0	0.005088120000000029	0.0007198200000000377	0.018203190000000036	0.98352763	0.016559650000000037	0.008541820000000033	0.008047099999999974	0.0023175399999999513	0.005865539999999947	0.0069313800000000425	0.0036362399999999573	0.008272080000000015	0.0043956600000000234	0.0046068200000000115	0.004577539999999991	0.018166490000000035	0.009942569999999984	0.012654900000000135	0.0	0.0	0.0025319900000000395	0.011144189999999998	0.004357400000000067	0.0006644900000000176	0.5884601	0.10821972999999996	0.0	0.017938239999999994	0.006061120000000031	0.006252100000000094	0.0	0.006076909999999991	0.005219760000000018	0.008036179999999948	0.019947539999999986	0.00483186999999996	0.008862370000000008	0.006691340000000046	0.005402679999999993	0.0006953499999999835	0.01561517999999995
MT778839_Rhizobium_phage_P9VFCI	0.010342400000000085	0.002524179999999987	0.008257749999999953	0.006479020000000002	0.0	0.0012829199999999652	0.002411420000000053	0.0	0.0	0.0	0.0075765599999999544	0.006990240000000036	0.008736599999999983	0.003481400000000079	0.002693229999999991	0.0	0.005062180000000027	0.0030511600000000527	0.0	0.0013451199999999774	0.0	0.0032564499999999663	0.002352389999999982	0.0015807300000000302	0.0	0.005813969999999946	0.0	0.0	0.0011323500000000042	0.08208616999999996	0.0	0.0	0.010222709999999968	0.014275770000000021	0.00221256000000003	0.00799013000000004	0.001121180000000055	0.0	0.004097099999999965	0.001124809999999976	0.0011635100000000342	0.0	0.007618110000000011	0.0011318299999999448	0.0035559499999999744	0.002589909999999973	0.0	0.0011964599999999548	0.0041303999999999785
MK448666_Streptococcus_phage_Javan101	0.027535050000000005	0.0	0.000802360000000002	0.006467850000000053	0.0	0.03466144999999998	0.0	0.009357370000000031	0.0	0.0	0.0	0.0	0.031108000000000025	0.0	0.0	0.0	0.0	0.0	0.002157489999999984	0.002159169999999988	0.0	0.033053650000000045	0.0	0.013045250000000008	0.0	0.0	0.0	0.0	0.04250328999999997	0.0	0.0	0.0	0.0010078199999999926	0.0	0.0	0.0	0.0	0.0	0.0	0.0	0.0	0.0	0.0	0.04344725999999999	0.0	0.0	0.03254030000000008	0.0	0.008593960000000012
NC_003278_Pseudomonas_phage_phiCTX	0.0	0.0	0.0	0.0	0.0	0.0027891799999999467	0.0	0.0	0.0	0.0	0.0	0.0	0.0	0.0	0.0	0.0	0.0	0.0	0.0	0.0	0.0	0.0	0.001673310000000039	0.0	0.0	0.0	0.0	0.0	0.0	0.0	0.004866119999999974	0.0	0.0	0.0	0.0	0.0	0.0	0.0	0.04678110999999996	0.0	0.0	0.0	0.0	0.0	0.0	0.0012718200000000346	0.0	0.0	0.0
NC_047952_Pseudomonas_phage_PAXYB1	0.0	0.061443910000000046	0.0	0.0	0.0	0.0	0.93571305	0.0	0.05103795	0.0	0.060058499999999904	0.0	0.0	0.002858840000000029	0.0	0.0	0.0	0.0	0.0	0.002227839999999981	0.0	0.00498717999999998	0.004656529999999992	0.004334240000000045	0.003058030000000045	0.06162376000000003	0.0	0.0	0.0	0.0	0.13018611000000002	0.0	0.0	0.0	0.90068108	0.061257120000000054	0.13375097999999996	0.0	0.0	0.13530940999999996	0.0	0.004771529999999968	0.05965335000000005	0.0	0.0	0.0034009999999999874	0.0	0.0	0.0
KX098389_Erwinia_phage_vB_EamP_Frozen	0.0018378100000000508	0.005299680000000029	0.0024830200000000024	0.007048610000000011	0.0	0.0015292799999999662	0.0033629000000000575	0.0016711799999999943	0.004133420000000054	0.004593280000000033	0.008293340000000038	0.006621560000000026	0.0031208000000000347	0.0	0.0026733899999999977	0.0	0.19571939000000005	0.0026640700000000184	0.0018555099999999491	0.49481113	0.0015141199999999522	0.0	0.003975529999999949	0.0	0.32550668000000005	0.0024887599999999788	0.0	0.0	0.0	0.0016215000000000535	0.004757829999999963	0.0	0.0061350000000000016	0.009662170000000025	0.006130390000000041	0.005704020000000032	0.007556250000000042	0.0026115300000000286	0.0	0.00740987999999998	0.006568589999999985	0.36116614	0.008405510000000005	0.0	0.19233062999999995	0.97283865	0.0	0.0	0.01087771999999998
MW273922_Pelagibacter_phage_HTVC034P	0.0	0.04476758999999997	0.0	0.0	0.19009465999999997	0.0	0.0	0.007491809999999988	0.019143599999999927	0.0	0.027129790000000042	0.0	0.0	0.006057470000000009	0.0	0.0	0.0	0.0	0.0	0.0	0.0	0.0	0.0020988199999999457	0.0	0.0	0.03374986999999996	0.32527788	0.0	0.0	0.0	0.0	0.0	0.0	0.0	0.0	0.07276771000000004	0.0	0.0	0.0	0.0	0.0	0.0	0.02385778000000005	0.0	0.0	0.0	0.06620411999999998	0.06295529	0.0
NC_047861_Bordetella_phage_vB_BbrM_PHB04	0.003335679999999952	0.0	0.0049664000000000375	0.019153969999999965	0.0	0.00509225000000002	0.0	0.004307219999999945	0.0	0.0	0.0	0.010529149999999987	0.0	0.008174000000000015	0.00418748999999996	0.0	0.004690170000000049	0.004208499999999948	0.007967999999999975	0.003555549999999963	0.004528109999999974	0.0007826800000000356	0.0	0.002248860000000019	0.003910769999999952	0.0	0.0	0.0011957200000000112	0.007441169999999997	0.009809159999999983	0.0	0.0	0.011651080000000036	0.013283869999999975	0.0	0.0	0.002158659999999979	0.005150470000000018	0.0	0.0022162000000000015	0.004204099999999933	0.0038077499999999986	0.0	0.005919750000000001	0.004789460000000023	0.005353260000000026	0.0012189700000000414	0.002422499999999994	0.0
NC_031039_Bacillus_phage_AR9	0.004908479999999993	0.0	0.003899340000000029	0.004871900000000151	0.0	0.0	0.0	0.0016679400000000344	0.0	0.0	0.004342590000000035	0.004524949999999972	0.003057439999999967	0.0013614499999999863	0.0	0.0	0.004162870000000041	0.0	0.000543749999999954	0.0034329600000000404	0.0	0.0	0.003716220000000048	0.0	0.003779850000000029	0.004573819999999951	0.0	0.0007444899999999866	0.0	0.005196149999999955	0.0	0.0	0.004033559999999992	0.01025611999999998	0.0	0.004312650000000029	0.0009144700000000006	0.0	0.0	0.0008787700000000287	0.0008259600000000145	0.00456740000000011	0.0044110299999999825	0.0	0.006164880000000039	0.003179970000000032	0.0	0.0	0.0
MK613347_Roseobacter_phage_CRP_5	0.0	0.041598359999999945	0.007244209999999973	0.0	0.0	0.0	0.007913309999999951	0.0	0.04041022000000005	0.0	0.038675449999999945	0.008505080000000054	0.002611169999999996	0.30456620999999995	0.0	0.0	0.0	0.0	0.005565699999999896	0.0	0.0019506299999999532	0.0	0.14956161999999995	0.0	0.0	0.021656969999999998	0.009493749999999967	0.0	0.0	0.005555059999999945	0.007904779999999945	0.0	0.007181710000000008	0.014473100000000017	0.007553020000000021	0.03590339999999992	0.012091799999999986	0.0	0.0	0.012375950000000024	0.0	0.0	0.03815071999999997	0.0	0.0	0.0	0.0	0.0027143400000000373	0.0
KP202970_Achromobacter_phage_83_24	0.11437927999999997	0.0038827799999999746	0.0032906499999999506	0.08263679000000002	0.0	0.02343932999999998	0.0	0.0	0.0	0.005103080000000038	0.0	0.004270850000000048	0.11919444000000001	0.0	0.07785408999999999	0.004780019999999996	0.0019886300000000467	0.07436272	0.006549249999999951	0.0	0.07181400999999998	0.012369779999999997	0.0	0.0	0.0	0.0	0.009587450000000053	0.0	0.023488020000000054	0.000971920000000015	0.0	0.0	0.005128789999999994	0.00994046000000004	0.0	0.0	0.0	0.06261992999999999	0.0	0.0	0.07040186000000004	0.0	0.0	0.02370574999999997	0.0	0.0	0.04946280000000003	0.006688160000000054	0.05583245000000003
MT074140_Bacteroides_phage_DAC20	0.004232870000000055	0.0028888799999999826	0.0013806699999999728	0.0048733899999999775	0.0	0.0008740499999999596	0.0	0.0	0.0016173200000000332	0.0	0.0038525799999999943	0.001733520000000044	0.005061540000000031	0.0	0.0012344999999999162	0.0	0.00799433000000005	0.0012322000000000166	0.0	0.0023924600000000407	0.0	0.0010997999999999841	0.0008978299999999884	0.0	0.0006739900000000132	0.005704660000000028	0.0	0.0	0.0	0.0027802900000000186	0.0	0.0	0.0017448799999999487	0.004606500000000069	0.0	0.004107269999999996	0.0	0.0	0.0	0.0	0.0011778799999999645	0.0006111500000000047	0.0037856699999999632	0.0	0.005980780000000019	0.001031329999999997	0.0	0.0	0.0008959299999999892
MN988554_Rhizobium_phage_RHph_I72	0.03482819000000004	0.0048738099999999784	0.006393329999999975	0.16570158999999995	0.0	0.0030307800000000107	0.0	0.005754519999999985	0.0	0.0	0.007374199999999997	0.006793840000000051	0.05416072000000005	0.0	0.002559219999999973	0.0	0.02004956999999996	0.0032163400000000397	0.0	0.0	0.0	0.010885959999999972	0.0	0.0	0.006376089999999945	0.006824040000000031	0.001465139999999976	0.0017417499999999864	0.004440090000000008	0.009651579999999993	0.0	0.0	0.006277160000000004	0.014776229999999946	0.0	0.0058421100000000115	0.0	0.0	0.0038550800000000107	0.006347639999999988	0.002890920000000019	0.0013077599999999912	0.00831691999999995	0.004489030000000005	0.017840080000000036	0.006926940000000048	0.014321049999999946	0.004121860000000033	0.011864109999999983
MN698239_Pelagibacter_phage_HTVC023P	0.007270850000000051	0.013425300000000084	0.004623229999999978	0.02927597999999998	0.01103668999999996	0.004372260000000017	0.0	0.0	0.009168720000000019	0.0	0.008126650000000013	0.00804824000000004	0.007778550000000051	0.015023459999999988	0.0	0.0	0.005758840000000043	0.0	0.007308949999999981	0.0	0.0	0.005560189999999965	0.01126035000000003	0.0	0.0011790699999999488	0.004228059999999978	0.021106729999999962	0.0	0.005517470000000024	0.005636789999999947	0.0	0.0	0.007054439999999995	0.009551650000000023	0.0	0.01712111999999999	0.004973530000000004	0.0	0.0	0.0027457699999999807	0.0	0.0010018299999999813	0.008059269999999952	0.005556769999999989	0.006351859999999987	0.003513659999999974	0.007092129999999974	0.013264029999999982	0.00643543000000002
MK448695_Streptococcus_phage_Javan181	0.02857199999999993	0.0	0.0	0.0	0.0	0.03954460999999998	0.0	0.0034980100000000514	0.0	0.0	0.0	0.0	0.03232542000000005	0.0	0.0	0.0	0.0	0.0	0.002965820000000008	0.0	0.0	0.030470499999999956	0.0	0.015415720000000022	0.0	0.0	0.0	0.0	0.04399193000000001	0.0	0.0	0.0	0.0	0.003091889999999986	0.0	0.0	0.0	0.0	0.0	0.0	0.0	0.0	0.0	0.04407064000000005	0.0	0.0	0.04084069000000001	0.0	0.008885840000000034
NC_022091_Pseudomonas_phage_MPK7	0.0	0.06179798000000003	0.0	0.0	0.0	0.0	0.8916229	0.0	0.05133038000000001	0.0	0.06109313000000005	0.0	0.0	0.0029093399999999825	0.0	0.0	0.0	0.0	0.0	0.0022553499999999893	0.0	0.0050600899999999616	0.004734470000000046	0.004288150000000046	0.0030987300000000495	0.06274873000000003	0.0021105999999999625	0.0	0.0	0.0	0.13143408999999995	0.0	0.0	0.0	0.85091498	0.06246883999999997	0.13496935	0.0	0.0	0.13711428999999997	0.0	0.004832889999999979	0.060859919999999956	0.0	0.0	0.0034446599999999883	0.0	0.0	0.0
NC_052974_Achromobacter_phage_vB_AchrS_AchV4	0.04513020999999995	0.0012447100000000377	0.0027253900000000497	0.042057719999999965	0.0	0.16800863	0.0	0.0	0.0	0.044170849999999984	0.0014991300000000152	0.0020674299999999812	0.05748257000000001	0.0	0.04860905999999998	0.04916558999999998	0.0	0.05407614999999999	0.004720009999999997	0.0	0.04129355999999995	0.16379538999999999	0.0	0.025399770000000044	0.0	0.0012744599999999773	0.0013369600000000537	0.0	0.17487973999999995	0.0	0.003915380000000024	0.04234106999999998	0.004825129999999955	0.004916139999999958	0.0	0.0010643299999999467	0.0	0.04598133000000004	0.0	0.0	0.04238584000000001	0.0	0.0014271500000000437	0.17353470999999998	0.0	0.0	0.012579539999999945	0.0021886300000000247	0.009061859999999977
NC_023566_Rhizobium_phage_vB_RglS_P106B	0.01078241000000002	0.0	0.001553779999999949	0.015232490000000043	0.0	0.005090170000000005	0.00217440999999996	0.0	0.0	0.0	0.0	0.001460979999999945	0.013144880000000025	0.007247030000000043	0.01922992999999995	0.0	0.001693779999999978	0.01906019999999986	0.003854209999999969	0.0	0.019983810000000046	0.01619775000000001	0.00635171999999995	0.0032310300000000236	0.0	0.0	0.0	0.0	0.005074290000000037	0.008732400000000085	0.0	0.0	0.0009570899999999938	0.0014129099999999895	0.002107679999999945	0.0	0.0021350599999999664	0.017054730000000018	0.0022600799999999976	0.002210370000000017	0.01956849999999999	0.0	0.0	0.005239829999999945	0.0032975000000000643	0.0	0.006795900000000077	0.019300839999999986	0.012167090000000047
MK448827_Streptococcus_phage_Javan65	0.02761999000000004	0.0	0.000821559999999999	0.00670833000000004	0.0	0.03979392000000004	0.0	0.009589729999999963	0.0	0.0	0.0	0.0	0.03453216999999997	0.0	0.0	0.0	0.0	0.0	0.0022366999999999804	0.0	0.0	0.03427418999999998	0.0	0.015026369999999956	0.0	0.0	0.0	0.0	0.042677040000000055	0.0	0.0	0.0	0.00101907999999995	0.003000430000000054	0.0	0.0	0.0	0.0	0.0	0.0	0.0	0.0	0.0	0.04451888000000004	0.0	0.0	0.041759800000000014	0.0	0.008883560000000013
MT118304_Pseudomonas_phage_Epa40	0.06721798999999995	0.0	0.0038403000000000187	0.11316607999999995	0.0	0.04115099	0.0	0.0045366300000000415	0.0	0.04702066000000005	0.0	0.005153909999999984	0.07940269	0.0	0.71715371	0.04755799000000005	0.0029453499999999577	0.86643927	0.014023679999999983	0.0	0.33412960999999997	0.053002789999999966	0.0	0.0	0.0	0.0	0.0	0.0	0.019291590000000025	0.0	0.0	0.039899119999999955	0.006290959999999957	0.010329359999999954	0.0	0.0	0.0	0.25487895000000005	0.0	0.0	0.74807833	0.0019573400000000296	0.0	0.02045599999999992	0.0	0.0	0.0023763799999999557	0.0	0.020078269999999954
MN698244_Pelagibacter_phage_HTVC106P	0.0	0.021860270000000015	0.0011028899999999675	0.0	0.04187675000000002	0.0	0.0	0.036130450000000036	0.01710206000000003	0.0	0.017668510000000026	0.0007218399999999736	0.0	0.0	0.0	0.0	0.006484499999999893	0.0	0.0	0.007757380000000036	0.0	0.0	0.005898400000000081	0.0	0.007254399999999994	0.011560090000000023	0.08860857	0.0	0.0028755400000000098	0.0	0.0	0.0	0.000666530000000054	0.0	0.0	0.045686960000000054	0.0	0.0	0.0	0.0	0.0	0.0066619900000000065	0.026610360000000055	0.0028725499999999737	0.006315779999999993	0.007521340000000043	0.0	0.07098099000000002	0.0
NC_019521_Sphingomonas_phage_PAU	0.004583899999999974	0.002865070000000025	0.002093180000000028	0.0019177400000000011	0.0	0.0	0.0	0.0	0.0	0.0	0.003451259999999956	0.0021050900000000317	0.003282459999999987	0.0	0.0007994399999999846	0.0	0.005340789999999984	0.0006797899999999579	0.001809400000000072	0.0008727400000000385	0.0	0.0007046200000000447	0.0	0.0	0.0	0.004614939999999956	0.0	0.0	0.0007314600000000171	0.01667580000000002	0.0	0.0	0.0029545199999999605	0.005120110000000011	0.0	0.0032695900000000444	0.0	0.0	0.0	0.0	0.000807540000000051	0.0008503899999999787	0.003459509999999999	0.0007312000000000429	0.00455386999999996	0.000543370000000043	0.0018897300000000339	0.0	0.0023647399999999763
KF562340_Escherichia_phage_vB_EcoP_PhAPEC7	0.0	0.002023760000000041	0.0019253200000000081	0.005740920000000038	0.0	0.0	0.003117790000000009	0.0	0.003981169999999978	0.0	0.0022875700000000165	0.008766440000000042	0.0014936399999999628	0.0	0.0	0.0037174599999999502	0.21018367999999998	0.0	0.002330999999999972	0.34040187	0.0	0.0	0.0033793699999999927	0.0	0.82761821	0.0	0.0	0.0	0.0	0.001692389999999988	0.005336989999999986	0.0	0.006125049999999965	0.008463560000000037	0.002552479999999968	0.004555069999999994	0.004258929999999994	0.002808220000000028	0.0	0.0023675999999999142	0.004621879999999967	0.5115326099999999	0.004192890000000005	0.0	0.20977913000000004	0.35542734	0.0	0.0	0.008098080000000007
MT074137_Bacteroides_phage_DAC16	0.0025586100000000167	0.002891259999999951	0.0032320399999999916	0.004954119999999951	0.0	0.0008745500000000295	0.0	0.0	0.001645059999999976	0.0	0.0017833200000000327	0.0029707199999999823	0.005083020000000049	0.0	0.001235250000000021	0.0	0.008159059999999996	0.0012329399999999602	0.0	0.0022583800000000043	0.0	0.0009930700000000403	0.0	0.0	0.000674359999999985	0.0038222799999999557	0.0	0.0	0.0	0.002643249999999986	0.0	0.0	0.003795389999999954	0.004437409999999975	0.0	0.0025706800000000474	0.0	0.0	0.0	0.0	0.0011785899999999794	0.00156725000000002	0.001619170000000003	0.0	0.006124449999999948	0.001031879999999985	0.0012289199999999667	0.0	0.0010276799999999753
NC_009935_Pseudomonas_phage_LKD16	0.0032091400000000547	0.062085469999999976	0.0	0.0	0.0	0.0	0.87922095	0.0	0.05174656	0.0	0.06350648000000003	0.0	0.0	0.0027729999999999144	0.0	0.0	0.0	0.0	0.0	0.003488060000000015	0.0	0.0052989100000000455	0.005023270000000024	0.004360370000000002	0.005680950000000018	0.059940879999999974	0.0	0.0	0.0	0.0015595299999999757	0.13534884999999997	0.0	0.0	0.0	0.83950147	0.06340844000000001	0.13558756000000005	0.0	0.0	0.13748340999999997	0.0	0.006041709999999978	0.05945613000000005	0.0	0.0	0.005525400000000125	0.0	0.0	0.0
NC_025428_Ruegeria_phage_DSS3_P1	0.03720219999999985	0.0	0.004289859999999979	0.025179790000000035	0.0	0.14665040000000007	0.0	0.011201599999999923	0.0	0.022456680000000007	0.0	0.002543010000000012	0.040253349999999966	0.0	0.01880833999999998	0.026233660000000047	0.005275570000000007	0.021010890000000004	0.00404943999999996	0.0	0.022036640000000052	0.13594050000000002	0.0	0.026608439999999955	0.0	0.0	0.0	0.0	0.98448114	0.0021507600000000293	0.0	0.022416670000000027	0.004925590000000035	0.006777490000000053	0.0	0.0	0.005674200000000074	0.022671560000000035	0.0	0.005710520000000052	0.014070260000000001	0.0018246299999999938	0.0	0.86325764	0.005770759999999986	0.0	0.022056839999999966	0.0	0.01008452999999998
KX198613_Pseudomonas_phage_AN14	0.15120869999999997	0.00884141000000005	0.014878199999999953	0.8901544	0.0	0.05451174000000003	0.0	0.0	0.0	0.053989869999999995	0.01056343999999998	0.01747670999999995	0.19057955999999998	0.0	0.11981697000000002	0.05602514999999997	0.014713179999999992	0.11490831999999995	0.0	0.0032856700000000183	0.08557599999999999	0.04719985999999998	0.0	0.0036315700000000284	0.004591050000000041	0.005716240000000039	0.0	0.0	0.023262310000000008	0.0051351200000000485	0.0	0.049671240000000005	0.012723179999999945	0.03488071000000004	0.0	0.010304980000000019	0.0	0.09858575999999997	0.0	0.0	0.11684857000000004	0.0	0.010233920000000007	0.024888800000000044	0.011748369999999952	0.004643060000000032	0.01027003999999998	0.00634942000000005	0.04538401000000003
KT820175_Ruegeria_phage_45A6	0.0	0.0	0.0031645500000000437	0.0	0.0	0.003542379999999956	0.0	0.01409587999999995	0.0	0.0	0.0	0.005425919999999973	0.0	0.00777625000000004	0.0024366200000000005	0.003681500000000004	0.0	0.0	0.04568207999999996	0.005900339999999948	0.0	0.0	0.0	0.0	0.006987450000000006	0.0	0.0	0.0	0.011454309999999968	0.0015616200000000413	0.0	0.001880430000000044	0.0050679200000000035	0.0069488100000000275	0.0	0.0	0.0	0.010673739999999987	0.0017563600000000124	0.0	0.003044009999999986	0.004755770000000048	0.0	0.011674659999999948	0.0	0.005298270000000049	0.008542179999999955	0.0	0.0
NC_029092_Caulobacter_phage_Percy	0.0	0.07419894999999999	0.0006867200000000295	0.0	0.0	0.0	0.12507469000000004	0.0	0.06132433999999998	0.0	0.08172672999999997	0.001522490000000043	0.0	0.0	0.0	0.0	0.0014960299999999815	0.0	0.0023597899999999727	0.0020203300000000146	0.0	0.0	0.0049362099999999964	0.004136950000000028	0.002298500000000092	0.08590317999999997	0.0	0.0	0.0	0.0	0.12693164999999995	0.0	0.0015041700000000269	0.0	0.12027144000000001	0.08279601999999997	0.14771473999999996	0.0	0.0	0.15262102	0.0	0.003520650000000014	0.08107301	0.0	0.0014646699999999457	0.004483730000000019	0.005796580000000051	0.0	0.0
NC_019447_Brucella_phage_Pr	0.005834360000000038	0.0	0.0015556799999999482	0.0	0.0	0.001945859999999966	0.0	0.045959309999999975	0.0	0.0	0.0	0.0033881599999999734	0.005219030000000013	0.0	0.014568519999999974	0.0	0.0	0.014457699999999907	0.94734961	0.0	0.011975540000000007	0.0	0.0	0.0	0.002053949999999971	0.0	0.0	0.0	0.0	0.0014944599999999753	0.0	0.0	0.0030388500000000374	0.005358810000000047	0.0	0.0	0.0	0.019945189999999946	0.0	0.0	0.018036920000000012	0.0	0.0	0.0	0.0	0.0	0.0016654900000000472	0.0	0.0021812599999999627
MW273926_Pelagibacter_phage_HTVC204P	0.0	0.09520839000000003	0.0	0.0	0.18572248000000002	0.0	0.0	0.0044951999999999215	0.05419421000000002	0.0	0.08077500999999998	0.0	0.0	0.00966754000000003	0.0	0.0	0.0	0.0	0.0	0.0025572499999999554	0.0	0.0	0.005258129999999972	0.0	0.0	0.07496486000000002	0.44114156000000004	0.0	0.0	0.0	0.0014516100000000476	0.0	0.0	0.0	0.0	0.04117937999999999	0.0	0.0	0.0	0.0	0.0	0.003596600000000061	0.08251485000000003	0.0	0.0	0.0	0.07026838000000002	0.029373859999999974	0.0
MT270409_Phaeobacter_phage_MD18	0.02530878000000003	0.00774697000000002	0.07892144000000001	0.02294748000000002	0.0	0.007265870000000008	0.0	0.0016002299999999803	0.006907910000000017	0.0	0.01690307000000002	0.10099042000000003	0.019625430000000055	0.01202053000000003	0.009843319999999989	0.0	0.023209009999999974	0.009388669999999988	0.004305760000000047	0.015993840000000037	0.006790049999999992	0.009653840000000025	0.012868300000000055	0.017697289999999977	0.011495249999999957	0.010059209999999985	0.0	0.0006760300000000496	0.012755450000000002	0.025868670000000038	0.0010233099999999995	0.0	0.09715319999999994	0.12071306999999998	0.0	0.017460849999999972	0.0	0.005179779999999967	0.0019733000000000667	0.0	0.011733540000000042	0.01626656999999998	0.016819979999999957	0.013539480000000048	0.02336119000000003	0.011875400000000091	0.008721289999999993	0.0	0.025539560000000017
MN856004_MAG:_Myoviridae_sp._isolate_289	0.0	0.0	0.0023966100000000212	0.0	0.0	0.005908380000000046	0.0	0.014193780000000045	0.0	0.003209569999999995	0.0	0.0027050499999999866	0.0	0.009216279999999966	0.009010680000000049	0.003897359999999961	0.0	0.009041520000000025	0.002008090000000018	0.0	0.0	0.0056128899999999815	0.0	0.003785620000000045	0.0	0.0	0.0	0.0022398300000000537	0.0025888000000000577	0.00146400999999996	0.0	0.002581570000000033	0.0031568800000000286	0.0	0.0	0.0	0.0	0.0	0.0	0.0	0.0	0.0	0.0	0.0025861900000000437	0.0	0.0	0.0	0.0	0.0
AY576273_Alphaproteobacteria_phage_PhiJL001	0.06213093000000003	0.008178759999999952	0.026238910000000004	0.1820159	0.0	0.0036390600000000273	0.0	0.0	0.00337812000000004	0.005372880000000024	0.005944289999999963	0.034604210000000024	0.08152493999999999	0.0	0.06940460999999998	0.006856459999999953	0.017650489999999963	0.05683578	0.0	0.0	0.055858379999999985	0.010014670000000003	0.001967040000000031	0.04232954	0.0	0.005324100000000054	0.0	0.0	0.006354099999999918	0.003746999999999945	0.010651839999999968	0.0	0.03248770999999995	0.047427510000000006	0.0	0.010860830000000044	0.013362560000000023	0.04893566999999999	0.0	0.01381319999999997	0.05555487999999997	0.0012421700000000424	0.008881539999999966	0.003175290000000053	0.016583569999999992	0.0	0.013819800000000049	0.0	0.03497678000000004
NC_008717_Pseudomonas_phage_DMS3	0.046629730000000036	0.0	0.0004520399999999869	0.05726036000000001	0.0	0.07335997999999999	0.0	0.0	0.0	0.88805649	0.0	0.0007818000000001657	0.05243269999999989	0.0	0.045330830000000044	0.76055175	0.0	0.048498269999999954	0.0	0.0	0.0326711999999999	0.04342201999999995	0.0	0.00408056999999995	0.0	0.0	0.0	0.0	0.02326496	0.0	0.0	0.7327923700000001	0.0006559900000000507	0.0	0.0	0.0	0.0	0.032599420000000046	0.03927966999999999	0.0	0.04131567000000003	0.0	0.0	0.020349660000000047	0.0	0.0	0.0	0.0	0.0
KU927500_Salmonella_phage_118970_sal1	0.04768479000000003	0.0	0.0028773800000000405	0.04168689000000003	0.0	0.21034619	0.0	0.0	0.0	0.04110769999999997	0.0	0.002923169999999975	0.06290469999999981	0.0	0.039649530000000044	0.04034287999999997	0.0	0.02496615000000002	0.0	0.0	0.037383860000000046	0.13141345999999998	0.0	0.02559524000000002	0.0	0.0	0.0	0.005991850000000021	0.13296339000000001	0.0	0.0	0.04054318000000001	0.0024140900000000354	0.00506715000000002	0.0	0.0	0.0	0.03480786999999996	0.0	0.0	0.020571389999999967	0.0	0.0	0.13525297000000003	0.0	0.0	0.022034540000000047	0.0	0.010828249999999984
MW273923_Pelagibacter_phage_HTVC035P	0.0	0.042765309999999945	0.0	0.0	0.12337704999999999	0.0	0.0	0.006899219999999984	0.030379429999999985	0.0	0.035391680000000036	0.0	0.0	0.006124649999999954	0.0	0.0	0.0	0.0	0.0	0.0	0.0	0.0	0.011270019999999992	0.0	0.0	0.029251849999999968	0.54536867	0.0	0.0	0.0	0.0	0.0	0.0	0.0	0.0	0.06413804000000001	0.0	0.0	0.0	0.0	0.0	0.0	0.030537979999999965	0.0	0.0	0.0	0.07635475999999997	0.07154618000000001	0.0
NC_026602_Pseudomonas_phage_vB_PaeP_PAO1_Ab05	0.0	0.06121551999999997	0.0	0.0	0.0	0.0	0.87772739	0.0	0.05154649	0.0	0.06251176999999997	0.0	0.0	0.002910790000000052	0.0	0.0	0.0	0.0	0.0	0.0022050099999999517	0.0	0.005173679999999958	0.004870139999999967	0.004341299999999992	0.0037112500000000548	0.06360862	0.0	0.0	0.0	0.0	0.13428501999999998	0.0	0.0	0.0	0.8924421300000001	0.06259937000000004	0.13609298999999997	0.0	0.0	0.13779836999999995	0.0	0.004828020000000044	0.06015176	0.0	0.0	0.0033303099999999475	0.0	0.0	0.0
MT074146_Bacteroides_phage_SJC03	0.0030129500000000142	0.003102709999999953	0.0032269099999999717	0.0054452699999999465	0.0	0.0009474699999999503	0.0	0.0	0.002266410000000052	0.0	0.002824350000000031	0.003249410000000008	0.0054868700000000326	0.0	0.001218739999999996	0.0	0.008911629999999948	0.0012163299999999877	0.0	0.0011451500000000392	0.0	0.0009876100000000276	0.0	0.0	0.000733769999999967	0.004530829999999986	0.0	0.0	0.0	0.002925190000000022	0.0	0.0	0.003192259999999947	0.004245900000000025	0.0	0.002739009999999986	0.0	0.0	0.0	0.0	0.0011586099999999488	0.002668859999999995	0.0028413400000000255	0.0	0.0065830399999999845	0.001048089999999946	0.0010761200000000137	0.0	0.001000639999999997
MH598798_Pelagibacter_phage_HTVC022P	0.02888499	0.34720271	0.014083680000000043	0.010742260000000003	0.022671129999999984	0.0	0.06295859000000004	0.0	0.23965203999999996	0.0	0.65623166	0.01790409999999998	0.005769119999999961	0.03774443000000005	0.0037485000000000435	0.0	0.006143860000000001	0.0	0.0	0.012997869999999967	0.0	0.0	0.03585826000000003	0.0	0.0036466000000000554	0.6489105900000001	0.027631280000000036	0.0	0.0	0.0031313600000000275	0.07343960999999999	0.0	0.01735918999999997	0.029344440000000027	0.06145427000000003	0.70028845	0.06555142000000003	0.0	0.0	0.06888983999999998	0.0	0.013103720000000041	0.6602848800000001	0.0	0.006010359999999992	0.005852729999999973	0.004756160000000009	0.015321550000000017	0.0
MK803322_Pseudomonas_phage_RSP	0.07944910000000005	0.0	0.004397549999999972	0.08165515999999995	0.0	0.08549646	0.0	0.0	0.0	0.06542194000000001	0.0	0.00850843999999995	0.09231270999999996	0.0038232499999999447	0.06372078000000003	0.06600044000000005	0.0021844899999999834	0.07138438999999996	0.005637870000000045	0.00414987	0.055327399999999916	0.041121329999999956	0.022970420000000047	0.0	0.0015187199999999734	0.0	0.0	0.0024553899999999462	0.04079146	0.0	0.0	0.05945113000000002	0.006917210000000007	0.00975682	0.0	0.0	0.0	0.05672977000000001	0.006956239999999947	0.0	0.05431733000000005	0.0017463899999999866	0.0	0.04249049000000005	0.0	0.004512790000000044	0.02495272999999998	0.0	0.030338500000000046
MT536174_Stenotrophomonas_phage_vB_SmaS_AXL_3	0.09273894999999999	0.01284474999999996	0.00948857000000003	0.14976747999999995	0.0	0.05125215000000005	0.0	0.0	0.004552230000000046	0.04187934999999998	0.004085950000000005	0.015472170000000007	0.10865800999999997	0.0	0.13677719999999993	0.04244429000000005	0.008537910000000037	0.18306688999999998	0.0	0.005652820000000003	0.11549955	0.03538072999999997	0.0027735800000000532	0.007144049999999957	0.006623579999999962	0.0	0.0	0.0022528299999999835	0.029329519999999998	0.001769059999999989	0.0	0.03829548999999999	0.014586679999999963	0.01682686	0.0	0.003753450000000047	0.0	0.11984623999999999	0.0	0.0	0.17262637999999997	0.00579616000000005	0.0037152400000000085	0.03343457000000005	0.005314460000000021	0.006113040000000014	0.013220870000000051	0.0	0.07691594999999996
MT899444_Liberibacter_phage_P_PA19_1	0.02157553000000001	0.0	0.0	0.0	0.029751300000000036	0.039576839999999947	0.0	0.0	0.0	0.0	0.0	0.0	0.01993104999999995	0.0	0.0	0.0	0.0	0.0	0.0	0.0	0.0	0.021041610000000044	0.0	0.006393499999999941	0.0	0.0	0.04829196000000002	0.0	0.035590279999999974	0.0	0.0	0.0	0.0	0.0	0.0	0.0	0.0	0.0	0.0	0.0	0.0	0.0	0.0	0.035705109999999984	0.0	0.0	0.11723554000000003	0.0	0.008124599999999926
MW464860_Enterobacter_phage_EC151	0.04590784000000003	0.0	0.005486169999999957	0.029549159999999963	0.0	0.006960100000000025	0.0	0.0	0.0	0.014044210000000001	0.0	0.010679050000000023	0.04157255999999998	0.0	0.10293322999999999	0.005354250000000005	0.0036523400000000317	0.10326387000000004	0.01443943000000003	0.001121229999999973	0.09447452	0.019011620000000007	0.020975100000000024	0.0	0.0	0.0	0.0	0.0	0.0	0.004074460000000002	0.0	0.004718670000000036	0.010028180000000053	0.005280150000000039	0.0	0.0	0.0	0.08861090999999999	0.0	0.0	0.10158617999999997	0.0	0.0	0.0	0.005725109999999978	0.0	0.0	0.011493870000000017	0.023189919999999975
NC_024367_Dinoroseobacter_phage_DFL12phi1	0.006452820000000026	0.0	0.003914870000000015	0.011769979999999958	0.0	0.0	0.0	0.0013147700000000206	0.0034043400000000057	0.0	0.009501910000000002	0.008895450000000027	0.011676589999999987	0.003310959999999974	0.0	0.0034276600000000546	0.61505656	0.0	0.0	0.20180264999999997	0.0	0.0	0.0	0.0	0.20746551999999996	0.0058302399999999865	0.0	0.0	0.0056283400000000094	0.0027293699999999532	0.0	0.0	0.007490589999999964	0.014501369999999958	0.0	0.005958440000000009	0.0029634099999999997	0.0017088699999999735	0.0	0.001434909999999956	0.0	0.20320925999999995	0.009584599999999943	0.005624170000000039	0.93774726	0.19429609999999997	0.0	0.0	0.00780643999999997
NC_042049_Rhodobacter_phage_RcCronus	0.0019318299999999677	0.0	0.013322979999999984	0.004633160000000025	0.0	0.02178100999999999	0.004568950000000016	0.008218499999999906	0.0	0.003075420000000051	0.0	0.018316149999999976	0.005481400000000081	0.0	0.0025148000000001502	0.0030163699999999904	0.0	0.0	0.0015643699999999816	0.0	0.0031033599999999995	0.028930239999999996	0.0	0.9844151800000001	0.0	0.0	0.0	0.0020437399999999606	0.026972960000000046	0.0	0.013751639999999954	0.0029691699999999654	0.01795753	0.022686080000000053	0.004061390000000054	0.0	0.01448223999999998	0.006304929999999986	0.0	0.014859579999999983	0.0	0.0	0.0	0.02649577999999997	0.0	0.0	0.003997040000000007	0.008298999999999945	0.0033361600000000324
KX898399_Pseudomonas_phage_JG012	0.09202518999999998	0.0	0.00669717000000003	0.12814673	0.004378320000000047	0.04931589999999997	0.0	0.0	0.0	0.053367840000000055	0.0	0.012429950000000023	0.14580322999999995	0.013220129999999997	0.18723809000000002	0.054803909999999956	0.0	0.18339941999999998	0.012454349999999947	0.0	0.15192202	0.05114658000000005	0.025095619999999985	0.005487149999999996	0.0	0.0	0.004023500000000069	0.006687050000000028	0.017492269999999976	0.0060822799999999955	0.0	0.047883699999999974	0.009642489999999948	0.01363603999999996	0.0	0.0	0.0	0.15133737999999997	0.0	0.0	0.17425687999999995	0.0	0.0	0.017546359999999983	0.0	0.0	0.0	0.00913337000000003	0.019338859999999958
LC552830_Pseudomonas_phage_vB_PaeS_Yazdi_M_DNA	0.057914220000000016	0.0	0.004089490000000029	0.10463349999999993	0.0	0.035890610000000045	0.0	0.001973439999999993	0.0	0.04178930000000003	0.0	0.0049967199999999545	0.07061611000000001	0.0	0.61068842	0.03657182000000003	0.0016251999999999933	0.7030601	0.011113049999999958	0.0	0.322669	0.046413079999999995	0.0	0.002838030000000047	0.0	0.0	0.0	0.0	0.01821978000000002	0.0	0.0	0.034169910000000026	0.005012479999999986	0.008458779999999999	0.0	0.0	0.0	0.24597665000000002	0.0	0.0	0.77002931	0.0017507599999999623	0.0	0.01815409000000001	0.0	0.0	0.002264730000000048	0.0	0.02108874999999999
MN698242_Pelagibacter_phage_HTVC103P	0.009352939999999976	0.12039078000000003	0.004080349999999955	0.014345429999999992	0.008088870000000026	0.0	0.0031459299999999635	0.0	0.04686243000000001	0.0013884100000000066	0.10683208	0.00432467999999997	0.006841839999999988	0.03760045999999995	0.008135030000000043	0.0016013400000000066	0.0036632800000000465	0.008041760000000009	0.0030961699999999537	0.0038598800000000377	0.009304470000000009	0.0	0.017850919999999992	0.0	0.0038741100000000417	0.09360188000000003	0.018839689999999965	0.0	0.0	0.00161233999999999	0.0	0.0013671499999999837	0.0040683799999999826	0.00717464000000001	0.0031069900000000317	0.06549318999999998	0.0	0.007294930000000033	0.0	0.0	0.00765161999999997	0.003103500000000037	0.10638393999999995	0.0	0.0034830300000000536	0.005540560000000028	0.0	0.035186739999999994	0.006951049999999959
MK962627_Achromobacter_phage_vB_AxyS_19_32_Axy06	0.10635391999999999	0.003971229999999992	0.004753050000000036	0.08741491000000001	0.0	0.02304136999999995	0.0	0.0	0.0	0.006094130000000031	0.0	0.006365309999999957	0.1192181000000001	0.0	0.08186888000000003	0.006195119999999998	0.002477359999999984	0.08120209	0.007641560000000047	0.0	0.07113815000000001	0.012377949999999971	0.0	0.0	0.0	0.0	0.00921100000000008	0.0023882400000000414	0.016978739999999992	0.0016231799999999463	0.0	0.0030229899999999477	0.004815110000000011	0.01579651999999998	0.0	0.0	0.0	0.06714608	0.0	0.0	0.07694513000000003	0.0	0.0	0.016874480000000025	0.0	0.0	0.04857197000000002	0.01413631999999998	0.06742667999999996
NC_041921_Dinoroseobacter_phage_vB_DshS_R5C	0.039373830000000054	0.006046890000000027	0.02957257999999996	0.0913046999999999	0.0	0.0007992700000000186	0.002075920000000009	0.002754669999999959	0.004310139999999962	0.003663349999999954	0.007863359999999986	0.03858722000000003	0.055553839999999965	0.008258230000000033	0.02438408000000003	0.0032953700000000197	0.018871370000000054	0.02743773000000005	0.006399709999999947	0.0024156600000000417	0.022621749999999996	0.006743509999999953	0.024143380000000048	0.06175810000000004	0.007716220000000051	0.0044752000000000125	0.0	0.006448820000000022	0.003063460000000018	0.00927887999999999	0.010699970000000003	0.003696900000000114	0.03491361999999998	0.050885680000000044	0.0020240299999999545	0.008138179999999995	0.012206069999999958	0.01968140000000007	0.0	0.012350349999999954	0.023658219999999952	0.0040530100000000235	0.00765903999999995	0.0014169499999999724	0.014939820000000048	0.0038194999999999757	0.007474450000000021	0.0	0.03736408999999996
MT118301_Pseudomonas_phage_Epa33	0.0	0.0	0.001896470000000039	0.0	0.004174640000000007	0.009603130000000015	0.0	0.012667340000000027	0.0	0.00808590000000009	0.0	0.003888149999999979	0.0	0.0	0.0	0.003727840000000038	0.0027439599999999897	0.0	0.0	0.002401740000000041	0.0	0.004791529999999988	0.0	0.0038438600000000323	0.0	0.0	0.005124500000000087	0.001523669999999977	0.007755249999999991	0.0	0.0	0.008857010000000054	0.003777119999999967	0.0017695500000000086	0.0	0.0	0.0	0.0	0.00590908999999995	0.0	0.0	0.0	0.0	0.0077493600000000384	0.0	0.002136389999999988	0.0056787000000000365	0.0	0.0
MN734439_Sphingomonas_phage_Kharn	0.06474685000000002	0.0	0.0031728399999999546	0.09924409999999984	0.0	0.02990545	0.0	0.0	0.0	0.032255889999999954	0.0	0.007288190000000028	0.06874240000000009	0.0	0.27606997	0.032361819999999986	0.0	0.25910381000000005	0.02067817000000005	0.002673990000000015	0.2536685000000001	0.04188875999999997	0.0	0.006343919999999947	0.0030100600000000366	0.0	0.0	0.0	0.023140229999999984	0.0	0.0	0.03613363999999997	0.0038494399999999818	0.007030879999999962	0.0	0.0	0.0	0.89832436	0.0	0.0	0.25640750999999995	0.0027687400000000473	0.0	0.02075453000000005	0.0021770000000000955	0.002779179999999992	0.002384680000000028	0.0	0.024504569999999948
KF192075_Escherichia_phage_vB_EcoP_PhAPEC5	0.0	0.0019689099999999904	0.0018376799999999527	0.00583151000000004	0.0	0.0	0.002959979999999973	0.0028353599999999535	0.002835719999999986	0.0	0.0	0.00956710999999999	0.0015332000000000123	0.0	0.0	0.0036040299999999803	0.21011228000000004	0.0	0.004601049999999995	0.33835561000000003	0.0	0.0	0.002658920000000009	0.0	0.82369526	0.0	0.0	0.0	0.0	0.0028410800000000513	0.002759469999999986	0.0	0.007074339999999957	0.008881220000000023	0.0023958099999999982	0.0	0.0029028599999999516	0.0029156099999999574	0.0	0.0028220199999999807	0.0029245300000000363	0.50687476	0.0	0.0	0.20906725999999998	0.35257008999999995	0.0	0.0	0.005375189999999974
KY940711_Bradyrhizobium_phage_BDU_MI_1	0.013209119999999963	0.003104349999999978	0.013269459999999955	0.01469195000000001	0.0021945199999999776	0.003706030000000027	0.0	0.006778249999999986	0.003998049999999975	0.0	0.0070399300000000276	0.02043043	0.012685979999999986	0.0039240799999999965	0.007187269999999968	0.0	0.0146459000000001	0.007207920000000034	0.005566630000000017	0.012064699999999928	0.0	0.0	0.0	0.013557570000000019	0.011022839999999978	0.005873629999999963	0.002914699999999937	0.0009733800000000237	0.0034884499999999763	0.002414409999999978	0.00946437	0.00147428000000005	0.01913832999999998	0.026057169999999963	0.0	0.0038829500000000516	0.007310319999999981	0.0	0.02235615999999996	0.007256269999999954	0.006514759999999953	0.011664999999999925	0.007344950000000017	0.005829529999999972	0.013205420000000023	0.011049909999999996	0.003310170000000001	0.0017951800000000073	0.003912130000000014
MG893203_Vibrio_phage_VP06	0.047393079999999976	0.0	0.008549460000000009	0.06629903999999998	0.0031191200000000308	0.030669669999999982	0.002318709999999946	0.0	0.004917080000000018	0.038001749999999945	0.0	0.007784030000000053	0.05135743000000004	0.002699710000000022	0.060019449999999974	0.03787863999999996	0.0030825100000000383	0.06965648999999996	0.0	0.004780160000000033	0.05628716	0.024549319999999986	0.0052389900000000544	0.0	0.005391310000000038	0.0	0.0	0.0	0.020729600000000015	0.004190099999999974	0.004154740000000046	0.03204401000000001	0.007555810000000052	0.010986130000000038	0.0022577200000000186	0.0	0.004297589999999962	0.052802429999999956	0.0	0.004249119999999995	0.05078764000000002	0.0050359599999999505	0.0	0.02214415999999997	0.002948899999999921	0.004990179999999955	0.0019085699999999983	0.010621870000000033	0.027898659999999964
MN698241_Pelagibacter_phage_HTVC027P	0.00692402999999997	0.016168280000000035	0.003648399999999996	0.030495139999999976	0.016045929999999986	0.0041574300000000175	0.002613410000000038	0.0	0.00952014999999995	0.0	0.013706609999999952	0.00720480999999995	0.007632890000000003	0.00843130999999997	0.0	0.0	0.005403399999999947	0.0	0.01193122000000002	0.0	0.0	0.005346450000000003	0.0028486699999999976	0.0	0.009726189999999968	0.009110720000000017	0.027524340000000036	0.0	0.005356209999999972	0.005159139999999951	0.0	0.0	0.0073819499999999705	0.008765809999999985	0.0025355799999999817	0.017694160000000014	0.0	0.0	0.0	0.0	0.0	0.003220850000000053	0.013187929999999959	0.005351650000000041	0.003072899999999934	0.0036446700000000165	0.007433789999999996	0.021916570000000024	0.009955240000000032
MF754114_Vibrio_phage_vB_VpaS_KF4	0.04856130000000014	0.0	0.008087370000000038	0.07211224999999999	0.0031499400000000177	0.030888160000000053	0.0023406999999999734	0.0	0.004965270000000022	0.03680395999999997	0.0	0.007641209999999954	0.05916096000000004	0.002956019999999948	0.06063854000000002	0.038157030000000036	0.003105319999999967	0.07203797999999995	0.0	0.004814789999999958	0.04751254999999999	0.024914940000000052	0.005131129999999984	0.0	0.005438520000000002	0.0	0.0	0.0	0.021235780000000037	0.00419354999999999	0.004142479999999948	0.03254517000000001	0.0075508800000000376	0.011216290000000018	0.0022785699999999798	0.0	0.004337130000000022	0.05521195999999995	0.0	0.004288439999999949	0.05043202999999996	0.005030850000000031	0.0	0.022684599999999944	0.0029703399999999602	0.005027479999999973	0.0018987400000000099	0.010788499999999979	0.028299810000000036
MT375530_Pelagibacter_phage_Ran_EXVC014P	0.028788409999999987	0.27603195	0.013392080000000028	0.011077930000000014	0.02587141999999998	0.0	0.058506529999999946	0.0	0.23700756	0.0	0.61156027	0.018091689999999994	0.005771579999999998	0.037055269999999974	0.0	0.0	0.006182500000000091	0.0	0.0	0.004831380000000052	0.0	0.0	0.033978320000000006	0.0	0.0023778399999999644	0.5686295299999999	0.037631639999999966	0.0	0.0	0.0035106000000000304	0.07181002000000003	0.0	0.02023474000000003	0.027797870000000002	0.05849950999999998	0.6504218399999999	0.06506584000000004	0.0	0.0	0.06546313999999998	0.0	0.011288940000000025	0.57111121	0.0	0.010052680000000036	0.007591099999999962	0.004414449999999959	0.009904350000000006	0.0
JX483877_Rhizobium_phage_RHEph05	0.005240319999999965	0.0	0.0007093000000000238	0.0	0.0	0.0	0.0	0.012083970000000055	0.0	0.0	0.0	0.0	0.006611429999999974	0.0	0.07117744000000004	0.0	0.0	0.07292646999999997	0.008166250000000042	0.0	0.06830764	0.013871230000000012	0.0	0.0	0.0	0.0	0.0	0.0	0.004517659999999979	0.003368440000000028	0.0	0.0	0.0020449099999999554	0.004745490000000019	0.0	0.0	0.005114170000000029	0.06758207999999999	0.005628989999999945	0.0023504300000000145	0.07500134000000003	0.0	0.0	0.00456922999999998	0.0	0.0	0.0	0.0	0.0
MT118305_Pseudomonas_phage_Epa41	0.06991710000000007	0.0	0.003856430000000022	0.11486565000000004	0.0	0.04175428000000003	0.0	0.004617149999999959	0.0	0.04788665999999997	0.0	0.005184069999999985	0.08045186999999998	0.0	0.69636425	0.048436910000000055	0.0029824800000000096	0.84868701	0.00828536000000002	0.0	0.31650825000000005	0.04987832999999997	0.0	0.0	0.0	0.0	0.0	0.0	0.019837540000000042	0.0	0.0	0.040620710000000004	0.006326190000000009	0.010353390000000018	0.0	0.0	0.0	0.24105917	0.0	0.0	0.7228289	0.0019823900000000005	0.0	0.020731990000000033	0.0	0.0	0.0024196499999999954	0.0	0.02038255
MT708546_Rhizobium_phage_Paso	0.0	0.08060418000000003	0.0030451400000000017	0.0	0.0	0.0	0.14708942999999997	0.0	0.06735555999999998	0.0	0.07455411	0.005540320000000043	0.0	0.0024645300000000203	0.0	0.0	0.0	0.0	0.0	0.0035623900000000264	0.0	0.0	0.0036431900000000184	0.014102689999999973	0.0034635000000000637	0.07352355	0.0016224400000000028	0.0	0.0025439600000000118	0.001702109999999979	0.31092237	0.0	0.005586410000000042	0.007724540000000002	0.14001744000000005	0.07516020999999995	0.32622905999999996	0.0	0.0	0.32875458999999996	0.0	0.006126370000000048	0.06844240999999995	0.0	0.0	0.005781409999999987	0.0	0.0	0.0
MW677514_Rhodobacter_phage_RcHartney	0.06794264000000005	0.0	0.007753800000000033	0.08587911000000004	0.0029990699999999926	0.03518516999999999	0.0	0.0	0.0017926700000000517	0.031899760000000055	0.0	0.00564271999999999	0.07247272000000005	0.0022108600000000367	0.36430934000000004	0.03275954000000003	0.0	0.34601424999999997	0.011331850000000032	0.0	0.957376	0.040333819999999965	0.0025039399999999823	0.0031045899999999627	0.0	0.0	0.0	0.0	0.02242440999999995	0.0018797699999999473	0.0020580500000000335	0.026290060000000004	0.0053187000000000095	0.010573699999999908	0.0	0.0	0.0	0.25235346000000003	0.0	0.0	0.33296190000000003	0.0	0.0	0.02551194000000001	0.0	0.0015681100000000114	0.0	0.0	0.025538330000000053
JQ307387_Pseudomonas_phage_vB_Pae_Kakheti25	0.07981242	0.0	0.0059168899999999525	0.11765424999999996	0.0	0.03975580999999995	0.0	0.0018192799999999787	0.0	0.048947810000000036	0.0	0.009573970000000043	0.07996698999999996	0.0	0.76431943	0.052301249999999966	0.002787039999999963	0.911948	0.013763769999999953	0.0	0.32761927	0.05079522999999997	0.0	0.0	0.0	0.0	0.0	0.0	0.01981717999999999	0.0	0.0	0.041951700000000036	0.00726760999999998	0.013271060000000001	0.0	0.0	0.0	0.25777558	0.0	0.0	0.75542997	0.0015013699999999464	0.0	0.02045308999999995	0.0	0.0	0.0020948200000000528	0.0	0.02594954000000005
NC_047705_Uncultured_phage_MedDCM_OCT_S46_C10_DNA	0.028094970000000052	0.30360173	0.015593320000000022	0.013417890000000043	0.024080230000000036	0.0	0.07864256000000003	0.002263510000000024	0.22800304999999998	0.0	0.40498946999999996	0.017723909999999954	0.005704359999999964	0.040563970000000005	0.0	0.0	0.007628060000000048	0.0	0.0	0.014583380000000035	0.0	0.0	0.040721569999999985	0.0	0.006954820000000028	0.37634135999999996	0.03039029999999998	0.0	0.0	0.004395530000000036	0.08974921999999996	0.0	0.017218419999999957	0.02795367000000004	0.07613537000000004	0.38989560999999995	0.08670792999999999	0.0	0.0	0.08916064999999995	0.0	0.012642390000000003	0.39679233	0.0	0.010122399999999976	0.002325319999999964	0.0	0.023749559999999947	0.0
JF939047_Burkholderia_phage_KL1	0.07534817000000005	0.0	0.007252959999999975	0.11941082999999997	0.0	0.03907563999999997	0.0	0.0	0.0	0.05307559999999989	0.0	0.010758909999999955	0.08400505000000003	0.0017876599999999687	0.55990597	0.05355509000000003	0.002364139999999959	0.5896574000000001	0.014561779999999969	0.00488957000000001	0.34163730000000003	0.04604421000000003	0.0	0.005799010000000049	0.0030545699999999787	0.0	0.0	0.0	0.021303810000000034	0.0	0.0	0.046156870000000016	0.011232890000000051	0.01367507999999995	0.0	0.0	0.0	0.26437717000000005	0.0	0.0	0.59579246	0.0032167899999999694	0.0	0.02543806000000004	0.0	0.0037008499999999778	0.005184210000000022	0.0	0.035815280000000005
MK962632_Achromobacter_phage_vB_AxyP_19_32_Axy13	0.0	0.006754719999999992	0.002607629999999972	0.0017032399999999948	0.0	0.001729989999999959	0.004645270000000035	0.0	0.006951869999999971	0.00521822999999999	0.007016479999999992	0.006016270000000046	0.0013732100000000136	0.0	0.0	0.003595939999999964	0.20970672999999995	0.0	0.003030839999999979	0.34485055	0.0	0.0	0.004748080000000043	0.0	0.41221494000000003	0.006008799999999925	0.0	0.0	0.0	0.0035767500000000174	0.003385199999999866	0.005149029999999999	0.006029779999999985	0.010620040000000053	0.004519519999999999	0.008082889999999954	0.00505646999999998	0.0029508200000000206	0.002623970000000031	0.0033926199999999573	0.003079839999999945	0.46825868000000004	0.006208199999999997	0.0	0.20969421	0.32186552	0.0	0.0	0.007700700000000005
MZ779062_Klebsiella_phage_pJN2_26	0.01185495000000003	0.0	0.009132970000000018	0.009662190000000015	0.003119349999999965	0.008061969999999974	0.0016369000000000522	0.0	0.0	0.004195689999999974	0.010559529999999984	0.007154969999999983	0.010008660000000003	0.00352498999999995	0.001721360000000005	0.004907099999999942	0.0050277499999999975	0.0017164600000000307	0.002204690000000009	0.004487970000000008	0.0	0.007562139999999995	0.004817900000000042	0.0	0.00464454000000003	0.009379629999999972	0.004153230000000008	0.0	0.002253860000000052	0.01090840999999998	0.0	0.004055719999999985	0.008166050000000036	0.012715279999999995	0.0016629799999999806	0.01073871999999998	0.0	0.0	0.0	0.0	0.0	0.004551239999999956	0.010670650000000004	0.002410279999999987	0.004361269999999973	0.003485399999999972	0.0	0.01771478000000004	0.01842378
NC_047756_Caulobacter_phage_Sansa	0.004197549999999994	0.0	0.0012209899999999774	0.003949859999999972	0.0	0.003477779999999986	0.0	0.009155009999999963	0.0	0.0	0.0	0.0006864199999999654	0.004102209999999995	0.0	0.003906159999999992	0.0056889300000000365	0.0	0.004209510000000027	0.002663850000000023	0.0	0.004384550000000043	0.0	0.030276149999999946	0.005891949999999979	0.0	0.0	0.0	0.012135199999999902	0.0032896700000000223	0.0016664400000000468	0.0	0.0	0.0015818499999999958	0.0	0.0	0.0	0.0	0.0	0.006141509999999961	0.0	0.004207590000000039	0.0	0.0	0.00485842000000003	0.0	0.0	0.0	0.0011583000000000565	0.0
MK448846_Streptococcus_phage_Javan122	0.026589010000000024	0.0	0.0	0.0065072499999999645	0.0	0.034624230000000034	0.0	0.011371350000000002	0.0	0.0	0.0	0.0	0.030094819999999967	0.0	0.0	0.0	0.0	0.0	0.004859429999999998	0.0	0.0	0.029120800000000058	0.0	0.011860870000000023	0.002229869999999967	0.0	0.0	0.0	0.042518929999999955	0.0010333000000000148	0.0	0.0	0.0009791799999999684	0.0	0.0	0.0	0.0	0.0	0.0	0.0	0.0	0.0	0.0	0.043926780000000054	0.0	0.0	0.03881016000000004	0.0	0.007851869999999983
NC_025422_Caulobacter_phage_Cr30	0.008634739999999974	0.0010731200000000385	0.007244790000000001	0.005246659999999959	0.0	0.0007315300000000358	0.0016107600000000444	0.0018066500000000207	0.0	0.0	0.009270780000000034	0.004739089999999946	0.009649180000000035	0.003313229999999945	0.0	0.0	0.006165670000000012	0.0	0.0031271999999998856	0.0015326300000000348	0.0	0.0	0.005996620000000008	0.0	0.0012225500000000444	0.007848870000000008	0.0016502900000000542	0.0012545699999999549	0.002324650000000039	0.12610113999999994	0.0011936399999999958	0.0	0.003989719999999974	0.005228640000000007	0.001586030000000016	0.007259459999999995	0.0	0.0	0.0024902199999999874	0.0	0.0	0.000823919999999978	0.008067880000000027	0.0012804899999999675	0.0019641599999999926	0.0015138900000000177	0.0	0.0017251400000000139	0.0060052699999999515
NC_047878_Bordetella_phage_FP1	0.16639508000000003	0.008327989999999952	0.020346969999999964	0.5622361499999999	0.0	0.028236669999999964	0.0	0.0	0.0	0.03482395000000005	0.031893199999999844	0.02636463	0.15139068	0.0	0.12474392000000001	0.034669210000000006	0.012383290000000047	0.10037326000000002	0.0	0.004678590000000038	0.09371426999999999	0.028084540000000047	0.0	0.0	0.005755759999999999	0.028681889999999988	0.0	0.002357900000000024	0.017451450000000035	0.0039588200000000295	0.0	0.028806109999999996	0.021800310000000045	0.05040712999999997	0.0	0.028132629999999992	0.0	0.10341734999999996	0.0	0.0	0.09343858999999999	0.0010588000000000264	0.031549619999999945	0.01734842000000003	0.010505580000000014	0.010296659999999958	0.011394919999999975	0.007866400000000051	0.04622928000000004
MN988541_Rhizobium_phage_RHph_I65	0.037183999999999995	0.004925089999999965	0.00615602000000004	0.16758176000000002	0.0	0.0030839099999999675	0.0	0.005816289999999946	0.0	0.0	0.006759129999999947	0.00579616000000005	0.05567968000000001	0.0	0.002088929999999989	0.0	0.01964370000000004	0.0020800699999999894	0.0	0.0	0.0	0.010609089999999988	0.0	0.0	0.006422499999999998	0.006897409999999993	0.0014818300000000173	0.0017568399999999817	0.004480519999999988	0.007818270000000016	0.0	0.0	0.005271510000000035	0.015055979999999969	0.0	0.005903969999999981	0.0	0.0	0.003896229999999945	0.0020472000000000268	0.001958400000000027	0.0014124899999999885	0.008404159999999994	0.004529870000000047	0.017979569999999945	0.006982819999999945	0.014478140000000028	0.001513230000000032	0.012558790000000042
KM434185_Pseudomonas_phage_vB_Pae_PS9N	0.08347996000000002	0.0	0.006293949999999993	0.11762636999999998	0.0	0.03985609999999995	0.0	0.0017877400000000376	0.0	0.050827489999999975	0.0	0.00816393999999998	0.07912410000000003	0.0	0.76338482	0.05262568000000001	0.0028307800000000327	0.93836433	0.014025509999999963	0.0	0.32884524000000004	0.05760119999999991	0.0	0.0	0.0	0.0	0.0	0.0	0.020040529999999945	0.0	0.0	0.04128014000000002	0.007397650000000033	0.012903700000000073	0.0	0.0	0.0	0.25606014	0.0	0.0	0.75751316	0.0015797600000000411	0.0	0.02086235999999997	0.0	0.0	0.001996050000000027	0.0	0.02453466000000004
MK637516_Agrobacterium_phage_Milano	0.007444589999999973	0.0	0.0031367500000000215	0.004964600000000097	0.0	0.013488970000000045	0.0	0.00532750999999998	0.0	0.0	0.0	0.0029524199999999556	0.007537660000000002	0.0028230599999999884	0.01561058999999998	0.0	0.0038852299999999618	0.015064089999999974	0.014163710000000052	0.00424285000000002	0.018346560000000012	0.01427487000000005	0.0016383800000000504	0.0	0.0027092199999999567	0.0	0.0	0.0	0.0024644499999999514	0.0038719200000000287	0.0	0.0	0.0025894300000000037	0.00915376999999995	0.0	0.0	0.0	0.01756380000000013	0.0	0.0	0.01793199000000001	0.0038816499999999587	0.0	0.0024625200000000236	0.004184010000000016	0.00535817999999999	0.008628709999999984	0.00189967000000002	0.0
JQ067087_Pseudomonas_phage_PaMx11	0.21916157000000003	0.010396689999999986	0.015889420000000043	0.30804588	0.0	0.051161319999999955	0.0	0.0	0.004332910000000023	0.05254181000000002	0.01586624999999997	0.026472790000000024	0.26519194999999995	0.0050610999999999295	0.09255342	0.05157708999999999	0.00822769000000001	0.08570973000000004	0.0	0.0015219600000000444	0.07252435000000002	0.04361276999999997	0.016129729999999953	0.0063018599999999925	0.00392669999999995	0.015303590000000034	0.0	0.0	0.019456040000000008	0.006899850000000041	0.0	0.049459689999999945	0.024563180000000018	0.04315195999999999	0.0	0.019671780000000028	0.0	0.06603197000000005	0.0	0.0	0.06928825999999999	0.0062986200000000325	0.016769269999999947	0.019543540000000026	0.009777159999999951	0.00980652999999998	0.015729010000000043	0.00793195999999996	0.0504926
MN820898_Sphingomonas_phage_vB_StuS_MMDA13	0.04928874999999999	0.0	0.0049535200000000446	0.06677675000000005	0.004203859999999948	0.030929000000000095	0.0	0.0013631400000000404	0.0	0.03542263000000001	0.0	0.006269619999999976	0.04585505999999995	0.0	0.14561413	0.03715804	0.0028582200000000224	0.16025464	0.011632199999999981	0.0	0.13211795000000004	0.030637150000000002	0.0	0.0066249800000000025	0.0	0.0	0.003922899999999951	0.0	0.01534042999999996	0.0013335700000000061	0.0	0.03486431999999995	0.006849749999999988	0.007655600000000096	0.0	0.0	0.0	0.15382152000000004	0.0	0.0	0.14694735999999997	0.0	0.0021515999999999202	0.015254189999999945	0.003913379999999966	0.0	0.0	0.0058413099999999885	0.009110419999999952
KP137437_Mannheimia_phage_vB_MhS_1152AP2	0.033811020000000025	0.0	0.004431819999999975	0.03435482999999995	0.0	0.0	0.0	0.00627498999999998	0.0	0.0050529700000000455	0.0	0.006418840000000037	0.03872165000000005	0.0	0.043852259999999976	0.0068498200000000065	0.0	0.04971656999999996	0.0	0.0	0.036621020000000004	0.0	0.007620390000000032	0.0016925700000000043	0.0	0.0	0.0	0.0	0.0	0.0013074100000000088	0.0	0.0	0.0060002599999999795	0.010391939999999988	0.0	0.0	0.0	0.033089060000000003	0.0	0.0	0.03347310999999997	0.0	0.0	0.0	0.0	0.0	0.0	0.008175280000000007	0.017733670000000035
MK613345_Roseobacter_phage_CRP_3	0.012560890000000047	0.014556250000000048	0.002679430000000038	0.014013669999999978	0.005662830000000008	0.0	0.02004781	0.008992549999999988	0.014219320000000035	0.0	0.019619779999999976	0.0027654599999999974	0.015139490000000033	0.029925709999999994	0.009500699999999918	0.0	0.01451473999999997	0.009398090000000026	0.002533690000000033	0.009776980000000046	0.007903910000000014	0.0020029000000000297	0.032306570000000034	0.0034243299999999754	0.006364519999999985	0.014058079999999973	0.0074322	0.0	0.0	0.004020860000000015	0.018030250000000025	0.0	0.0026188600000000006	0.006268410000000002	0.020169490000000012	0.018283619999999945	0.018380900000000144	0.01235193999999995	0.001495710000000039	0.018658970000000052	0.009445370000000008	0.006933670000000003	0.020001610000000003	0.0	0.014203680000000052	0.00787614999999997	0.0	0.0019246299999999827	0.008277499999999938
NC_042083_Gluconobacter_phage_GC1	0.0	0.0	0.0	0.0	0.0	0.004513470000000019	0.0	0.0	0.0	0.00596116999999996	0.0	0.0	0.0	0.0	0.0	0.006108589999999969	0.0	0.0	0.0	0.0	0.0	0.0	0.0	0.0	0.0	0.0	0.0	0.0	0.0	0.0	0.0	0.00580636000000001	0.0	0.0	0.0	0.0	0.0	0.0	0.0	0.0	0.0	0.0	0.0	0.0	0.0	0.0	0.0	0.0	0.0
KJ133689_Brucella_phage_02_141	0.0056494799999999845	0.0	0.0015407299999999902	0.0	0.0	0.0018811800000000378	0.0	0.05046452999999995	0.0	0.0	0.0	0.0036520799999999465	0.0050440899999999456	0.0	0.013931519999999975	0.0	0.0	0.013863309999999962	0.99433167	0.0018740499999999605	0.011448999999999931	0.0	0.0	0.001561730000000039	0.004661800000000049	0.0	0.0	0.0	0.004046699999999848	0.002072219999999958	0.0	0.0	0.0034533799999999504	0.005249060000000028	0.0	0.0	0.0	0.020418629999999993	0.0	0.0	0.017932280000000023	0.0024319900000000505	0.0	0.004042659999999976	0.0	0.0019208699999999634	0.0023023800000000483	0.0	0.0021063399999999843
NC_018280_Celeribacter_phage_P12053L	0.0	0.044150319999999965	0.006916319999999976	0.0	0.004753620000000014	0.0	0.00296801999999996	0.0	0.04681084000000002	0.0	0.04026048999999998	0.0067464099999999805	0.00240691000000004	0.7589171299999999	0.0	0.0	0.0013434700000000133	0.0	0.0	0.0	0.002147420000000011	0.0	0.08390056999999995	0.0	0.0	0.02603314000000001	0.011221779999999959	0.0	0.0	0.011786870000000005	0.003293059999999959	0.0	0.006317719999999971	0.015072540000000023	0.002787010000000034	0.03589023000000002	0.0050295200000000095	0.0018841600000000236	0.0	0.005181599999999897	0.0	0.0	0.043370259999999994	0.0	0.0	0.0	0.0	0.0	0.0
NC_019407_Caulobacter_phage_CcrMagneto	0.02594622000000002	0.0047655599999999465	0.17153841999999997	0.015212549999999991	0.0010656799999999578	0.004169969999999967	0.0	0.0010446899999999593	0.005001449999999963	0.0007041800000000542	0.017747650000000004	0.91194974	0.017000420000000016	0.0076579100000000455	0.010606110000000002	0.00241943	0.0065952500000000525	0.00901151	0.0035585299999999487	0.008015030000000034	0.0055116699999999685	0.004343309999999989	0.005268689999999965	0.018689040000000046	0.009429869999999951	0.012360379999999949	0.0	0.0	0.0020957799999999915	0.009728669999999995	0.00424150000000012	0.0006501399999999657	0.60798185	0.10829493000000001	0.0	0.017604060000000032	0.005869769999999996	0.007398140000000053	0.0	0.005884730000000005	0.007793009999999989	0.008290679999999995	0.01768411999999997	0.004187649999999987	0.009014560000000005	0.006563389999999947	0.005216500000000068	0.0006799800000000245	0.01663901000000001
NC_016165_Rhodobacter_phage_RcapMu	0.0	0.0	0.0	0.0	0.0	0.0	0.0	0.0	0.0	0.09246648999999996	0.0	0.0	0.0	0.0	0.0	0.08389513999999998	0.00250030999999995	0.0	0.006776019999999994	0.0	0.0	0.0	0.0	0.0	0.0	0.0	0.0	0.0	0.0	0.0	0.0	0.09186289000000003	0.0011672400000000138	0.0	0.0	0.0	0.0	0.002090909999999946	0.06405460000000007	0.0	0.0	0.0	0.0	0.0	0.0026765800000000395	0.0	0.0	0.0	0.011922079999999946
KU199708_Pseudomonas_phage_JBD69	0.04516313000000005	0.0	0.00043066999999996636	0.05505509999999991	0.0	0.07805315000000002	0.0	0.0	0.0	0.9032838	0.0	0.0006700800000000173	0.05086765999999998	0.0	0.04366930000000013	0.50454159	0.0	0.04877421000000004	0.0	0.0	0.03166230999999997	0.043154020000000015	0.0	0.003002709999999964	0.0	0.0	0.0	0.0	0.01648422999999999	0.0	0.0	0.74008075	0.0008225899999999564	0.0	0.0	0.0	0.0	0.03167956999999999	0.04205484999999998	0.0	0.033433440000000036	0.0	0.0	0.01909930999999998	0.004281239999999964	0.004741100000000054	0.0	0.0	0.0
MZ326866_Stenotrophomonas_phage_Suso	0.07277752000000004	0.0	0.0019273000000000762	0.058429359999999986	0.0	0.055605930000000026	0.0	0.007878689999999966	0.0	0.08163171000000002	0.0	0.003110539999999995	0.05581175000000005	0.0	0.04479116999999999	0.08272687999999995	0.0	0.051135739999999985	0.0	0.0	0.04430394000000004	0.04802481000000003	0.010983129999999952	0.008400709999999978	0.0	0.0	0.0	0.0016374599999999795	0.029162229999999956	0.0	0.0	0.07022238000000003	0.0027265499999999943	0.004535150000000043	0.0	0.0	0.0	0.039662980000000014	0.02946230999999999	0.0	0.041121329999999956	0.0	0.0	0.03111045000000001	0.0012483300000000197	0.0	0.0	0.0	0.012731199999999943
MN734436_Aminobacter_phage_Erebus	0.004329589999999994	0.0	0.0	0.0	0.0	0.0	0.0	0.005933239999999951	0.0	0.0	0.0	0.0	0.004897959999999979	0.0	0.06942351000000002	0.0	0.0	0.06934408999999997	0.007184239999999953	0.0	0.06371497000000004	0.012628360000000005	0.001506070000000026	0.0	0.0	0.0	0.0015359299999999632	0.0	0.0	0.0030534999999999313	0.0	0.0	0.0	0.001085609999999959	0.0	0.004010260000000043	0.0	0.06565741999999997	0.0	0.0	0.07361300999999998	0.0	0.0	0.0	0.0	0.0	0.0	0.005502189999999962	0.0
MN504636_Pseudomonas_phage_Quinobequin_P09	0.08778693000000004	0.0	0.004955209999999988	0.12620971999999997	0.004391389999999995	0.04740443000000005	0.0	0.0	0.0	0.04993707999999997	0.0	0.009416329999999973	0.14059635999999998	0.015534429999999988	0.18285640000000003	0.053216299999999994	0.0	0.17976707000000003	0.012505070000000007	0.0	0.15233366999999998	0.05153255999999995	0.03334769999999987	0.006540340000000033	0.0	0.0	0.004035780000000044	0.006649560000000054	0.019892300000000085	0.006305160000000032	0.0	0.048488549999999964	0.008318970000000037	0.009727810000000003	0.0	0.0	0.0	0.14190323000000005	0.0	0.0	0.16910362	0.0	0.0	0.020067220000000052	0.0	0.0	0.0	0.006156170000000016	0.009856030000000016
KJ133697_Brucella_phage_177_141	0.005652780000000024	0.0	0.0015410000000000146	0.0	0.0	0.0018823399999999824	0.0	0.05050188	0.0	0.0	0.0	0.003652980000000028	0.005047209999999969	0.0	0.01394154999999997	0.0	0.0	0.013873240000000009	0.98208955	0.0018750100000000103	0.01145702999999998	0.0	0.0	0.0015629499999999519	0.004684890000000053	0.0	0.0	0.0	0.004049179999999986	0.0020727400000000173	0.0	0.0	0.0034541900000000236	0.005251039999999985	0.0	0.0	0.0	0.020433009999999974	0.0	0.0	0.017945099999999936	0.0024332900000000324	0.0	0.004045129999999952	0.0	0.001921900000000143	0.0023041200000000206	0.0	0.002107670000000006
NC_025431_Mesorhizobium_phagevB_MloP_Lo5R7ANS	0.0	0.15459241	0.004640089999999986	0.004884529999999998	0.003368640000000034	0.0	0.06973498	0.0	0.16606922000000002	0.0	0.16282796	0.0073807299999999465	0.0	0.03656724	0.0	0.0	0.0	0.0	0.0	0.0030664299999999534	0.0	0.0	0.03642073999999995	0.0	0.0021822099999999622	0.14647286000000004	0.0	0.0	0.0	0.0022938399999999914	0.0849339	0.0	0.006069309999999994	0.009890359999999987	0.07042062000000004	0.16341775999999997	0.08821195999999998	0.0	0.0	0.09061664999999997	0.0	0.007371449999999946	0.16125016999999997	0.0	0.0	0.004563099999999931	0.004554260000000032	0.0034252599999999855	0.005874480000000015
MT770738_Rhizobium_phage_B1VFA	0.020297620000000016	0.0	0.01827038999999997	0.007498010000000055	0.002865650000000053	0.006496699999999911	0.0	0.0015124199999999588	0.0	0.0	0.009958249999999946	0.03062518000000003	0.014964489999999997	0.004530480000000003	0.0	0.0	0.016306020000000032	0.0	0.0011666500000000468	0.017348820000000043	0.003810720000000045	0.011314550000000034	0.006271820000000039	0.0073159699999999495	0.015609569999999962	0.010105609999999987	0.0030964199999999886	0.0015530299999999553	0.0049813100000000166	0.014918969999999976	0.0	0.0	0.029150719999999963	0.03320924000000003	0.0	0.010531170000000034	0.0038320499999999758	0.0	0.0	0.004722859999999995	0.0	0.018089759999999955	0.01040116999999996	0.0050105700000000475	0.016341339999999982	0.015180790000000055	0.002414699999999881	0.01301768999999997	0.011787839999999994
MT028492_Ochrobactrum_phage_vB_OspP_OH	0.008772870000000044	0.005380699999999905	0.0006913800000000192	0.022669069999999958	0.011571129999999985	0.0	0.0	0.039387260000000035	0.00772927000000001	0.0	0.0	0.001078029999999952	0.008610549999999995	0.0	0.0	0.0	0.001596510000000051	0.0	0.01801332	0.0014995700000000056	0.0	0.0	0.0	0.0	0.002492089999999947	0.0	0.01256864000000002	0.0	0.005577089999999951	0.001418240000000015	0.0	0.0	0.0010317600000000482	0.006451749999999978	0.0	0.005502439999999997	0.0033263199999999937	0.004011859999999978	0.009267889999999945	0.003422759999999969	0.0	0.0020210899999999477	0.0	0.007622600000000035	0.0016612799999999872	0.0022884899999999764	0.014971439999999947	0.0058796300000000246	0.01082468999999997
NC_019519_Agrobacterium_phage_7_7_1	0.006809329999999947	0.0	0.00223209000000002	0.005674100000000015	0.0	0.014913069999999973	0.0	0.005515689999999962	0.0	0.0	0.0	0.0021506799999999604	0.0077954700000000265	0.0033426399999999523	0.019562030000000008	0.0	0.0039006600000000002	0.02043233	0.014399689999999965	0.004505580000000009	0.018421369999999992	0.01591973999999996	0.0016312400000000338	0.0	0.003227670000000016	0.0	0.0	0.0	0.005825010000000019	0.0011311499999999697	0.0	0.0	0.0019416399999999667	0.006588199999999933	0.0	0.0	0.0	0.022293199999999902	0.0	0.0	0.020908449999999967	0.0041941899999999865	0.0	0.005541890000000049	0.003960819999999976	0.005688939999999976	0.007387869999999963	0.0013660800000000473	0.0
KJ133703_Brucella_phage_1066_141	0.0056494799999999845	0.0	0.0015407299999999902	0.0	0.0	0.0018811800000000378	0.0	0.05046452999999995	0.0	0.0	0.0	0.0036520799999999465	0.0050440899999999456	0.0	0.013931519999999975	0.0	0.0	0.013863309999999962	0.99448487	0.0018740499999999605	0.011448999999999931	0.0	0.0	0.001561730000000039	0.004661800000000049	0.0	0.0	0.0	0.004046699999999848	0.002072219999999958	0.0	0.0	0.0034533799999999504	0.005249060000000028	0.0	0.0	0.0	0.020418629999999993	0.0	0.0	0.017932280000000023	0.0024319900000000505	0.0	0.004042659999999976	0.0	0.0019208699999999634	0.0023023800000000483	0.0	0.0021063399999999843
NC_052977_Bacteriophage_Phobos	0.03936972000000005	0.0012383099999999647	0.004144730000000041	0.024168280000000042	0.0	0.16343858	0.0	0.003471299999999955	0.0	0.029726150000000007	0.0	0.005491809999999986	0.05010647999999995	0.0	0.027520270000000013	0.01581096000000004	0.0	0.02176606999999997	0.0	0.0	0.02544504999999997	0.13098597999999995	0.0	0.022458610000000045	0.0	0.0	0.0016729100000000274	0.007262450000000031	0.17619401999999995	0.002651049999999988	0.0	0.016245500000000024	0.005483310000000019	0.011884070000000024	0.0	0.0	0.0	0.022074909999999948	0.0025925900000000057	0.0	0.017117480000000018	0.028416010000000047	0.0	0.17751552999999998	0.0	0.0	0.029676950000000035	0.0020148999999999306	0.011841910000000011
KC556898_Brucella_phage_Wb	0.005858350000000012	0.0	0.0015575700000000081	0.0	0.0	0.0019542700000000357	0.0	0.04280092000000002	0.0	0.0	0.0	0.002318500000000001	0.005241779999999974	0.0	0.014643669999999998	0.0	0.0	0.014531159999999987	0.94324757	0.0	0.012035079999999976	0.0	0.0	0.0	0.0	0.0	0.0	0.0	0.0	0.0	0.0	0.0	0.002758530000000037	0.005372869999999974	0.0	0.0	0.0	0.020044759999999995	0.0	0.0	0.01816587000000003	0.0	0.0	0.0	0.0	0.0	0.0016744800000000337	0.0	0.0021910099999999932
KJ133706_Brucella_phage_V_19	0.0056494799999999845	0.0	0.0015407299999999902	0.0	0.0	0.0018811800000000378	0.0	0.05054042999999997	0.0	0.0	0.0	0.0036520799999999465	0.0050440899999999456	0.0	0.013931519999999975	0.0	0.0	0.013863309999999962	0.99471467	0.0018740499999999605	0.011448999999999931	0.0	0.0	0.001561730000000039	0.004661800000000049	0.0	0.0	0.0	0.004046699999999848	0.002072219999999958	0.0	0.0	0.0034533799999999504	0.005249060000000028	0.0	0.0	0.0	0.020418629999999993	0.0	0.0	0.017932280000000023	0.002488429999999986	0.0	0.004042659999999976	0.0	0.0019208699999999634	0.0023023800000000483	0.0	0.0021063399999999843
NC_031264_Brucella_phage_BiPBO1	0.0	0.0	0.0010768199999999784	0.0061296100000000076	0.0	0.003687969999999985	0.003888900000000084	0.0	0.0	0.006971269999999974	0.0027683400000000358	0.0024758299999999567	0.0	0.0	0.009217159999999947	0.01067501000000004	0.0	0.009270780000000034	0.009606699999999857	0.0	0.010073310000000002	0.005496570000000034	0.010517019999999988	0.007485839999999966	0.0	0.00281785999999995	0.0	0.0	0.003252480000000002	0.001850580000000046	0.0	0.0023879999999999457	0.0026391000000000053	0.0	0.004164970000000046	0.0026991400000000443	0.0	0.00735034999999995	0.0	0.0	0.008471900000000088	0.0	0.002741279999999957	0.004437079999999982	0.0	0.0	0.0	0.0	0.0
MH579717_Pelagibacter_phage_HTVC021P	0.02805312999999998	0.32790644	0.014143649999999952	0.010141509999999965	0.042868979999999945	0.0	0.060431290000000026	0.0	0.22297334999999996	0.0	0.7377316	0.01821888000000005	0.005225530000000034	0.04255405000000001	0.0	0.0	0.005939429999999968	0.0	0.0	0.007617180000000001	0.0	0.0	0.033631140000000004	0.0	0.003834290000000018	0.6745036099999999	0.02372940000000001	0.0	0.0	0.003847550000000033	0.07296970999999997	0.0	0.017243980000000048	0.02734930999999996	0.058888280000000015	0.6519457799999999	0.07121597000000002	0.0	0.0	0.07160745000000002	0.0	0.01088422	0.75160257	0.0	0.00928214000000005	0.005872450000000029	0.003919650000000052	0.014855909999999972	0.0
MW460247_Burkholderia_phage_BCSR129	0.00885716999999997	0.0	0.002835469999999951	0.024397169999999968	0.0	0.004405780000000026	0.0	0.004144429999999977	0.006290959999999957	0.0	0.0	0.004240360000000054	0.008651140000000002	0.005014689999999988	0.0	0.0	0.0053255199999999725	0.0	0.005206390000000005	0.002592559999999966	0.0	0.00702586999999999	0.0014018500000000378	0.0	0.005419970000000052	0.0	0.003354199999999974	0.0	0.0	0.00538612000000005	0.0	0.0	0.003508570000000044	0.004910619999999977	0.0	0.006002020000000052	0.0	0.0	0.0018077699999999863	0.0	0.0	0.0022196500000000174	0.0	0.0	0.006490560000000034	0.0012351800000000024	0.00596534999999998	0.0035943999999999976	0.004483589999999982
NC_047967_Pseudomonas_phage_vB_PaeP_PAO1_1_15pyo	0.0	0.05942641000000004	0.0	0.0	0.0	0.0	0.87574304	0.0	0.04976223999999996	0.0	0.062198489999999995	0.0	0.0	0.002929999999999877	0.0	0.0	0.0	0.0	0.0	0.0021720800000000207	0.0	0.0051489700000000305	0.004833450000000017	0.004104389999999958	0.0035303100000000365	0.06375847999999995	0.0	0.0	0.0	0.0	0.1309036	0.0	0.0	0.0	0.85770245	0.06230701000000005	0.13714930000000003	0.0	0.0	0.14077333000000003	0.0	0.004856269999999996	0.060938640000000044	0.0	0.0	0.0031853899999999546	0.0	0.0	0.0
MK942064_Caulobacter_phage_Jess_A	0.017626199999999925	0.0033208900000000208	0.0	0.0	0.03522141000000001	0.03401257000000002	0.0	0.0021566100000000032	0.006062189999999967	0.0	0.004707039999999996	0.000784090000000015	0.01850461999999997	0.0	0.0	0.0	0.0	0.0	0.0	0.0032641999999999394	0.0	0.023437209999999986	0.0	0.0	0.0035266600000000148	0.0028683600000000142	0.040510500000000005	0.0	0.041753719999999994	0.0	0.0	0.0	0.000746570000000002	0.0	0.0	0.002599710000000033	0.0	0.0030888700000000213	0.0	0.0	0.004122390000000031	0.003043770000000001	0.002991850000000018	0.04041713000000002	0.0	0.0034727900000000034	0.07302633000000003	0.0	0.006506690000000037
MG752970_Ralstonia_phage_RsoM2USA	0.00522199000000001	0.00304941000000003	0.02166153000000004	0.0034045499999999507	0.0007799499999999737	0.000581179999999959	0.0	0.0	0.0022869800000000495	0.0	0.009428160000000019	0.01148583999999997	0.00364217	0.002058459999999984	0.0010309899999999539	0.0	0.004808090000000043	0.0010246999999999895	0.003191599999999961	0.002937109999999965	0.0	0.003425450000000052	0.001972769999999957	0.0018219099999999822	0.003340149999999986	0.004679010000000039	0.0	0.0008676300000000081	0.0	0.03850412000000003	0.0013260899999999465	0.0	0.015300839999999982	0.012442790000000037	0.0	0.0057011399999999934	0.0	0.0013498800000000255	0.0	0.0	0.001974739999999975	0.0038822800000000157	0.009686920000000043	0.0	0.004407170000000016	0.0037748100000000173	0.0011103999999999559	0.0	0.00497647999999995
KF806588_Erwinia_phage_Ea9_2	0.00183827999999997	0.005351580000000022	0.0024786500000000267	0.005827429999999967	0.0	0.001529690000000028	0.0036224400000000045	0.0016716900000000035	0.004082359999999952	0.0	0.006831599999999938	0.006632830000000034	0.0031216299999999864	0.0	0.0026237300000000463	0.0	0.19704546999999994	0.002614580000000033	0.0018560600000000482	0.49428121	0.0015145600000000536	0.0	0.003714169999999961	0.0	0.32458567000000005	0.0024406999999999623	0.0	0.0	0.0	0.0016217099999999984	0.004805999999999977	0.0	0.006014260000000049	0.008675279999999952	0.00505785000000003	0.005542610000000003	0.00777019000000001	0.0026122899999999616	0.0	0.008618470000000045	0.006419869999999994	0.36162507	0.008225280000000001	0.0	0.19231297000000003	0.91937254	0.0	0.0	0.011332019999999998
MH700630_Sinorhizobium_phage_phiM6	0.006846780000000052	0.021227650000000042	0.0036082800000000192	0.008794219999999964	0.0	0.0	0.005257720000000021	0.0036704300000000023	0.019853679999999985	0.0	0.018688719999999992	0.003349610000000003	0.006949030000000023	0.050144540000000015	0.007671439999999974	0.0	0.005975179999999969	0.008410730000000033	0.0	0.008317789999999992	0.006672380000000033	0.0	0.07220097999999997	0.004267470000000051	0.00544789999999995	0.008314939999999993	0.004439800000000105	0.002241950000000048	0.004813049999999985	0.013037560000000004	0.001450029999999991	0.0	0.004445139999999959	0.008364620000000045	0.005001429999999973	0.012104789999999976	0.001150910000000005	0.007645339999999945	0.0	0.0011575799999999914	0.007633140000000038	0.013146419999999992	0.013303049999999983	0.004809260000000037	0.007011329999999982	0.006072940000000027	0.006807769999999991	0.0021930100000000508	0.006523229999999991
MW980061_Rhizobium_phage_RHph_X2_30	0.049266279999999996	0.001800770000000007	0.004097750000000011	0.03599353000000005	0.0	0.12940322999999998	0.0	0.0017481000000000302	0.0	0.03549935000000004	0.0	0.004194099999999867	0.05421520999999996	0.0	0.041459440000000014	0.03310542999999999	0.002333690000000055	0.03778806999999995	0.00666372000000004	0.0	0.03587538000000001	0.13049116000000005	0.0	0.022874330000000054	0.0	0.0	0.0	0.0	0.15373915000000005	0.0045719999999999095	0.002977690000000033	0.03489136999999998	0.004043499999999978	0.012045769999999956	0.0	0.0	0.0	0.03736000000000006	0.00372309000000004	0.0	0.03826463000000002	0.0	0.0	0.15641311999999996	0.0	0.0	0.010671520000000045	0.0	0.011432470000000028
NC_005178_Bacteriophage_D3112	0.045037879999999975	0.0	0.0004308699999999721	0.05121960000000003	0.0	0.07693077000000004	0.0	0.0	0.0	0.73479552	0.0	0.0006705099999999575	0.05324614000000005	0.0	0.03739756999999999	0.6847056300000001	0.0	0.042140979999999995	0.0	0.0	0.02621269000000004	0.043175400000000086	0.0	0.00300893999999996	0.0	0.0	0.0	0.0	0.02127511000000004	0.0	0.0	0.91711676	0.0007965599999999462	0.0	0.0	0.0	0.0	0.03635305	0.040661119999999995	0.0	0.02963804999999997	0.0	0.0	0.018393490000000012	0.0	0.004861279999999968	0.0	0.0	0.0035173000000000565
MK448828_Streptococcus_phage_Javan69	0.028010560000000018	0.0	0.0	0.008388449999999992	0.0	0.034838020000000025	0.0	0.0034402900000000125	0.0	0.0	0.0	0.0	0.029407810000000034	0.0	0.0	0.0	0.0032290999999998737	0.0	0.0025402100000000427	0.0	0.0	0.0305264999999999	0.0	0.013228869999999948	0.0	0.004204059999999954	0.0	0.0	0.04358424000000005	0.0	0.0	0.0	0.0	0.0	0.0	0.0	0.0	0.0	0.0	0.0	0.0	0.0	0.0	0.04606747	0.0	0.0	0.03141494	0.0	0.009508359999999993
NC_020858_Sulfitobacter_phage_pCB2047_A	0.0	0.0	0.0	0.0	0.0051623600000000325	0.0	0.0	0.27904107	0.0	0.0	0.0	0.0013252099999999656	0.0	0.0	0.0	0.0	0.005519889999999972	0.0	0.04155960999999997	0.0062862799999999774	0.0	0.0	0.0	0.0	0.008658900000000025	0.0	0.004952449999999997	0.0	0.011315019999999953	0.003243250000000031	0.0	0.0	0.0010626200000000141	0.0	0.0	0.0	0.0	0.00516711000000003	0.0	0.0	0.004008690000000037	0.0020199100000000136	0.0	0.01130361000000002	0.005420369999999952	0.0022207800000000333	0.0023867800000000328	0.0025823900000000455	0.0
NC_015209_Vibrio_phage_CTXphi	0.0	0.0	0.00055696999999999	0.0	0.0	0.0	0.0	0.0	0.0	0.0	0.0	0.0	0.0	0.0	0.0	0.0	0.0	0.0	0.0	0.0	0.0	0.0	0.0	0.0	0.0	0.0	0.0	0.0	0.0	0.0	0.0	0.0	0.0	0.0	0.0	0.0	0.0	0.0	0.0	0.0	0.0	0.0	0.0	0.0	0.0	0.0	0.0	0.0	0.0
MF614627_Sinorhizobium_phage_phi2LM21	0.0	0.0	0.0	0.0	0.0	0.03922417	0.0	0.00641356000000004	0.0	0.003390829999999956	0.0	0.0016492000000000173	0.005916840000000034	0.0	0.0	0.003351760000000037	0.0	0.0	0.0	0.0028665599999999625	0.0	0.029040339999999998	0.0038506799999999952	0.02561044999999995	0.0	0.0	0.0	0.0	0.031502660000000016	0.0028074799999999733	0.0	0.0027811300000000205	0.0013767300000000482	0.004137909999999967	0.0	0.0	0.0024842899999999446	0.0	0.012682679999999946	0.0025020599999999726	0.0	0.0025049700000000508	0.0	0.03191016000000002	0.003045480000000045	0.0030930000000000124	0.0	0.0	0.0
[truncated: 411 more columns]
