# Supplementary material for: The transcriptional regulator CtrA controls gene expression in Alphaproteobacteria phages: Evidence for a lytic deferment pathway
Source: Front Microbiol. 2022 Aug 19;13:918015. doi: 10.3389/fmicb.2022.918015 (PMC9437464; doi:10.3389/fmicb.2022.918015)
Supplement: Supplementary file 24 [file Table_9.CSV]

Supplementary Table 9. ViPhy-derived nucleotide identity matrix for five relevant phage genomes. The table reports the pairwise distances between the nucleotide sequences of the genomes of the following phages: vB_BsubS-Delta, vB_StuS_MMDA13, Cp1R7A-A1, DSS3phi1, phiCbk. Sequence identity is computed with ViPhy using the d6 metric, as defined in (PMID: 23432962). BLAST searches were performed usi…
	Brevundimonas_phage_vB_BsubS_Delta	Sphingomonas_phage_vB_StuS_MMDA13	Mesorhizobium_phage_Cp1R7A_A1	Ruegeria_phage_DSS3_P1	Caulobacter_phage_phiCbK
Brevundimonas_phage_vB_BsubS_Delta	100%	1%	1%	1%	2%
Sphingomonas_phage_vB_StuS_MMDA13	1%	100%	0%	0%	0%
Mesorhizobium_phage_Cp1R7A_A1	1%	0%	100%	0%	3%
Ruegeria_phage_DSS3_P1	1%	0%	0%	100%	1%
Caulobacter_phage_phiCbK	2%	0%	3%	1%	100%
