# Supplementary material for: The transcriptional regulator CtrA controls gene expression in Alphaproteobacteria phages: Evidence for a lytic deferment pathway
Source: Front Microbiol. 2022 Aug 19;13:918015. doi: 10.3389/fmicb.2022.918015 (PMC9437464; doi:10.3389/fmicb.2022.918015)
Supplement: Supplementary file 25 [file Table_10.CSV]

Supplementary Table 10. Phage lifestyle predictions with BACPHLIP. For all the analyzed phage genomes, the lifestyle predictions (temperate or virulent) obtained with BACPHLIP (PMID: 33996289) are reported as probabilities.
﻿	Virulent	Temperate	Description
NC_041929.1	0.8875	0.1125	Sinorhizobium phage phiM7, complete genome
NC_052966.1	0.7	0.3	Xanthomonas phage Xoo-sp2, complete genome
MK448728.1	0.9814565271086126	0.018543472891387337	Streptococcus phage Javan3, complete genome
KJ133696.1	0.8125	0.1875	Brucella phage 177_19, complete genome
KJ803031.1	0.9625	0.0375	Dinoroseobacter phage vBDshPR2C, complete genome
LN610585.1	0.975	0.025	Pseudomonas phage vB_PaeS_PAO1_Ab20, complete genome
JQ307387.1	0.8375	0.1625	Pseudomonas phage vB_Pae-Kakheti25, complete genome
HM624080.1	0.1875	0.8125	Pseudomonas phage PA1/KOR/2010, complete genome
NC_049436.1	0.7100220264317181	0.2899779735682819	Ruegeria phage vB_RpoP-V13, complete genome
MH598806.1	0.0	1.0	Pelagibacter phage HTVC119P, complete genome
MK448668.1	0.05	0.95	Streptococcus phage Javan107, complete genome
EF056009.1	0.8055318067045922	0.1944681932954088	Enterobacteria phage N4, complete genome
MT375519.1	0.8156080274570939	0.1843919725429068	Pelagibacter phage Aegir EXVC013S, complete genome
JQ067087.2	0.975	0.025	Pseudomonas phage PaMx11, complete genome
MT118302.1	0.8875	0.1125	Pseudomonas phage Epa38, complete genome
MG897800.1	0.8876101321585903	0.1123898678414097	Pseudomonas phage vB_PaeS_C1, complete genome
MN693456.1	1.0	0.0	MAG: Marine virus AFVG_25M411, complete genome
MN694321.1	0.975	0.025	MAG: Marine virus AFVG_250M307, complete genome
MT664984.1	0.6375	0.3625	Xanthomonas phage Xp12, complete genome
KT734862.1	0.9375	0.0625	Pseudomonas phage PAE1, complete genome
MN695334.1	0.9	0.1	Synechococcus phage B3, complete genome
MT074140.1	0.8125	0.1875	Bacteroides phage DAC20, complete genome
KP792623.1	1.0	0.0	Rhodoferax phage P26218, complete genome
JN871591.1	0.910022026431718	0.08997797356828194	Salmonella phage SPN19, complete genome
AY986977.1	0.8700123863584949	0.12998761364150518	Xanthomonas campestris pv. pelargonii phage Xp15, complete genome
MK165657.1	0.910022026431718	0.08997797356828194	Pseudomonas phage vB_PaeS_SCUT-S3, complete genome
MK613343.1	0.09804461181923524	0.9019553881807648	Roseobacter phage CRP-1, complete genome
KX879602.1	0.9924710893265504	0.0075289106734495286	Liberibacter phage HHCA1-2, complete genome
MK448872.1	0.9442869235843834	0.05571307641561642	Streptococcus phage Javan20, complete genome
MN693051.1	0.9722986238568456	0.027701376143154287	MAG: Marine virus AFVG_25M152, complete genome
MN694484.1	0.975	0.025	MAG: Marine virus AFVG_250M1201, complete genome
MH015252.1	0.1	0.9	Ruegeria phage vB_RpoS-V18, complete genome
KJ133688.1	0.8125	0.1875	Brucella phage 02_19, complete genome
MT375526.1	0.0	1.0	Pelagibacter phage Himinglaeva EXVC011P, complete genome
MH598802.1	0.0	1.0	Pelagibacter phage HTVC201P, complete genome
MN692961.1	0.9875	0.0125	MAG: Marine virus AFVG_117M41, complete genome
MG752970.1	0.6875	0.3125	Ralstonia phage RsoM2USA, complete genome
MK962632.1	0.9550660792951542	0.044933920704845816	Achromobacter phage vB_AxyP_19-32_Axy13, complete genome
NC_054971.1	0.975	0.025	Achromobacter phage vB_AxyP_19-32_Axy10, complete genome
NC_034248.1	0.25	0.75	Rhizobium phage RHEph10, complete genome
NC_047879.1	0.85	0.15	Bordetella phage MW2, complete genome
JX415535.1	1.0	0.0	Escherichia phage ECBP1, complete genome
KC556898.1	0.8125	0.1875	Brucella phage Wb, complete genome
NC_019550.1	0.9276032479168588	0.07239675208314117	Liberibacter phage SC2, complete genome
NC_025429.1	0.875	0.125	Rhizobium phage vB_RleM_P10VF, complete genome
MF150911.1	0.0	1.0	Ralstonia phage DU_RP_II, complete genome
MN694720.1	0.7	0.3	MAG: Marine virus AFVG_250M584, complete genome
KY296501.1	0.725	0.275	Xenohaliotis phage pCXc-HR2015, complete genome
NC_027296.1	0.625	0.375	Rhizobium phage RHEph06, complete genome
MT778838.1	0.3375	0.6625	Rhizobium phage V1VFA-S, complete genome
NC_025427.1	0.025	0.975	Rhizobium phage vB_RleM_PPF1, complete genome
KJ133698.1	0.8125	0.1875	Brucella phage 281_19, complete genome
MN698239.1	0.960022026431718	0.039977973568281935	Pelagibacter phage HTVC023P, complete genome
KJ133707.1	0.8125	0.1875	Brucella phage V_141, complete genome
MK803322.1	0.8	0.2	Pseudomonas phage RSP, complete genome
NC_011103.1	0.1	0.9	Rhizobium phage 16-3, complete genome
MN693107.1	0.9375	0.0625	MAG: Marine virus AFVG_25M445, complete genome
KF806588.1	1.0	0.0	Erwinia phage Ea9-2, complete genome
MW273925.1	0.9532359654629662	0.046764034537033684	Pelagibacter phage HTVC203P, complete genome
MN693248.1	0.9972986238568456	0.002701376143154288	MAG: Marine virus AFVG_25M547, complete genome
KJ133699.1	0.8125	0.1875	Brucella phage 281_141, complete genome
NC_020858.2	0.0	1.0	Sulfitobacter phage pCB2047-A, complete genome
MN693522.1	1.0	0.0	MAG: Marine virus AFVG_25M153, complete genome
MN693887.1	1.0	0.0	MAG: Marine virus AFVG_250M171, complete genome
NC_025431.1	0.0	1.0	Mesorhizobium phagevB_MloP_Lo5R7ANS, complete genome
MN549361.1	0.9	0.1	Rhizobium phage RL2RES, complete genome
JF773396.1	0.8875	0.1125	Liberibacter phage FP2, complete genome
MN693217.1	1.0	0.0	MAG: Marine virus AFVG_25M350, complete genome
MK291444.1	0.075	0.925	Paracoccus phage vB_PthS_Pthi1, complete genome
MT584811.1	0.9517249343713736	0.04827506562862648	Sulfitobacter phage phiGT1, complete genome
MN582082.1	0.9587568529668364	0.04124314703316352	MAG: Podoviridae sp. ctrTa16, complete genome
JX880034.1	0.9933516719948774	0.006648328005122764	Enterobacter phage IME11, complete genome
EU272036.1	0.0	1.0	Pseudomonas phage MP29, complete genome
NC_042345.1	0.775	0.225	Phage Salvo, complete genome
MN693298.1	0.9972986238568456	0.002701376143154288	MAG: Marine virus AFVG_25M546, complete genome
KJ133705.1	0.8125	0.1875	Brucella phage Tb_141, complete genome
MZ927746.1	0.9349907883863504	0.06500921161364957	Pseudomonas phage Guyu, complete genome
MT118301.1	0.075	0.925	Pseudomonas phage Epa33, complete genome
MZ326866.1	0.825	0.175	Stenotrophomonas phage Suso, complete genome
NC_047756.1	0.8625	0.1375	Caulobacter phage Sansa, complete genome
MN694065.1	0.9875	0.0125	MAG: Marine virus AFVG_250M443, complete genome
NC_015466.1	0.675	0.325	Roseobacter phage RDJL Phi 1, complete genome
MT241605.2	1.0	0.0	Achromobacter phage AMA1, complete genome
KY555142.1	0.0125	0.9875	Caulobacter phage Ccr10, complete genome
MN988554.1	1.0	0.0	Rhizobium phage RHph_I72, complete genome
NC_049435.1	1.0	0.0	Ruegeria phage vB_RpoP-V12, complete genome
MT118296.1	0.9994461765671152	0.0005538234328848048	Pseudomonas phage Epa19, complete genome
HQ259105.1	0.9974270364631144	0.0025729635368856515	Escherichia phage vB_EcoP_G7C, complete genome
KC556895.1	0.8125	0.1875	Brucella phage R/C, complete genome
KP202970.1	0.6125	0.3875	Achromobacter phage 83-24, complete genome
NC_047738.1	0.0	1.0	Rhizobium phage RHEph01, complete genome
NC_052976.1	0.8	0.2	Pseudomonas phage PspYZU01, complete genome
MH598805.1	0.0	1.0	Pelagibacter phage HTVC109P, complete genome
NC_018280.1	1.0	0.0	Celeribacter phage P12053L, complete genome
MK613345.1	0.2375	0.7625	Roseobacter phage CRP-3, complete genome
MK448928.1	0.9442869235843834	0.05571307641561642	Streptococcus phage Javan40, complete genome
MK613349.1	0.95	0.05	Roseobacter phage CRP-7, complete genome
MF403009.1	0.0625	0.9375	Agrobacterium phage Atu_ph08, complete genome
MK448922.1	0.9770933827717272	0.02290661722827287	Streptococcus phage Javan38, complete genome
NC_020481.1	0.9975220264317181	0.0024779735682819385	Pelagibacter phage HTVC010P, complete genome
NC_031059.1	0.4375	0.5625	Rhodovulum phage vB_RhkS_P1, complete genome
NC_022746.1	0.9826541850220264	0.017345814977973568	Pseudomonas phage MPK6, complete genome
KT820175.1	0.35	0.65	Ruegeria phage 45A6, complete genome
MK613346.1	1.0	0.0	Roseobacter phage CRP-4, complete genome
MT536174.2	0.725	0.275	Stenotrophomonas phage vB_SmaS-AXL_3, complete genome
KY555144.1	0.0	1.0	Caulobacter phage Ccr5, complete genome
MK291443.1	0.025	0.975	Paracoccus phage vB_PsuS_Psul1, complete genome
JX556418.1	0.7125	0.2875	Vibrio phage vB_VpaS_MAR10, complete genome
KX129925.1	0.7	0.3	Pseudomonas phage NP1, complete genome
NC_020482.1	0.25	0.75	Pelagibacter phage HTVC011P, complete genome
MH358458.1	0.8118782016546146	0.1881217983453865	Escherichia phage phi G17, complete genome
KC556894.1	0.8125	0.1875	Brucella phage Fz, complete genome
NC_041908.1	0.625	0.375	Rhizobium phage RHEph04, complete genome
NC_047967.1	0.9625	0.0375	Pseudomonas phage vB_PaeP_PAO1_1-15pyo, complete genome
MN855733.1	0.8871118181039386	0.11288818189606185	MAG: Siphoviridae sp. isolate 355, complete genome
MN988541.1	1.0	0.0	Rhizobium phage RHph_I65, complete genome
MN693450.1	1.0	0.0	MAG: Marine virus AFVG_25M486, complete genome
MK962634.1	0.775	0.225	Achromobacter phage vB_AxyS_19-32_Axy16, complete genome
NC_047868.1	0.9502202643171808	0.04977973568281939	Rhizobium phage RHEph02, complete genome
JN811560.1	0.225	0.775	Pseudomonas phage JBD26, complete genome
KY417925.1	0.025	0.975	Ochrobactrum phage POI1126, complete genome
MH598801.1	0.0125	0.9875	Pelagibacter phage HTVC200P, complete genome
MW176033.1	0.8561687163385047	0.14383128366149595	Acinetobacter phage Effie, complete genome
NC_048046.1	0.0375	0.9625	Caulobacter phage CcrPW, complete genome
MT188704.1	0.0125	0.9875	Mesorhizobium phage Cp1R7A-A1, complete genome
DQ163913.1	0.875	0.125	Bacteriophage PA73, complete genome
NC_055839.1	0.9801762114537442	0.019823788546255508	Xanthomonas phage FoX4, complete genome
JX131330.1	0.7375	0.2625	Pseudomonas phage MP1412, complete genome
JX483875.1	0.9320112779837082	0.06798872201629169	Rhizobium phage RHEph03, complete genome
MZ927745.1	0.8800660792951543	0.1199339207048458	Pseudomonas phage Kaya, complete genome
MN698244.1	0.948264876136416	0.05173512386358416	Pelagibacter phage HTVC106P, complete genome
CP011103.1	0.0	1.0	Listeria phage LWP01, complete genome
MH015249.1	0.1	0.9	Ruegeria phage vB_RpoS-V7, complete genome
NC_009818.1	0.2850220264317181	0.714977973568282	Pseudomonas phage MP22, complete genome
MK448670.1	0.05	0.95	Streptococcus phage Javan113, complete genome
MN698240.1	0.9900568676815044	0.009943132318495394	Pelagibacter phage HTVC026P, complete genome
KF620435.1	1.0	0.0	Shigella phage pSb-1, complete genome
KJ133691.1	0.8125	0.1875	Brucella phage 11sa_141, complete genome
MZ779062.1	0.1875	0.8125	Klebsiella phage pJN2-26, complete genome
NC_006548.1	0.8875	0.1125	Pseudomonas phage B3, complete genome
KJ133704.1	0.8125	0.1875	Brucella phage Tbilisi, complete genome
NC_027375.1	1.0	0.0	Pseudomonas phage vB_PaeP_PPA-ABTNL, complete genome
MZ326860.1	0.8875	0.1125	Stenotrophomonas phage Sonora, complete genome
MT028492.1	0.9281106911143894	0.0718893088856106	Ochrobactrum phage vB_OspP_OH, complete genome
JX434032.1	0.2125	0.7875	Pseudomonas phage JBD30, complete genome
MW980061.1	0.0125	0.9875	Rhizobium phage RHph_X2_30, complete genome
MG214783.2	0.960022026431718	0.039977973568281935	Sinorhizobium phage HMSP1-Susan, complete genome
JX434031.1	0.325	0.675	Pseudomonas phage JBD24, complete genome
NC_019519.1	0.925	0.075	Agrobacterium phage 7-7-1, complete genome
NC_008717.1	0.2625	0.7375	Pseudomonas phage DMS3, complete genome
NC_042083.1	0.9900568676815044	0.009943132318495394	Gluconobacter phage GC1, complete genome
MN698246.1	0.9125	0.0875	Pelagibacter phage HTVC112P, complete genome
MN693721.1	0.0	1.0	MAG: Marine virus AFVG_250M181, complete genome
KU927500.1	0.9875	0.0125	Salmonella phage 118970_sal1, complete genome
MW460247.1	0.8125	0.1875	Burkholderia phage BCSR129, complete genome
NC_041868.1	0.95	0.05	Paracoccus phage Shpa, complete genome
NC_047701.1	0.0	1.0	Uncultured phage_MedDCM-OCT-S42-C7 DNA, complete genome, group G8, isolate: uvMED-CGR-C97-MedDCM-OCT-S42-C7
NC_024381.1	0.9025881057268724	0.09741189427312777	Pseudomonas phage vB_PaeS_SCH_Ab26, complete genome
MN694614.1	1.0	0.0	MAG: Marine virus AFVG_250M469, complete genome
NC_048168.1	1.0	0.0	Pseudomonas phage RLP, complete genome
NC_028954.1	0.375	0.625	Rhodobacter phage RcRhea, complete genome
MH598804.1	0.0	1.0	Pelagibacter phage HTVC105P, complete genome
NC_009935.1	0.9268773414404692	0.07312265855953072	Pseudomonas phage LKD16, complete genome
NC_011105.1	0.9476321585903084	0.052367841409691626	Pseudomonas phage PT5, complete genome
JQ965645.1	0.525	0.475	Salmonella phage SSU5, complete genome
MN693538.1	0.9619461765671152	0.038053823432884805	MAG: Marine virus AFVG_25M196, complete genome
AM749441.1	0.925	0.075	Pseudomonas phage YuA, complete genome
JX434033.1	0.2600220264317181	0.7399779735682819	Pseudomonas phage JBD88a, complete genome
MT375525.1	0.9975220264317181	0.0024779735682819385	Pelagibacter phage Greip EXVC021P, complete genome
MW023914.1	0.0	1.0	Rhizobium phage vB_RleA_TRX32-1, complete genome
NC_020856.2	0.0	1.0	Sulfitobacter phage pCB2047-C, complete genome
KJ133701.1	0.8125	0.1875	Brucella phage 544_141, complete genome
MT074139.1	0.8125	0.1875	Bacteroides phage DAC19, complete genome
NC_019411.1	0.025	0.975	Caulobacter phage CcrSwift, complete genome
MK165658.1	0.9503303964757708	0.04966960352422907	Pseudomonas phage vB_PaeS_SCUT-S4, complete genome
NC_047952.1	1.0	0.0	Pseudomonas phage PAXYB1, complete genome
KF192075.1	0.9925660792951542	0.007433920704845814	Escherichia phage vB_EcoP_PhAPEC5, complete genome
NC_027299.1	0.0625	0.9375	Sulfitobacter phage NYA-2014a, complete genome
MN693399.1	0.9972986238568456	0.002701376143154288	MAG: Marine virus AFVG_25M548, complete genome
NC_017865.1	1.0	0.0	Pseudomonas phage vB_Pae-TbilisiM32, complete genome
MG893203.1	0.95	0.05	Vibrio phage VP06, complete genome
MN693528.1	0.9	0.1	MAG: Marine virus AFVG_25M160, complete genome
MK882925.1	0.0875	0.9125	Dinoroseobacter phage vB_DshS-R4C, complete genome
KX098389.2	1.0	0.0	Erwinia phage vB_EamP_Frozen, complete genome
KJ133690.1	0.8125	0.1875	Brucella phage 11sa_19, complete genome
MT647606.1	0.7077643171806169	0.2922356828193832	Pelagibacter phage Mosig EXVC030M
KY940711.1	0.05	0.95	Bradyrhizobium phage BDU-MI-1, complete genome
MN693457.1	0.8875	0.1125	MAG: Marine virus AFVG_25M365, complete genome
MT682708.1	0.9635058570169036	0.03649414298309634	Escherichia phage vB_EcoP_SP5M, complete genome
NC_047877.1	0.8625	0.1375	Bordetella phage CN2, complete genome
MN694092.1	0.9222986238568456	0.07770137614315427	MAG: Marine virus AFVG_250M12, complete genome
MN693180.1	0.975	0.025	MAG: Marine virus AFVG_25M318, complete genome
NC_053013.1	0.0125	0.9875	Pseudomonas phage vB_Pae-SS2019XI, complete genome
MH015255.1	0.0	1.0	Ruegeria phage vB_RpoS-V10, complete genome
NC_026602.1	0.9601321585903084	0.03986784140969163	Pseudomonas phage vB_PaeP_PAO1_Ab05, complete genome
DQ873690.1	0.2850220264317181	0.714977973568282	Pseudomonas phage MP22, complete genome
MT375521.1	0.9972986238568456	0.002701376143154288	Pelagibacter phage Eistla EXVC025P, complete genome
NC_048045.1	0.0625	0.9375	Caulobacter phage CcrBL10, complete genome
NC_042115.1	0.9625	0.0375	Pseudomonas phage vB_PaeS_PAO1_Ab19, complete genome
KJ133700.1	0.8125	0.1875	Brucella phage 544_19, complete genome
KJ135004.2	1.0	0.0	Enterobacteria phage Bp4, complete genome
KR052481.1	0.7625	0.2375	Sinorhizobium phage phiM19, complete genome
NC_041927.1	0.075	0.925	Sphingobium phage Lacusarx, complete genome
MN693582.1	0.9972986238568456	0.002701376143154288	MAG: Marine virus AFVG_25M154, complete genome
JF939047.1	0.9730446118192352	0.026955388180764768	Burkholderia phage KL1, complete genome
MW460245.1	0.525	0.475	Burkholderia phage BCSR5, complete genome
MT647605.1	0.985022026431718	0.014977973568281937	Pelagibacter phage Lederberg EXVC029P, complete genome
MH669274.1	1.0	0.0	Escherichia phage PD38, complete genome
NC_022091.1	1.0	0.0	Pseudomonas phage MPK7, complete genome
NC_041934.1	0.8625	0.1375	Pseudomonas phage LKO4, complete genome
NC_042082.1	0.7125	0.2875	Stenotrophomonas phage vB_SmaS_DLP_5, complete genome
MN698248.1	0.75	0.25	Pelagibacter phage HTVC202P, complete genome
MW175414.1	0.8403335688191295	0.15966643118087134	Escherichia virus VEc25, complete genome
MF754114.1	0.925	0.075	Vibrio phage vB_VpaS_KF4, complete genome
MN693267.1	1.0	0.0	MAG: Marine virus AFVG_25M289, complete genome
MW677526.1	1.0	0.0	Rhodobacter phage RcThunderbird, complete genome
MN988465.1	1.0	0.0	Rhizobium phage RHph_TM26, complete genome
NC_024367.1	0.875	0.125	Dinoroseobacter phage DFL12phi1, complete genome
KY006853.1	0.7625	0.2375	Erythrobacter phage vB_EliS_R6L, complete genome
MN694117.1	1.0	0.0	MAG: Marine virus AFVG_250M169, complete genome
MT375530.1	0.0	1.0	Pelagibacter phage Ran EXVC014P, complete genome
KX198613.2	1.0	0.0	Pseudomonas phage AN14, complete genome
MN734439.1	0.9875	0.0125	Sphingomonas phage Kharn, complete genome
LN610577.1	0.9375	0.0625	Pseudomonas phage vB_PaeS_PAO1_Ab18, complete genome
MN693872.1	0.9925660792951544	0.007433920704845814	MAG: Marine virus AFVG_250M911, complete genome
KR537871.1	0.9425660792951543	0.05743392070484581	Stenotrophomonas phage vB_SmaS-DLP_2, complete genome
NC_049469.1	0.957544052863436	0.04245594713656388	Sinorhizobium phage ort11, complete genome
MN734437.1	0.9875	0.0125	Sphingomonas phage Eidolon, complete genome
MK764442.1	0.9985830052116164	0.001416994788383526	Flavobacterium phage FPSV-S1, complete genome
MT375523.1	0.0125	0.9875	Pelagibacter phage Eyrgjafa EXVC018P, complete genome
NC_003324.1	0.0	1.0	Sinorhizobium phage PBC5, complete genome
MT110073.1	0.9375	0.0625	Stenotrophomonas phage vB_SmaS_DLP_3, complete genome
NC_025422.1	0.0375	0.9625	Caulobacter phage Cr30, complete genome
NC_041953.1	0.75	0.25	Pseudomonas phage PaMx25, complete genome
MH362766.1	1.0	0.0	Escherichia phage Halfdan, complete genome
MW273923.1	1.0	0.0	Pelagibacter phage HTVC035P, complete genome
NC_047846.1	1.0	0.0	Agrobacterium phage Atu_ph03, complete genome
MH598807.1	0.0	1.0	Pelagibacter phage HTVC120P, complete genome
MZ326862.1	0.8	0.2	Stenotrophomonas phage Summit, complete genome
MH015253.1	1.0	0.0	Ruegeria phage vB_RpoP-V21, complete genome
NC_048700.1	0.9626101321585904	0.037389867841409685	Klebsiella phage KP8, complete genome
KY661963.1	0.7725220264317181	0.2274779735682819	Liberibacter phage P-JXGC-3, complete genome
KX961385.2	1.0	0.0	Bordetella virus LK3, complete genome
MK637516.1	0.925	0.075	Agrobacterium phage Milano, complete genome
MF614628.1	0.05	0.95	Sinorhizobium phage phi3LM21, complete genome
MN855595.1	0.8118782016546146	0.1881217983453865	MAG: Bacteriophage sp. isolate 204, complete genome
MH598803.1	0.0	1.0	Pelagibacter phage HTVC121P, complete genome
NC_019549.1	0.8950440528634361	0.10495594713656388	Liberibacter phage SC1, complete genome
JQ067092.2	0.9861246943765279	0.013875305623471884	Pseudomonas phage PaMx42, complete genome
NC_025428.1	0.1	0.9	Ruegeria phage DSS3-P1, complete genome
MN693441.1	0.95	0.05	MAG: Marine virus AFVG_25M481, complete genome
MT708546.1	0.9875	0.0125	Rhizobium phage Paso, complete genome
NC_054972.1	0.9875	0.0125	Achromobacter phage vB_AxyP_19-32_Axy11, complete genome
MK448828.1	0.9263904478134584	0.07360955218654153	Streptococcus phage Javan69, complete genome
NC_019406.1	0.0125	0.9875	Caulobacter phage CcrColossus, complete genome
MF074189.1	0.0	1.0	Sinorhizobium phage phiM5, complete genome
MT770738.1	0.2875	0.7125	Rhizobium phage B1VFA, complete genome
MN698241.1	0.6203570315071611	0.37964296849283896	Pelagibacter phage HTVC027P, complete genome
NC_041958.1	0.675	0.325	Roseobacter phage RDJL Phi 2, complete genome
MF959998.1	0.0125	0.9875	Marinobacter phage PS6, complete genome
MN693259.1	0.9875	0.0125	MAG: Marine virus AFVG_25M161, complete genome
NC_021531.1	0.8375	0.1625	Cronobacter phage CR5, complete genome
NC_028676.1	0.8875	0.1125	Sinorhizobium phage phiM9, complete genome
MK892600.1	0.625	0.375	MAG: Prokaryotic dsDNA virus sp. isolate Unbinned_4162_contig-100_1, complete genome
KU199708.1	0.3375	0.6625	Pseudomonas phage JBD69, complete genome
NC_031039.1	0.6625	0.3375	Bacillus phage AR9, complete genome
MF614627.1	0.025	0.975	Sinorhizobium phage phi2LM21, complete genome
NC_021864.1	0.0875	0.9125	Puniceispirillum phage HMO-2011, complete genome
NC_019405.1	0.0125	0.9875	Caulobacter phage phiCbK, complete genome
NC_003278.1	0.0	1.0	Pseudomonas phage phiCTX, complete genome
KU199709.1	0.18502202643171808	0.8149779735682819	Pseudomonas phage JBD93, complete genome
MH015254.1	0.1	0.9	Ruegeria phage vB_RpoS-V11, complete genome
NC_047869.1	0.9351321585903084	0.06486784140969164	Rhizobium phage RHEph08, complete genome
MN693401.1	0.8625	0.1375	MAG: Marine virus AFVG_25M126, complete genome
NC_002519.1	1.0	0.0	Roseophage SIO1 complete genome
NC_012696.1	1.0	0.0	Roseophage EE36P1, complete genome
MT764845.1	0.775	0.225	Ruegeria phage Tedan, complete genome
MK449007.1	0.9442869235843834	0.05571307641561642	Streptococcus phage Javan8, complete genome
MT241607.1	0.9200440528634362	0.07995594713656387	Achromobacter phage AMA2, complete genome
JN564907.1	0.05	0.95	Burkholderia phage AH2, complete genome
MF630922.1	0.9641107121306391	0.035889287869360915	Escherichia phage IMM-001, complete genome
MK448695.1	0.9466547649940752	0.05334523500592479	Streptococcus phage Javan181, complete genome
MN504636.1	0.7625	0.2375	Pseudomonas phage Quinobequin-P09, complete genome
KC556896.1	0.8125	0.1875	Brucella phage S708, complete genome
MN698242.1	0.9995052770448548	0.0004947229551451189	Pelagibacter phage HTVC103P, complete genome
MN695335.1	0.9	0.1	Synechococcus phage B23, complete genome
KY555143.1	0.0125	0.9875	Caulobacter phage Ccr2, complete genome
MN693185.1	1.0	0.0	MAG: Marine virus AFVG_25M398, complete genome
MH015257.1	1.0	0.0	Ruegeria phage vB_RpoP-V14, complete genome
MT778840.1	0.65	0.35	Rhizobium phage P11VFA, complete genome
MH700630.1	0.9	0.1	Sinorhizobium phage phiM6, complete genome
MN270261.1	0.05	0.95	Streptococcus phage phi-SsuFJNP8_rum, complete genome
NC_020489.1	0.0125	0.9875	Rhodobacter phage RcapNL, complete genome
KJ133689.1	0.8125	0.1875	Brucella phage 02_141, complete genome
MK448802.1	0.9442869235843834	0.05571307641561642	Streptococcus phage Javan55, complete genome
NC_028945.1	0.95	0.05	Sinorhizobium phage phiN3, complete genome
MN694424.1	0.9866368286445012	0.01336317135549872	MAG: Marine virus AFVG_250M468, complete genome
MW835180.1	0.7	0.3	Pseudomonas phage vB_PaeS_PAJD-1, complete genome
NC_047852.1	0.9875	0.0125	Pseudomonas phage phiNFS, complete genome
MH746817.1	0.75	0.25	Achromobacter phage vB_Ade_ART, complete genome
MT872956.1	0.8867103416003743	0.11328965839962565	Stenotrophomonas phage phiSHP3, complete genome
MN694307.1	0.975	0.025	MAG: Marine virus AFVG_250M453, complete genome
MN693636.1	0.3625	0.6375	MAG: Marine virus AFVG_250M1057, complete genome
NC_015209.1	0.8118782016546146	0.1881217983453865	Vibrio phage CTXphi, complete genome
KP202969.1	0.9875	0.0125	Achromobacter phage JWX, complete genome
MH884648.1	0.8875	0.1125	Caulobacter phage Kronos, complete genome
MN996301.1	0.9	0.1	Ralstonia phage RpY1, complete genome
JX483877.1	0.625	0.375	Rhizobium phage RHEph05, complete genome
NC_029097.1	0.925	0.075	Rhodobacter phage RcTitan, complete genome
MT375527.1	0.0	1.0	Pelagibacter phage Hroenn EXVC015P, complete genome
NC_047705.1	0.0	1.0	Uncultured phage_MedDCM-OCT-S46-C10 DNA, complete genome, group G8, isolate: uvMED-CGR-U-MedDCM-OCT-S46-C10
MN856004.1	0.0375	0.9625	MAG: Myoviridae sp. isolate 289, complete genome
MT074141.1	0.8125	0.1875	Bacteroides phage DAC22, complete genome
MH579717.1	0.0	1.0	Pelagibacter phage HTVC021P, complete genome
KX098391.1	1.0	0.0	Erwinia phage vB_EamP_Gutmeister, complete genome
MZ326855.1	0.9	0.1	Stenotrophomonas phage Suzuki, complete genome
NC_047861.1	0.0875	0.9125	Bordetella phage vB_BbrM_PHB04, complete genome
MN693390.1	1.0	0.0	MAG: Marine virus AFVG_25M491, complete genome
MN820898.1	0.5875	0.4125	Sphingomonas phage vB_StuS_MMDA13, complete genome
MG018224.1	0.9875	0.0125	Stenotrophomonas phage DLP4, complete genome
MN602268.1	0.05	0.95	Bacteriophage DSS3_MAL1, complete genome
KT870145.1	0.0	1.0	Roseobacter phage DSS3P8, complete genome
MT375529.1	0.9986565181674896	0.0013434818325104485	Pelagibacter phage Kolga EXVC016S, complete genome
NC_019521.1	0.8301762114537447	0.16982378854625552	Sphingomonas phage PAU, complete genome
MW273920.1	0.975	0.025	Pelagibacter phage HTVC024P, complete genome
KX669658.1	0.4375	0.5625	Ochrobactrum phage POA1180, complete genome
NC_047953.1	0.995044052863436	0.004955947136563877	Pseudomonas phage vB_PaeP_130_113, complete genome
KY056619.1	0.8125	0.1875	Brucella phage Iz, complete genome
MN693049.1	1.0	0.0	MAG: Marine virus AFVG_25M114, complete genome
MH598798.1	0.0	1.0	Pelagibacter phage HTVC022P, complete genome
MW273926.1	0.9675660792951544	0.03243392070484581	Pelagibacter phage HTVC204P, complete genome
MT074137.1	0.875	0.125	Bacteroides phage DAC16, complete genome
NC_042013.1	0.4625	0.5375	Agrobacterium phage Atu_ph07, complete genome
LC552830.1	0.9256327175461074	0.07436728245389253	Pseudomonas phage vB_PaeS-Yazdi-M DNA, complete genome
NC_041921.1	0.95	0.05	Dinoroseobacter phage vB_DshS-R5C, complete genome
MK613348.1	0.8168341487911783	0.18316585120882264	Roseobacter phage CRP-6, complete genome
MK929790.1	0.6625	0.3375	Caulobacter phage RW, complete genome
MK962627.1	0.8	0.2	Achromobacter phage vB_AxyS_19-32_Axy06, complete genome
MN693406.1	0.9625	0.0375	MAG: Marine virus AFVG_25M259, complete genome
KP137437.1	0.1375	0.8625	Mannheimia phage vB_MhS_1152AP2, complete genome
NC_049510.1	0.9875	0.0125	Erwinia phage phiEaP-8, complete genome
MF403007.1	0.8	0.2	Agrobacterium phage Atu_ph04, complete genome
NC_012418.1	0.960022026431718	0.039977973568281935	Pseudomonas phage phikF77, complete genome
MK448809.1	0.9442869235843834	0.05571307641561642	Streptococcus phage Javan57, complete genome
NC_042049.1	0.35	0.65	Rhodobacter phage RcCronus, complete genome
MT002975.1	0.7875	0.2125	Brucella phage EF4, complete genome
KY555146.1	0.0125	0.9875	Caulobacter phage Ccr32, complete genome
NC_048048.2	0.0	1.0	Caulobacter phage CcrSC, complete genome
NC_005178.1	0.2625	0.7375	Bacteriophage D3112, complete genome
NC_026608.1	0.5751101321585904	0.4248898678414097	Paracoccus phage vB_PmaS-R3, complete genome
MN549360.1	1.0	0.0	Rhizobium phage RL38J1, complete genome
MK422451.1	0.7625	0.2375	Klebsiella phage ST13-OXA48phi12.3, complete genome
AY441783.1	0.9980446118192352	0.0019553881807647744	Bacteriophage PR772, complete genome
HG428758.1	0.8125	0.1875	Brucella phage F1 complete genome
MW677525.1	0.625	0.375	Rhodobacter phage RcSimone-Hastad, complete genome
MF490239.1	0.925	0.075	Pseudomonas phage vB_PaeS_S218, complete genome
MK448835.1	0.0625	0.9375	Streptococcus phage Javan93, complete genome
KX898399.1	0.55	0.45	Pseudomonas phage JG012, complete genome
MT899443.1	0.875	0.125	Liberibacter phage P-PA19-2, complete genome
MN692990.1	0.8994461765671151	0.1005538234328848	MAG: Marine virus AFVG_117M29, complete genome
MT375524.1	0.0	1.0	Pelagibacter phage Gjalp EXVC020P
NC_052975.1	0.0125	0.9875	Klebsiella phage YMC16/01/N133_KPN_BP, complete genome
NC_041912.1	0.9375	0.0625	Aquamicrobium phage P14, complete genome
NC_029092.1	0.9625	0.0375	Caulobacter phage Percy, complete genome
NC_007809.1	0.825	0.175	Pseudomonas phage M6, complete genome
NC_047757.1	0.925	0.075	Caulobacter phage Seuss, complete genome
MG770228.1	0.9320112779837082	0.06798872201629169	Escherichia phage PMBT57, complete genome
KJ133695.1	0.8125	0.1875	Brucella phage 141_141, complete genome
NC_016165.1	0.525	0.475	Rhodobacter phage RcapMu, complete genome
MW677514.1	0.8875	0.1125	Rhodobacter phage RcHartney, complete genome
NC_027204.1	0.8125	0.1875	Sinorhizobium phage phiM12, complete genome
NC_020484.1	0.975	0.025	Pelagibacter phage HTVC008M, complete genome
NC_047870.1	0.9202643171806166	0.07973568281938327	Rhizobium phage RHEph09, complete genome
MN693238.1	0.9744461765671152	0.025553823432884804	MAG: Marine virus AFVG_25M402, complete genome
NC_047702.1	0.0	1.0	Uncultured phage_MedDCM-OCT-S35-C6 DNA, complete genome, group G8, isolate: uvMED-CGR-U-MedDCM-OCT-S35-C6
MK613347.1	0.9409410875901604	0.059058912409839674	Roseobacter phage CRP-5, complete genome
NC_048029.1	0.9625	0.0375	Sphingomonas phage Scott isolate SPS, complete genome
MH598800.1	0.9972986238568456	0.002701376143154288	Pelagibacter phage HTVC031P, complete genome
KT321317.2	0.9925660792951542	0.007433920704845814	Achromobacter phage phiAxp-3, complete genome
NC_005045.1	1.0	0.0	Pseudomonas phage phiKMV, complete genome
NC_031264.1	0.075	0.925	Brucella phage BiPBO1, complete genome
MN698245.1	0.975	0.025	Pelagibacter phage HTVC111P, complete genome
NC_041963.1	0.9625	0.0375	Rhodobacter phage RcSpartan, complete genome
NC_047876.1	0.975	0.025	Bordetella phage CN1, complete genome
NC_048047.1	0.1125	0.8875	Caulobacter phage CcrBL9, complete genome
MN698243.1	0.9980882822564712	0.001911717743528645	Pelagibacter phage HTVC104P, complete genome
MH015259.1	1.0	0.0	Ruegeria phage vB_RpoP-V17, complete genome
NC_043027.1	0.7125	0.2875	Bacillus virus PBS1, complete genome
NC_019410.1	0.025	0.975	Caulobacter phage CcrKarma, complete genome
JX434030.1	0.2375	0.7625	Pseudomonas phage JBD5, complete genome
MK962639.1	0.975	0.025	Achromobacter phage vB_AxyP_19-32_Axy22, complete genome
KX098390.2	1.0	0.0	Erwinia phage vB_EamP_Rexella, complete genome
MT375528.1	0.0	1.0	Pelagibacter phage Jormungand EXVC012P, complete genome
KC900378.1	0.075	0.925	Pseudomonas phage LKA5, complete genome
NC_010326.1	1.0	0.0	Pseudomonas phage LUZ19, complete genome
NC_006552.1	0.0375	0.9625	Pseudomonas phage F116, complete genome
MN734436.1	0.9375	0.0625	Aminobacter phage Erebus, complete genome
AB366653.2	0.875	0.125	Ralstonia phage RSL1 DNA, complete genome
MK144667.1	0.3375	0.6625	Pseudomonas phage Spike, complete genome
MZ926748.1	0.9375	0.0625	Pseudomonas phage AIIMS-Plu-RaNi, complete genome
MK764445.1	0.9972986238568456	0.002701376143154288	Flavobacterium phage FPSV-S8, complete genome
NC_019408.1	0.0	1.0	Caulobacter phage CcrRogue, complete genome
KX522565.1	0.4	0.6	Wolbachia phage WO, complete genome
MG208881.1	0.9933516719948774	0.006648328005122764	Escherichia phage St11Ph5, complete genome
MN693101.1	1.0	0.0	MAG: Marine virus AFVG_25M559, complete genome
MK931297.1	0.8403335688191295	0.15966643118087134	Escherichia phage vB_EcoP_3HA13, complete genome
MF431615.1	0.875	0.125	Lentibacter virus vB_LenP_ICBM3, complete genome
MK291445.1	0.075	0.925	Paracoccus phage vB_PyeM_Pyei1, complete genome
KJ133706.1	0.8125	0.1875	Brucella phage V_19, complete genome
MT375531.1	0.0	1.0	Pelagibacter phage Unn EXVC019P, complete genome
NC_052974.1	0.175	0.825	Achromobacter phage vB_AchrS_AchV4, complete genome
MT899444.1	0.9751252743485768	0.024874725651423096	Liberibacter phage P-PA19-1, complete genome
NC_047845.1	0.9875	0.0125	Agrobacterium phage Atu_ph02, complete genome
NC_042342.1	0.0125	0.9875	Pseudomonas virus H66, complete genome
MT375520.1	0.0	1.0	Pelagibacter phage Bylgja EXVC010P, complete genome
MN694760.1	0.9972986238568456	0.002701376143154288	MAG: Marine virus AFVG_250M661, complete genome
MK448906.1	0.9770933827717272	0.02290661722827287	Streptococcus phage Javan32, complete genome
MT074146.1	0.9	0.1	Bacteroides phage SJC03, complete genome
KJ133694.1	0.8125	0.1875	Brucella phage 141_19, complete genome
NC_052965.1	0.9625	0.0375	Pseudomonas phage ZC01, complete genome
MW924638.1	0.875	0.125	Microbacterium phage Fizzles, complete genome
MN062187.1	0.9980446118192352	0.0019553881807647744	Xanthomonas phage Samson, complete genome
MK962633.1	0.8814565271086128	0.11854347289138735	Achromobacter phage vB_AxyS_19-32_Axy14, complete genome
KJ133692.1	0.8125	0.1875	Brucella phage 110_19, complete genome
MH598799.1	0.0	1.0	Pelagibacter phage HTVC025P, complete genome
NC_010355.1	0.025	0.975	Azospirillum phage Cd, complete genome
MT108731.1	0.75	0.25	Pseudomonas phage Epa43, complete genome
KT253150.1	0.275	0.725	Rhodobacter phage RcSaxon, complete genome
MH599087.1	0.775	0.225	Vibrio phage R01, complete genome
KY555147.1	0.0125	0.9875	Caulobacter phage Ccr34, complete genome
MK448666.1	0.05	0.95	Streptococcus phage Javan101, complete genome
MK448719.1	0.025	0.975	Streptococcus phage Javan255, complete genome
MT028491.1	0.975	0.025	Ochrobactrum phage vB_OspM_OC, complete genome
NC_029046.1	0.0	1.0	Sinorhizobium phage phiLM21, complete genome
MT778837.1	0.85	0.15	Rhizobium phage AF3, complete genome
NC_019407.1	0.0	1.0	Caulobacter phage CcrMagneto, complete genome
KU204984.2	0.725	0.275	Pseudomonas phage AAT-1, complete genome
MN734438.1	0.973624694376528	0.026375305623471883	Sphingomonas phage Lucius, complete genome
MN694775.1	1.0	0.0	MAG: Marine virus AFVG_250M170, complete genome
NC_052964.1	0.9119461765671152	0.0880538234328848	Pseudomonas phage Epa5, complete genome
KX898400.1	0.75	0.25	Pseudomonas phage JG054, complete genome
MF490237.1	0.025	0.975	Pseudomonas phage vB_PaeP_E220, complete genome
MN698247.1	0.9375	0.0625	Pelagibacter phage HTVC115P, complete genome
NC_023502.1	0.825	0.175	Rhizobium phage vB_RleS_L338C, complete genome
KM983327.1	0.3875	0.6125	Clostridium phage phiCT453A, complete genome
KM378617.2	0.9972986238568456	0.002701376143154288	Vibrio phage VpKK5, complete genome
MK448883.1	0.0625	0.9375	Streptococcus phage Javan244, complete genome
NC_028836.1	0.9876101321585904	0.012389867841409693	Pseudomonas phage DL62, complete genome
KJ133702.1	0.8125	0.1875	Brucella phage 1066_19, complete genome
MN694447.1	0.9625	0.0375	MAG: Marine virus AFVG_250M387, complete genome
MW630115.1	0.8244281729894751	0.17557182701052526	Escherichia phage vB_EcoP-ZQ2, complete genome
MN175679.1	0.875	0.125	Vibrio phage vB_VpS_BA3, complete genome
MN693152.1	0.9875	0.0125	MAG: Marine virus AFVG_25M11, complete genome
MT778839.1	0.8875	0.1125	Rhizobium phage P9VFCI, complete genome
MT074142.1	0.8625	0.1375	Bacteroides phage DAC23, complete genome
MT711888.1	0.1	0.9	Pseudomonas phage Dolphis, complete genome
MK448827.1	0.9770933827717272	0.02290661722827287	Streptococcus phage Javan65, complete genome
MK448825.1	0.0625	0.9375	Streptococcus phage Javan639, complete genome
MK448776.1	0.9442869235843834	0.05571307641561642	Streptococcus phage Javan49, complete genome
MT118305.1	0.9338843964382548	0.06611560356174517	Pseudomonas phage Epa41, complete genome
MK448787.1	0.9442869235843834	0.05571307641561642	Streptococcus phage Javan51, complete genome
MW273921.1	0.25	0.75	Pelagibacter phage HTVC028P, complete genome
NC_052977.1	0.85	0.15	Bacteriophage Phobos, complete genome
MW273922.1	1.0	0.0	Pelagibacter phage HTVC034P, complete genome
MT118304.1	0.9338843964382548	0.06611560356174517	Pseudomonas phage Epa40, complete genome
KY555145.1	0.0125	0.9875	Caulobacter phage Ccr29, complete genome
KP202971.1	0.8625	0.1375	Achromobacter phage JWF, complete genome
MN693206.1	0.9972986238568456	0.002701376143154288	MAG: Marine virus AFVG_25M549, complete genome
MW464860.1	0.8875	0.1125	Enterobacter phage EC151, complete genome
NC_047860.1	0.9375	0.0625	Caulobacter phage Lullwater, complete genome
MH015258.1	0.175	0.825	Ruegeria phage vB_RpoS-V16, complete genome
MT708545.1	0.0	1.0	Rhizobium phage Pasto, complete genome
KF562340.1	0.9582869025681336	0.041713097431866096	Escherichia phage vB_EcoP_PhAPEC7, complete genome
MN862068.1	0.9375	0.0625	Brevundimonas phage vB_BsubS-Delta, complete genome
MK942064.1	0.8125	0.1875	Caulobacter phage Jess A, complete genome
NC_041906.1	0.9424168950057666	0.05758310499423343	Escherichia phage EC1-UPM, complete genome
NC_048672.1	0.875	0.125	Lentibacter virus vB_LenP_ICBM1, complete genome
MK448717.1	0.9770933827717272	0.02290661722827287	Streptococcus phage Javan25, complete genome
MT270409.1	0.025	0.975	Phaeobacter phage MD18, complete genome
NC_020483.1	0.0	1.0	Pelagibacter phage HTVC019P, complete genome
NC_019446.1	0.8125	0.1875	Brucella phage Tb, complete genome
NC_019447.1	0.8125	0.1875	Brucella phage Pr, complete genome
KM434185.1	0.875	0.125	Pseudomonas phage vB_Pae_PS9N, complete genome
MK448836.1	0.0625	0.9375	Streptococcus phage Javan95, complete genome
NC_025442.1	0.97511013215859	0.02488986784140969	Salmonella phage Chi, complete genome
KM366098.1	0.9875	0.0125	Salmonella phage BP12C, complete genome
MK291441.1	0.05	0.95	Paracoccus phage vB_PbeS_Pben1, complete genome
MK613344.1	0.025	0.975	Roseobacter phage CRP-2, complete genome
KJ133703.1	0.8125	0.1875	Brucella phage 1066_141, complete genome
MF754113.1	0.925	0.075	Vibrio phage vB_VpaS_KF3, complete genome
NC_047878.1	0.95	0.05	Bordetella phage FP1, complete genome
KJ133693.1	0.8125	0.1875	Brucella phage 110_141, complete genome
MK291442.1	0.0125	0.9875	Paracoccus phage vB_PkoS_Pkon1, complete genome
KJ133697.1	0.8125	0.1875	Brucella phage 177_141, complete genome
MW273924.1	0.9980446118192352	0.0019553881807647744	Pelagibacter phage HTVC100P, complete genome
NC_023566.1	0.9625	0.0375	Rhizobium phage vB_RglS_P106B, complete genome
NC_011107.1	0.875	0.125	Pseudomonas phage PT2, complete genome
MN582058.1	0.925	0.075	MAG: Caudovirales sp. ctOwN3, complete genome
KR537872.1	0.9	0.1	Stenotrophomonas phage vB_SmaS-DLP_1, complete genome
NC_048671.1	0.8875	0.1125	Lentibacter virus vB_LenP_ICBM2, complete genome
KY296500.1	0.725	0.275	Xenohaliotis phage pCXc-HC2016, complete genome
KC556893.1	0.8125	0.1875	Brucella phage Bk, complete genome
AY576273.1	0.0	1.0	Alphaproteobacteria phage PhiJL001, complete genome
NC_042344.1	0.95	0.05	Phage Sano, complete genome
MT708544.1	0.838134245976617	0.16186575402338332	Rhizobium phage Palo, complete genome
MK448846.1	0.075	0.925	Streptococcus phage Javan122, complete genome
